# Supplementary material for: SOX9 maintains human foetal lung tip progenitor state by enhancing WNT and RTK signalling
Source: EMBO J. 2022 Sep 19;41(21):e111338. doi: 10.15252/embj.2022111338 (PMC9627674; doi:10.15252/embj.2022111338)
Supplement: Supplementary file 2 — Dataset EV1 [file EMBJ-41-e111338-s005.xlsx]

## Sheet: Dataset EV1_CRISPRi_library_gRN
ID	gRNA.Sequence	Gene
1	GGTGGGCGCGCAGATAGGTG	ARID3B
2	GCCCGGGCCACTTACCTGTG	ARID3B
3	GAGGTAAGTGGCCCGGGTCC	ARID3B
4	GAGGGGAATGCGCGAGTCGG	ARID3B
5	GGAGCGCCCTGTGCCCATTA	ARID3B
6	GAGAAAGAGGAGCAGCGCCC	ARID5B
7	GGCGGGAAGAGGATGGATCA	ARID5B
8	GGATCTCGGCGGGAAGAGGA	ARID5B
9	GATTTCCTGCAGAGATTCCG	ARID5B
10	GAGGCGCCATACGATCTCGG	ARID5B
11	GGCAGCCCGTAGGCGCGCAC	ARNTL2
12	GGGCCGCCACCGCAGCCCGT	ARNTL2
13	GGCGTCCCGTGCGCGCCTAC	ARNTL2
14	GCGAGGCGACGGCCCCAGGT	ARNTL2
15	GGCCGCCGCGGCACCCGGCA	ARNTL2
16	GGGGGCTCGGATTAAGACAT	COPA
17	GTGACGTGGAGGCGTCCGAA	COPA
18	GAGGCGTCCGAAGGGCAGCA	COPA
19	GGACACACCCTGCTGCCCTT	COPA
20	GCCGGAGGAAGACGGAGGGT	COPA
21	GGCTGCTGCCACAGACCGAG	CTNNB1
22	GCCCCGGGAGCGGAGAGCGA	CTNNB1
23	GGTTGGCCCGGCCCCGGGAG	CTNNB1
24	GGCCCCGGAAGGATAAGGAA	CTNNB1
25	GCGGTCTGTGGCAGCAGCGT	CTNNB1
26	GTGAGCGGCTGATAGAGAGG	CUX1
27	GCATATTGAGACGGAGTGAG	CUX1
28	GGAGTGAGCGGCTGATAGAG	CUX1
29	GgcaccgcggggccgAGTCG	CUX1
30	GGAGTTCAGGAGCCGCCAGG	CUX1
31	GTGGCGGCAGGCCTCGGCGA	E2F1
32	Gcggcccgggtgacaggcgg	E2F1
33	GGCCGCTGCCTGCAAAGTCC	E2F1
34	GCGGGATCGAGCCCTCGCCG	E2F1
35	GAAAGTGGCCGGGACTTTGC	E2F1
36	GGAGCGAGCCGCAAGGAAGT	E2F2
37	GGACGCGATGCGCTGGGATG	E2F2
38	GGGCGTGCCCTCAAGCTCGG	E2F2
39	GGACTGCACCGACTTCCTTG	E2F2
40	GGCGATGCGCTGGGATGGGG	E2F2
41	GAGAGGGAGCGTGACCGTCC	E2F8
42	GGAGACGCCGGGACCGGGAC	E2F8
43	GGGAGAGAGACGCCGGGACC	E2F8
44	GGACCTGTCAGTCCACCTCA	E2F8
45	GGCGCGGCGCCCGGGCGACA	E2F8
46	GCTGAAACGTCTTTGGAAGG	EED
47	GGCAGCGGGTCGGAGATCGA	EED
48	GGTCTTTGGAAGGAGGAAGG	EED
49	GCAGGCGGCAGGAACCTGGA	EED
50	GCGAAGGAACGGGCCAATTG	EED
51	GACGAAGGGGAACCAGCGTA	EIF3A
52	GGGCGCGTGGGACCTTACGC	EIF3A
53	GGGCCGGGAGAGGAGACGAA	EIF3A
54	GCAGCCGGCCAGAGACGGAA	EIF3A
55	GGCGTCAGCGAACTCTCTAG	EIF3A
56	GGAGGCAGTTGCAAGCGCGG	ESR2
57	GGGACCACCCGAGCTGCGAC	ESR2
58	GCGAGCTGCGACGGGCTCTG	ESR2
59	GCAGGAGGCAGTTGCAAGCG	ESR2
60	GCGCTTTCCTCAACAGGTgg	ESR2
61	GAAGTCTCCGCCCGGCTCCC	ETS2
62	GAACCGGGCCGTCCCCCACG	ETS2
63	GCGCCGGCCAGAGACGATCA	ETS2
64	GCGGCCAGAGACGATCAGGG	ETS2
65	GCTCCAGAGACTGACGAGTG	ETS2
66	GCCTCAGGTGAGGCTGCGGG	ETV4
67	GCTTTTGTGAATGGAACCCC	ETV4
68	GGGCCGGGGCCGCCTTACTC	ETV4
69	GGGGCTAGGCCGGAGTAAGG	ETV4
70	GCAGACAGTTGTGAGCCCGG	ETV4
71	GGGCCGAACCGCTCCGAAGA	ETV5
72	GCGGTTCACCGTCTTCGGAG	ETV5
73	GCAGCCGCTGGTGCGCGGAG	ETV5
74	GGAACCGCTCCGCGCACCAG	ETV5
75	GCCAGCCGGCTAGAGTTCAC	ETV5
76	GGCAGCCCGCTCACTTCCCG	FOXA1
77	GGCCTCCGCGGGAAGTGAGC	FOXA1
78	GTTCCCGCGGAGGCGCTCCc	FOXA1
79	GAACTGCACTTGCCTCGCAG	FOXA1
80	GAGGGTGGCTCCAGGATGTT	FOXA1
81	GAGTAGCTGCTCCAGTCGGA	FOXA2
82	GAAAGACGAGCGCTTACCTC	FOXA2
83	GGTGCCGAGCTGCCCCGAGG	FOXA2
84	GAGCTACTATGCAGAGCCCG	FOXA2
85	GAGTGCCGCAGTGACGTGGG	FOXA2
86	GCGGAGCTACGGCCTAACGG	FOXM1
87	GCGGCGCCAATTTCAAACAG	FOXM1
88	GAGCTACGGCCTAACGGCGG	FOXM1
89	GGGTGAGCGGGATGCAGCAA	FOXM1
90	GGCCGAGCCAgggccccgga	FOXM1
91	GACCCCGCTGGGCACTCCAG	FOXP1
92	GCCCCGGCGAACGGCAAAGA	FOXP1
93	GCCGGGAAGCTAGTCCGGAG	FOXP1
94	GGGAGCCCAGCCAgcgccgg	FOXP1
95	GGGAAGCTAGTCCGGAGCGG	FOXP1
96	GGGGCTCCGGGAAGCTAGTC	FOXP1
97	GACAATAGATTCCTCCGCTC	FOXP1
98	GGCGGGCTCCGGACTCCGAG	FOXP4
99	GCGAGCGTCGCGGAAGGACC	FOXP4
100	GAGGGGCTGCGACTGAGCCT	FOXP4
101	GCGTCGCGGAAGGACCGGGA	FOXP4
102	GACTGAGCCTGGGCTGCGAG	FOXP4
103	GAGGCGCGGAGAGAAGCCGA	GATA6
104	GCGGAGGGTGCTCCCAGGCG	GATA6
105	GTGCGCATGGAGAACGGCCG	GATA6
106	GGCATGGAGAACGGCCGCGG	GATA6
107	GAAGCAGCCGAACCTCGGGC	GATA6
108	GTGTGTGAGAGCGCCCGAGA	GRHL2
109	GGCGGAGTCCTCCTGGATCG	GRHL2
110	GGAGCTGAGACCATTCCTAA	GRHL2
111	GGAGCGAGCGAGAGTGGTGA	GRHL2
112	GAGAAAGTGGCGGACTTGGG	GRHL2
113	Gcccgcgcgccgcacggacg	HDGF
114	GgcggATCGGGGCAAGGCTC	HDGF
115	Ggcgcgccgcacggacgggg	HDGF
116	GGGCAAGGCTCCGGCGCGGT	HDGF
117	GaggaagaggCCTCGCGCAG	HDGF
118	GCTGGCCGAAGCGACGAAGA	HIF1A
119	GCCTCCTGTCCCCTCAGACG	HIF1A
120	GCTGCCTCGTCTGAGGGGAC	HIF1A
121	GCAGTGCTGCCTCGTCTGAG	HIF1A
122	GCTCCTCAGGTGGCTTGTCA	HIF1A
123	GGTGCTGCGCTCCTCTAATT	HMGA1
124	GTGAAACCGGGAGAGAGCAG	HMGA1
125	GGGAGCGCAGCACCGGCTCA	HMGA1
126	GCCAAGAAGGCGTGAGTTCG	HMGA1
127	GGCCCCTCGCCATCCTTCGG	HMGA1
128	GGGACGTCCGGTGTTGATGG	HMGA2
129	GATCAACACCGGACGTCCAG	HMGA2
130	GTTCGGGAGATGAGGTGATA	HMGA2
131	GGTCCCTGGGCTGAAGTGGA	HMGA2
132	GCGGCTGCCAAAAAGAgaag	HMGA2
133	GCAGGTGTCTGGAGGCTGAA	HNF1B
134	GTCCCGGAGGCTCCTCCGAA	HNF1B
135	GGGGAGTAACAGGTGTCTGG	HNF1B
136	GCGGGACCCCGGGGAGTAAC	HNF1B
137	GAGACACCTGTTACTCCCCG	HNF1B
138	GGGGGTGGGCGCCCAGGGTA	HNF4A
139	GCGGCCACCTGCCCTACCCT	HNF4A
140	GCCCTGGGCGCCCACCCCGA	HNF4A
141	GTGGCCTAGCCTCTGTGAAG	HNF4A
142	GGATGGGCAATGGTAGGTGG	HNF4A
143	GGGAGTGGCGAGCTCTGCCA	IRF1
144	GTCTTGCCTCGACTAAGGAG	IRF1
145	GGCACGTCTTGCCTCGACTA	IRF1
146	GGCTCGCCACTCCTTAGTCG	IRF1
147	GGAGGGTCCCGGCGACGCAG	IRF1
148	GGCCTGGCTCTACCCAAGTA	IRF6
149	GTAAGGGCTGGTGCGGGACG	IRF6
150	GACGTGAGCTCGGCGCACCT	IRF6
151	GCAAGCTGGTCCCCAGAAGT	IRF6
152	GGGTCCTACCCCACCCACGG	IRF6
153	GgagagaCAAAATACCTACC	MEIS2
154	GTTATTGAAGAGCCTCAGTT	MEIS2
155	GTACGGCGGAGACACATCCC	MEIS2
156	GGCCATAGCCCGTCGTACGG	MEIS2
157	GCGGCGGGAGAACGAAATGA	MEIS2
158	GTCCGCTGGCAACCCGGCAG	MSX2
159	GCGCGACTCCGCTGGCAACC	MSX2
160	GTTTGCTGCGGAGACGGGAG	MSX2
161	GCTGCTGGGCCCTCCTCGTC	MSX2
162	GTCTCGAAGGGCTTCACCAG	MSX2
163	GCTGGTGAGACGAGCCGGGA	MYBL2
164	GACTGCAGTTCCTGCGAGCG	MYBL2
165	GTCCTGCGAGCGAGGAGCGC	MYBL2
166	GggccccgggccgcgcTCGA	MYBL2
167	GCTGCGTCCTGGGCCCTCTG	MYBL2
168	GGGGCGCGCGTTCAGAGCGT	MYC
169	GAGGGCGCCTCGCTAAGGCT	MYC
170	GTAATTCCAGCGAGAGGCAG	MYC
171	GCTGTAGTAATTCCAGCGAG	MYC
172	GAGCGGGCGGCCGGCTAGGG	MYC
173	GCGGCTCCAACACAGTTCCC	MYCN
174	GCTGCAGTCGGCGGGAGGTA	MYCN
175	GCGCGCTGGGTGGATGCGGG	MYCN
176	GTGGACGCGCTGGGTGGATG	MYCN
177	GGTGGATGCGGGGGGCTCCT	MYCN
178	Ggcggcccgcgcgacagtcc	MYRF
179	GGGAGGGTCCCAGCCAGAGG	MYRF
180	Gccgtagccggagcccagcc	MYRF
181	Ggacagtcccggctgggctc	MYRF
182	Gcccagccgggactgtcgcg	MYRF
183	GTCCGCACGTGTCAccccgg	NFE2L3
184	GGCTGGTGCGAGGGACGAAG	NFE2L3
185	GgccgccggggTGACACGTG	NFE2L3
186	GGGGTCCGCACGTGTCAccc	NFE2L3
187	GAGCAGCTCGTCCTGCAGCA	NFE2L3
188	GCGCAGCCGCGCGGGTCCCT	NPAS2
189	GGGCCTCTCGCAGGAGCCGA	NPAS2
190	GGAGAGGCCGGCTGCTCGCG	NPAS2
191	GTCCCCGCCGGCTCTGCGTG	NPAS2
192	GCAGGACGCGAAGCCCCCAG	NPAS2
193	GGAGTGCTGCAGTGACTGCA	PLK1
194	GGGAGGCTCTGCTCGGATCG	PLK1
195	GGAGGTCTGCAGCGCAGCTT	PLK1
196	GAGCGACACTCACCCTCCGG	PLK1
197	GTCGGACGCGGACACCAAGG	PLK1
198	GATTATTATAATTAACGGCG	POU2F1
199	GAAATATTCAAAATGGCGGA	POU2F1
200	GGATGAGAGTTCAGCCGCGG	POU2F1
201	GCAAGATGAGAGTTCAGCCG	POU2F1
202	GTATTCAAAATGGCGGACGG	POU2F1
203	GCCCGCTCTGCACATTCCAA	PRDM15
204	GTGCAGAGCGGGATCGGATC	PRDM15
205	GTCCGGAGCGGATCGCAACC	PRDM15
206	GGGAATGTGCAGAGCGGGAT	PRDM15
207	GGCGCAGGGCGATCCCGGAG	PRDM15
208	GGCTTCTGGACTCAAGGAGG	PRDM16
209	GACCATGCGATCCAAGGCGA	PRDM16
210	GGCCTTGGATCGCATGGTGT	PRDM16
211	GGCCGACACCATGCGATCCA	PRDM16
212	GGCCCTCGCCTTGGATCGCA	PRDM16
213	GACTCGGGTTGCGCACTTCC	PRPF8
214	GTCGGGCCGAGTGACCGAAG	PRPF8
215	GCTCTTGTGTGAGGGCCTGT	PRPF8
216	GCATTGCGCTGCGGGGAAAG	PRPF8
217	GCGCAGCAGAAAGGCGTCCG	PRPF8
218	GGCCCCGGTGAGGGAAACGG	RFX1
219	GTCGTGGCGACCAAGCAACC	RFX1
220	GGCCATAGCCACGGTAGTCG	RFX1
221	GcgcgTGACGTAACTAGGGT	RFX1
222	GAACGGAGGCGCCATAGCCA	RFX1
223	GctcAGTCCTAGTCTTAAAG	SOX2
224	GCGGCAGGATCGGCCAGAGG	SOX2
225	GACAGCCCCCGTCACATGGA	SOX2
226	GGGGCTCCGCGAGGAAAATC	SOX2
227	GTAATAATAACAATCATCGG	SOX2
228	GGGAGTTGGAGAGCCGAAAG	SOX9
229	GAGCGGAGCTCGAAACTGAC	SOX9
230	GAGCTGCCCGCTCCAAGTGG	SOX9
231	GCCGCGGCGAGCACTTAGGA	SOX9
232	GGCGCGTCGGCCGGCTACCG	SOX9
233	GCCGGCGGGTAGCTGGCGGG	SUZ12
234	GAGGCTCCGGCGGACCGAgg	SUZ12
235	GCCGGCGGACCGAgggggga	SUZ12
236	GCCGCCCGGCGGGTAGCTGG	SUZ12
237	GCGGCGGCGGGAGCTGTGGA	SUZ12
238	GGTCGAGGTCGCAGACCTAG	TAZ
239	GTCCGTGCGCGGGCCAGTCA	TAZ
240	GCCGTGGGCGCGCTGCGGAA	TAZ
241	GGAGCGGTCGCCGGGGTCAC	TAZ
242	GAGACCTAGAGGCGCCCCAC	TAZ
243	GGAGCAGGAGCAGGGAACAA	TGIF1
244	GAGGGAACAAAGGAGCGGAG	TGIF1
245	GACAAAGGAGCGGAGAGGGG	TGIF1
246	GGGTGCGCCGAGCAGGAGCA	TGIF1
247	GGCCAGGAGCGGGGACACAG	TGIF1
248	GCCGCCGCCagggaaaagaa	YAP1
249	GGGCGCAGCCGCCAGACCAG	YAP1
250	GCCCTGACCCAGGCGAGCGA	YAP1
251	GTGCCTCGCAGCCCCTCCCG	YAP1
252	GTGGCGGCTGCGCCTCGGGA	YAP1
253	GCTGCTGAGGCTCACAGTGT	ZBTB7B
254	GGGAGCCCCCCAGCAGCGAG	ZBTB7B
255	GGCGGCCTTCTGACCAGGAC	ZBTB7B
256	GAGCGGCGAGCAACTGACCG	ZBTB7B
257	GAGCAGGGCCCCAAGCCCCC	ZBTB7B
258	GgcggctgcagcggTCGGAG	ZFHX3
259	GGAGGGGACGCGCTGGAAGT	ZFHX3
260	GCGCCAACCATGCTGCTcgg	ZFHX3
261	GtgccgccgAGCAGCATGGT	ZFHX3
262	GGGCCACGGAAGAGAAgcgg	ZFHX3
263	GGGACCCCGGGAGCCGCGAG	ZNF219
264	GCCCCGGGAGCCGCGAGAGG	ZNF219
265	GggcTCTGGCTCCGGGGACA	ZNF219
266	GCAGGGCGCGAGGGACCTGG	ZNF219
267	GCGGGCGTCAGCGTTACGTG	ZNF219
268	GCTGCATGGGGCGCGAATCA	non-targeting_00000
269	GTGCACCCGGCTAGGACCGG	non-targeting_00001
270	GTGTGCAACCTCCGCCGTTG	non-targeting_00002
271	GCCCGAGCAGTGGCTCGCTA	non-targeting_00003
272	GGTCAGGTAGAGGGATTGAG	non-targeting_00004
273	GGAGGACGATCGTACTCCAG	non-targeting_00005
274	GTATGGAGGGCTGGATCTGC	non-targeting_00006
275	GCCTTGGCTAAACCGCTCCC	non-targeting_00007
276	GGAGTCGGGTAAATAGACAA	non-targeting_00008
277	GAGTGGACGACCCTGTCAGG	non-targeting_00009
278	GTATCGGTCTGTACGGGTAG	non-targeting_00010
279	GTGGTACGGGGCCGGCCTGT	non-targeting_00011
280	GCAGTCGCCGCGCATCGGGC	non-targeting_00012
281	GAGAGGTCGGATACGCTTCC	non-targeting_00013
282	GGCCCTACATCGCTAGGCTA	non-targeting_00014
283	GCGCCGGTTCCGTCGACTAG	non-targeting_00015
284	GAGCAAGGTTCGGCAAAGCG	non-targeting_00016
285	GCCAGTACTGACAGCCTTAT	non-targeting_00017
286	GGTCGCCGTAGGGTCCGCCA	non-targeting_00018
287	GCTAGAATGGTTGCGCGAAC	non-targeting_00019
288	GAGCCTAACGATCGGACCGA	non-targeting_00020
289	GCCGCTCCATCAGACTTTCT	non-targeting_00021
290	GCTACGCCCGGGGGAAAAGA	non-targeting_00022
291	GCAGGAGCTAAGGGTCCCGT	non-targeting_00023
292	GTACTCCCCGAATGCAGCGG	non-targeting_00024
293	GAGGCCGCAAACCGCGTGCG	non-targeting_00025
294	GAGCCTCTTGGTTCCATGGA	non-targeting_00026
295	GCTCCCCCGCTTCACTTGGG	non-targeting_00027
296	GGTGGCCTTTGCAATTGGCG	non-targeting_00028
297	GCTGATCTATCGCGGTCGTC	non-targeting_00029
298	GTACCGATTCCCGGCCAAGA	non-targeting_00030
299	GCCTGGTGCAGTAGACAGCG	non-targeting_00031
300	CCAGTTGCTCTGGGGGAACA	non-targeting_00032

## Sheet: Legend
Dataset EV1 gRNA sequences used in the CRISPRi screening library
