# Supplementary material for: SOX9 maintains human foetal lung tip progenitor state by enhancing WNT and RTK signalling
Source: EMBO J. 2022 Sep 19;41(21):e111338. doi: 10.15252/embj.2022111338 (PMC9627674; doi:10.15252/embj.2022111338)
Supplement: Supplementary file 3 — Dataset EV2 [file EMBJ-41-e111338-s006.xlsx]

## Sheet: Dataset EV2_CRISPRi screen gRNA
guide	gene	13393-beforescreen_S10	13393-high_S8	13393-low_S9	1915-1-high_S1	1915-1-low_S2	1915-2-high_S3	1915-2-low_S4	1915-beforescreen_S5	1929-high_S6	1929-low_S7
GTGGGCGCGCAGATAGGTG	ARID3B	93179	79918	94731	136289	84210	224097	187679	90471	50971	79429
CCCGGGCCACTTACCTGTG	ARID3B	94882	50312	83454	128185	85534	102277	81474	68137	39979	57483
AGGTAAGTGGCCCGGGTCC	ARID3B	234155	91818	136776	183658	254311	234740	367117	193606	139696	185705
AGGGGAATGCGCGAGTCGG	ARID3B	97957	83488	73540	72122	102487	104552	143487	77424	56137	82573
GAGCGCCCTGTGCCCATTA	ARID3B	178869	199153	197132	110696	147540	172057	203858	187318	142633	152828
AGAAAGAGGAGCAGCGCCC	ARID5B	77093	22038	18501	41609	11847	62396	31638	67963	20926	25129
GCGGGAAGAGGATGGATCA	ARID5B	79455	62929	117702	83266	100593	127812	112454	70532	135475	140455
GATCTCGGCGGGAAGAGGA	ARID5B	145751	45253	52861	82906	33455	58309	42125	113319	94165	110490
ATTTCCTGCAGAGATTCCG	ARID5B	150289	70005	91428	177966	97034	46003	78958	128576	47930	80118
AGGCGCCATACGATCTCGG	ARID5B	45826	19278	20350	64828	56720	24396	55470	41792	42328	45809
GCAGCCCGTAGGCGCGCAC	ARNTL2	71489	58746	77493	82990	89584	76722	128538	70135	77351	48264
GGCCGCCACCGCAGCCCGT	ARNTL2	25183	26599	46486	5048	7418	22505	34936	19712	121049	25740
GCGTCCCGTGCGCGCCTAC	ARNTL2	100544	41221	64907	102255	77128	100920	107103	87554	19232	32926
CGAGGCGACGGCCCCAGGT	ARNTL2	65990	29255	41157	72113	58180	52358	115356	50531	9883	29209
GCCGCCGCGGCACCCGGCA	ARNTL2	62960	22548	33807	37609	55480	77242	91931	54130	53260	92258
GGGGCTCGGATTAAGACAT	COPA	108067	14418	18946	10593	2441	13825	3193	87268	112551	18926
TGACGTGGAGGCGTCCGAA	COPA	77996	13171	22585	21966	2072	31365	8842	60150	69202	39365
AGGCGTCCGAAGGGCAGCA	COPA	88331	10778	35324	52281	5637	23873	14498	83761	30687	83290
GACACACCCTGCTGCCCTT	COPA	94995	6109	4641	37261	18105	68548	18476	64312	35533	27865
CCGGAGGAAGACGGAGGGT	COPA	55901	38758	30133	43636	17790	21204	50426	56036	22242	66737
GCTGCTGCCACAGACCGAG	CTNNB1	169651	107650	83763	206647	76721	140434	79550	150476	168619	188763
CCCCGGGAGCGGAGAGCGA	CTNNB1	89373	21211	15004	23480	6639	41291	6471	91376	126804	68822
GTTGGCCCGGCCCCGGGAG	CTNNB1	165686	12008	16784	134167	16291	93978	29118	143337	89401	104709
GCCCCGGAAGGATAAGGAA	CTNNB1	102880	29939	24864	36118	10284	13708	6475	96983	119810	146525
CGGTCTGTGGCAGCAGCGT	CTNNB1	140584	11601	7944	47171	12267	51486	47904	110876	108089	62060
TGAGCGGCTGATAGAGAGG	CUX1	119414	48878	68565	64194	110488	86906	246078	101479	53695	76929
CATATTGAGACGGAGTGAG	CUX1	160813	122792	145664	43152	94923	111563	153346	126490	105448	185857
GAGTGAGCGGCTGATAGAG	CUX1	125247	107083	118691	70294	130389	94676	194786	109506	30014	49890
GCACCGCGGGGCCGAGTCG	CUX1	96539	77492	49708	135151	78469	85845	135868	90941	59899	30924
GAGTTCAGGAGCCGCCAGG	CUX1	147710	68387	66047	105394	91317	129112	234947	125355	116766	97679
TGGCGGCAGGCCTCGGCGA	E2F1	69669	58149	19581	41009	60593	51750	46081	53193	62905	64192
CGGCCCGGGTGACAGGCGG	E2F1	101331	34112	51046	79426	90489	81388	81223	92228	110445	138023
GCCGCTGCCTGCAAAGTCC	E2F1	133741	91838	127056	110505	124044	98468	139527	109136	61001	50658
CGGGATCGAGCCCTCGCCG	E2F1	86965	213822	78021	60184	40423	63350	85932	80958	33778	77377
AAAGTGGCCGGGACTTTGC	E2F1	80426	35130	36773	73379	79499	57339	68976	83175	75409	100797
GAGCGAGCCGCAAGGAAGT	E2F2	182308	77684	137819	216017	190597	217309	225666	149584	174437	154696
GACGCGATGCGCTGGGATG	E2F2	85568	197719	104186	92555	41168	54335	34968	81835	87472	52276
GGCGTGCCCTCAAGCTCGG	E2F2	115175	171673	134810	100069	158907	93266	174339	115467	71926	135879
GACTGCACCGACTTCCTTG	E2F2	132596	56572	92131	132837	91530	98438	212981	104956	72870	60189
GCGATGCGCTGGGATGGGG	E2F2	81935	26403	46654	68048	30023	77407	49504	55152	15067	48661
AGAGGGAGCGTGACCGTCC	E2F8	36549	20466	9155	44352	57929	49458	83657	44035	12625	4965
GAGACGCCGGGACCGGGAC	E2F8	186734	271385	229755	314229	352025	335077	369443	165413	203682	229490
GGAGAGAGACGCCGGGACC	E2F8	105313	72661	80467	71107	122504	82060	251312	98156	62187	30025
GACCTGTCAGTCCACCTCA	E2F8	182204	299033	360654	149538	210126	212534	269717	154057	302260	136065
GCGCGGCGCCCGGGCGACA	E2F8	62783	39325	52375	53620	91883	40423	92046	52076	20210	51780
CTGAAACGTCTTTGGAAGG	EED	202401	151989	206935	188555	211070	262685	384087	166049	111368	135976
GCAGCGGGTCGGAGATCGA	EED	92791	33696	57044	57876	82392	105899	66700	82060	27108	75512
GTCTTTGGAAGGAGGAAGG	EED	90782	64951	39920	62371	68542	89520	56365	99302	157849	133491
CAGGCGGCAGGAACCTGGA	EED	187861	69786	59993	43403	36667	38825	68276	165920	99607	45720
CGAAGGAACGGGCCAATTG	EED	116785	131959	114431	153803	156583	131187	227585	115010	62721	78093
ACGAAGGGGAACCAGCGTA	EIF3A	71566	16584	9343	43558	10548	25221	7545	59930	36165	124592
GGCGCGTGGGACCTTACGC	EIF3A	151425	34060	54711	69005	7707	67893	60959	133674	108152	152288
GGCCGGGAGAGGAGACGAA	EIF3A	152301	25498	16869	78575	32793	115892	32701	114098	154966	87689
CAGCCGGCCAGAGACGGAA	EIF3A	173155	88635	35317	48983	16642	87516	23099	160428	93853	145624
GCGTCAGCGAACTCTCTAG	EIF3A	95822	38746	40452	63377	49299	121452	49747	87542	22192	26834
GAGGCAGTTGCAAGCGCGG	ESR2	81474	37969	27684	78431	125782	79699	104261	72256	39159	52294
GGACCACCCGAGCTGCGAC	ESR2	124418	112074	173325	87744	101503	125869	148556	92419	44830	68539
CGAGCTGCGACGGGCTCTG	ESR2	66850	41546	64657	94116	68369	84135	105354	72287	32811	78895
CAGGAGGCAGTTGCAAGCG	ESR2	69837	73147	78269	115894	55390	94737	49804	66894	28321	53009
CGCTTTCCTCAACAGGTGG	ESR2	81844	25435	43786	48676	109080	67107	117705	72139	21770	38366
AAGTCTCCGCCCGGCTCCC	ETS2	105477	71608	88385	56239	130529	103549	191529	85791	127607	64081
AACCGGGCCGTCCCCCACG	ETS2	134746	159749	163011	172912	121264	168409	121623	120034	145673	69453
CGCCGGCCAGAGACGATCA	ETS2	99901	33695	111168	158873	110738	103605	190577	81676	79321	71747
CGGCCAGAGACGATCAGGG	ETS2	142676	153663	98503	171621	70998	111361	103371	121675	106267	119929
CTCCAGAGACTGACGAGTG	ETS2	51853	24894	46663	90292	38669	45531	45227	48448	24328	51313
CCTCAGGTGAGGCTGCGGG	ETV4	130183	15811	17007	27477	8862	91240	13574	108523	128198	96689
CTTTTGTGAATGGAACCCC	ETV4	52590	13419	20675	97367	45304	116045	65688	46595	31081	24125
GGCCGGGGCCGCCTTACTC	ETV4	71890	42564	28918	149235	149757	90807	124008	63943	109880	84278
GGGCTAGGCCGGAGTAAGG	ETV4	99003	85088	89348	200864	50723	123837	90382	91651	88685	50038
CAGACAGTTGTGAGCCCGG	ETV4	91029	136251	104413	115351	107684	75603	138961	77061	43796	57585
GGCCGAACCGCTCCGAAGA	ETV5	93836	20576	18528	73665	33291	88427	65864	87748	66773	71664
CGGTTCACCGTCTTCGGAG	ETV5	75920	38793	49230	144248	15705	117962	69569	71664	33250	85175
CAGCCGCTGGTGCGCGGAG	ETV5	89972	13906	9400	38726	7573	105456	5773	88824	115800	69247
GAACCGCTCCGCGCACCAG	ETV5	171840	93774	52436	134264	78262	197748	102692	132587	94124	89462
CCAGCCGGCTAGAGTTCAC	ETV5	85334	58191	31215	100857	96516	113069	88994	76398	113606	54782
GCAGCCCGCTCACTTCCCG	FOXA1	54523	55161	31146	27824	27370	31988	29512	45204	31664	22768
GCCTCCGCGGGAAGTGAGC	FOXA1	71180	67504	82616	41588	92092	74046	83816	64903	39374	15345
TTCCCGCGGAGGCGCTCCC	FOXA1	81251	45770	86405	110178	90292	58118	87368	66975	33199	51225
AACTGCACTTGCCTCGCAG	FOXA1	124442	65700	122610	138873	93040	119264	158377	107670	35270	62772
AGGGTGGCTCCAGGATGTT	FOXA1	118472	125005	112640	123985	120179	90529	129029	87962	47155	96739
AGTAGCTGCTCCAGTCGGA	FOXA2	49437	13021	32611	58306	114937	17794	33372	54517	15234	56009
AAAGACGAGCGCTTACCTC	FOXA2	59685	58056	87000	43693	35876	37481	41464	71831	29438	40455
GTGCCGAGCTGCCCCGAGG	FOXA2	107456	88984	73356	58694	86986	53593	118830	106901	72535	133497
AGCTACTATGCAGAGCCCG	FOXA2	137306	117219	112068	79189	105635	110104	161874	114496	74203	54974
AGTGCCGCAGTGACGTGGG	FOXA2	226811	78675	115688	168298	108725	194552	194504	182256	73953	147541
CGGAGCTACGGCCTAACGG	FOXM1	98915	74610	73577	141761	122247	134530	134620	88036	105264	36623
CGGCGCCAATTTCAAACAG	FOXM1	116922	135796	53976	109992	183979	99424	128922	96851	53684	104501
AGCTACGGCCTAACGGCGG	FOXM1	75227	48108	80470	44470	86831	80563	185448	73893	20496	35973
GGTGAGCGGGATGCAGCAA	FOXM1	83897	35811	60663	119099	96868	87306	105764	90829	45674	26292
GCCGAGCCAGGGCCCCGGA	FOXM1	202158	81068	128186	223622	302375	223867	267387	176376	75443	133548
ACCCCGCTGGGCACTCCAG	FOXP1	87072	35418	49890	118188	44253	130513	55711	81567	32018	54726
CCCCGGCGAACGGCAAAGA	FOXP1	89395	95388	113267	70758	107168	84546	121151	82632	28455	35175
CCGGGAAGCTAGTCCGGAG	FOXP1	125084	97223	104185	156836	148762	136980	104353	117677	32834	64843
GGAGCCCAGCCAGCGCCGG	FOXP1	109854	88212	104391	120580	108079	136558	113652	90763	75030	81141
GGAAGCTAGTCCGGAGCGG	FOXP1	85189	57927	76988	70884	182699	40089	98300	79947	88053	85626
GGGCTCCGGGAAGCTAGTC	FOXP1	75251	90600	74123	53955	54108	121537	134744	72071	101813	159275
ACAATAGATTCCTCCGCTC	FOXP1	59305	59823	83016	81705	110561	111809	99919	59020	31689	57837
GCGGGCTCCGGACTCCGAG	FOXP4	57602	118164	64223	43728	72433	53211	57875	61604	43735	68455
CGAGCGTCGCGGAAGGACC	FOXP4	62199	23492	33732	98576	60393	51209	91191	58035	283378	61437
AGGGGCTGCGACTGAGCCT	FOXP4	86332	80892	91414	56942	70025	75346	70033	77293	64757	41391
CGTCGCGGAAGGACCGGGA	FOXP4	83162	65184	33411	101085	86972	95447	85337	72200	33986	79840
ACTGAGCCTGGGCTGCGAG	FOXP4	81895	70629	60307	111860	74921	101983	128279	73498	52604	31615
AGGCGCGGAGAGAAGCCGA	GATA6	74128	41939	37532	42673	31965	87907	55778	55536	23788	58349
CGGAGGGTGCTCCCAGGCG	GATA6	140693	17736	11243	45171	27887	48313	35854	113267	81133	72523
TGCGCATGGAGAACGGCCG	GATA6	185733	110266	155815	138290	170071	249727	222541	163918	305085	201315
GCATGGAGAACGGCCGCGG	GATA6	62929	25277	19323	40349	43366	27071	77150	49561	50639	13395
AAGCAGCCGAACCTCGGGC	GATA6	153132	46616	48631	190397	78863	107561	172528	129133	122478	122738
TGTGTGAGAGCGCCCGAGA	GRHL2	94823	174872	210714	163569	171737	152155	180382	83961	104243	81652
GCGGAGTCCTCCTGGATCG	GRHL2	102626	100351	184298	62570	138551	140309	219014	87056	266041	74141
GAGCTGAGACCATTCCTAA	GRHL2	95411	127787	164810	145232	165320	142070	173579	90826	53045	42280
GAGCGAGCGAGAGTGGTGA	GRHL2	72513	87420	50694	108817	50941	51637	70067	71960	39621	47162
AGAAAGTGGCGGACTTGGG	GRHL2	113424	128439	212256	73733	188347	314443	241515	111620	141523	152686
CCCGCGCGCCGCACGGACG	HDGF	64102	67920	77272	71072	91111	67138	89808	52548	31500	24178
GCGGATCGGGGCAAGGCTC	HDGF	52076	35942	77272	79525	46529	18074	49095	44473	51607	21232
GCGCGCCGCACGGACGGGG	HDGF	125905	180233	159960	134205	136993	138826	160740	125188	86584	78666
GGCAAGGCTCCGGCGCGGT	HDGF	67239	34353	38145	50407	40300	60202	86645	61452	30924	50564
AGGAAGAGGCCTCGCGCAG	HDGF	181393	50669	69259	215174	187558	222667	356413	160872	72074	105966
CTGGCCGAAGCGACGAAGA	HIF1A	161473	80009	44519	81098	143648	101677	265981	147152	85279	111511
CCTCCTGTCCCCTCAGACG	HIF1A	137476	175700	135211	184889	109788	108155	162783	106245	107188	63360
CTGCCTCGTCTGAGGGGAC	HIF1A	110088	64589	100457	99180	81877	131091	183604	86548	105448	218446
CAGTGCTGCCTCGTCTGAG	HIF1A	103304	106728	104567	95893	81108	79836	65428	85247	14727	49026
CTCCTCAGGTGGCTTGTCA	HIF1A	93833	77750	114873	73186	90869	58306	86706	77070	40361	68918
GTGCTGCGCTCCTCTAATT	HMGA1	82292	80418	76538	61658	91146	92067	153662	78512	135452	103793
TGAAACCGGGAGAGAGCAG	HMGA1	154260	98800	138645	144304	111961	107695	131364	130865	44672	94256
GGAGCGCAGCACCGGCTCA	HMGA1	48647	170687	148314	42322	88700	60091	83508	44937	24441	49994
CCAAGAAGGCGTGAGTTCG	HMGA1	65441	66509	95758	27054	57697	68223	72529	51308	29390	18336
GCCCCTCGCCATCCTTCGG	HMGA1	69734	28219	62169	42968	74315	70228	84795	60499	30651	60309
GGACGTCCGGTGTTGATGG	HMGA2	88073	48052	66095	106986	55612	135823	107343	68758	136031	131004
ATCAACACCGGACGTCCAG	HMGA2	76604	26491	41306	83803	117293	83921	158511	63487	55296	19337
TTCGGGAGATGAGGTGATA	HMGA2	61432	17844	33312	28046	56228	72113	83771	55613	30090	43971
GTCCCTGGGCTGAAGTGGA	HMGA2	74678	57073	41378	62643	86417	67231	87132	66119	25798	24313
CGGCTGCCAAAAAGAGAAG	HMGA2	72648	110107	92798	26974	86177	77046	97089	65250	55310	40717
CAGGTGTCTGGAGGCTGAA	HNF1B	89217	19655	32996	128037	35241	114610	50383	78264	61481	87504
TCCCGGAGGCTCCTCCGAA	HNF1B	94782	51689	25488	127874	39066	86462	73426	86598	142785	31417
GGGAGTAACAGGTGTCTGG	HNF1B	181542	156303	124697	198059	95434	211045	181588	174668	279976	143419
CGGGACCCCGGGGAGTAAC	HNF1B	149723	92808	52858	145747	114390	153828	139040	120460	153572	138182
AGACACCTGTTACTCCCCG	HNF1B	79222	108986	75395	112151	22320	88610	23888	76098	24565	29964
GGGGTGGGCGCCCAGGGTA	HNF4A	65074	32238	24360	92731	53435	83679	69599	55422	35756	118309
CGGCCACCTGCCCTACCCT	HNF4A	139004	107373	162701	154623	78794	114771	107457	116578	90831	118404
CCCTGGGCGCCCACCCCGA	HNF4A	75059	31050	41646	72672	55669	40636	64191	73991	62874	44593
TGGCCTAGCCTCTGTGAAG	HNF4A	166815	124649	91721	163071	166425	160070	193403	155066	186374	131966
GATGGGCAATGGTAGGTGG	HNF4A	237359	131601	109346	199229	132097	234671	297481	194270	128405	214835
GGAGTGGCGAGCTCTGCCA	IRF1	91829	83094	74119	99945	86882	72694	113184	86657	116648	79029
TCTTGCCTCGACTAAGGAG	IRF1	143822	120259	95440	150720	105064	251420	138610	124976	118926	32296
GCACGTCTTGCCTCGACTA	IRF1	153976	187658	117099	203109	152864	196070	209161	135388	165472	205658
GCTCGCCACTCCTTAGTCG	IRF1	60177	7857	17919	72084	33795	38413	52430	44284	31000	97035
GAGGGTCCCGGCGACGCAG	IRF1	85429	78728	54437	127840	45140	77332	89252	70116	33315	83498
GCCTGGCTCTACCCAAGTA	IRF6	86097	117001	119080	86328	320049	92324	345451	88709	38934	65256
TAAGGGCTGGTGCGGGACG	IRF6	84764	141617	241353	148185	259035	86164	301832	65723	87532	72527
ACGTGAGCTCGGCGCACCT	IRF6	130887	376223	326674	132527	462471	124426	408783	123290	283351	183907
CAAGCTGGTCCCCAGAAGT	IRF6	97991	112042	209166	76508	173046	73451	349041	94287	38628	98197
GGTCCTACCCCACCCACGG	IRF6	159958	374619	347148	152736	283608	170627	608341	134119	228090	108484
GAGAGACAAAATACCTACC	MEIS2	185147	251585	164175	198775	237904	180599	248752	160304	136374	123914
TTATTGAAGAGCCTCAGTT	MEIS2	63216	122315	80369	106338	107603	52521	62435	44464	30591	18471
TACGGCGGAGACACATCCC	MEIS2	183473	100383	103333	161405	165182	275779	191247	166404	175569	234909
GCCATAGCCCGTCGTACGG	MEIS2	97386	71491	106780	147422	122013	110249	133431	101930	60772	67391
CGGCGGGAGAACGAAATGA	MEIS2	65736	94270	84499	87566	106764	106022	101156	60463	37518	99929
TCCGCTGGCAACCCGGCAG	MSX2	43384	41034	67926	36257	52533	30800	38827	39345	26610	13171
CGCGACTCCGCTGGCAACC	MSX2	92890	76679	118831	102369	57748	84511	200523	86993	45645	42806
TTTGCTGCGGAGACGGGAG	MSX2	20065	8753	7760	26812	33999	53120	41016	20141	1101	6098
CTGCTGGGCCCTCCTCGTC	MSX2	110452	139570	161119	85694	135661	103217	164349	92311	108614	90405
TCTCGAAGGGCTTCACCAG	MSX2	147993	60519	91141	155356	312024	157853	203678	121177	159316	143369
CTGGTGAGACGAGCCGGGA	MYBL2	197862	39479	28459	29892	11221	32514	34680	155065	121519	148086
ACTGCAGTTCCTGCGAGCG	MYBL2	70058	2782	466	10753	2850	4788	1512	57783	13868	7108
TCCTGCGAGCGAGGAGCGC	MYBL2	68777	15917	12759	3291	1455	2187	4205	60400	11703	31048
GGCCCCGGGCCGCGCTCGA	MYBL2	79208	4627	4468	3962	3555	2223	13084	69459	11134	16582
CTGCGTCCTGGGCCCTCTG	MYBL2	79197	15989	11305	10690	821	35567	3955	64441	123664	102518
GGGCGCGCGTTCAGAGCGT	MYC	62253	65131	27342	100929	43163	117213	46397	61117	24614	14991
AGGGCGCCTCGCTAAGGCT	MYC	26158	11240	36055	39307	23726	19057	34441	34068	17063	23591
TAATTCCAGCGAGAGGCAG	MYC	157686	43801	29495	150916	32616	113136	25886	133404	215103	109936
CTGTAGTAATTCCAGCGAG	MYC	72714	55064	34711	53126	13433	44837	13747	68378	64995	82390
AGCGGGCGGCCGGCTAGGG	MYC	38691	29220	59038	39651	33438	88124	40699	32976	19480	29004
CGGCTCCAACACAGTTCCC	MYCN	81951	97457	48969	62540	121862	114788	149029	76958	37497	59931
CTGCAGTCGGCGGGAGGTA	MYCN	47522	21766	25331	68345	28887	94294	30621	49454	15117	24549
CGCGCTGGGTGGATGCGGG	MYCN	7354	45874	61036	4556	16660	5461	2770	6497	9214	13933
TGGACGCGCTGGGTGGATG	MYCN	0	0	0	0	0	0	0	0	0	0
GTGGATGCGGGGGGCTCCT	MYCN	74716	53853	77049	34382	33433	88892	77191	58492	20227	30088
GCGGCCCGCGCGACAGTCC	MYRF	87519	66282	50894	99700	131695	110751	133294	75810	186335	67884
GGAGGGTCCCAGCCAGAGG	MYRF	73715	24115	43849	92315	81539	99197	163522	81024	114894	55945
CCGTAGCCGGAGCCCAGCC	MYRF	58705	21811	29979	31891	36238	63193	49856	45841	26224	14744
GACAGTCCCGGCTGGGCTC	MYRF	41497	5482	6927	26538	24062	13918	16508	27141	9864	13599
CCCAGCCGGGACTGTCGCG	MYRF	58288	9857	20567	34159	50538	52887	43187	58429	63736	42297
TCCGCACGTGTCACCCCGG	NFE2L3	219196	183844	132002	253929	260735	212524	303615	185995	186087	176594
GCTGGTGCGAGGGACGAAG	NFE2L3	60550	62716	80628	47442	53319	68433	87218	55047	16587	16409
GCCGCCGGGGTGACACGTG	NFE2L3	130312	74488	54697	210843	241975	123956	141545	124032	86551	89446
GGGTCCGCACGTGTCACCC	NFE2L3	62772	27534	46580	89380	104681	68695	99774	69084	23129	35099
AGCAGCTCGTCCTGCAGCA	NFE2L3	173179	95422	158762	133388	187206	227561	406990	160289	94888	172588
CGCAGCCGCGCGGGTCCCT	NPAS2	39620	75811	46843	50617	36377	72791	54323	33048	12401	21517
GGCCTCTCGCAGGAGCCGA	NPAS2	53001	15645	18867	63509	59762	77590	70378	42748	69040	33830
GAGAGGCCGGCTGCTCGCG	NPAS2	60176	69470	92185	59220	79336	61861	74195	55200	28567	54948
TCCCCGCCGGCTCTGCGTG	NPAS2	46134	10948	14530	78038	40853	99442	66574	51903	77926	24717
CAGGACGCGAAGCCCCCAG	NPAS2	93944	31363	48518	144586	88532	94965	135681	81908	71652	62940
GAGTGCTGCAGTGACTGCA	PLK1	71635	39692	27432	9044	3361	15938	6755	64285	211227	121850
GGAGGCTCTGCTCGGATCG	PLK1	105127	4176	0	21461	5379	12170	8818	79016	29784	66062
GAGGTCTGCAGCGCAGCTT	PLK1	101845	54478	52521	19465	4082	40746	6858	88898	91769	29837
AGCGACACTCACCCTCCGG	PLK1	97602	56890	43386	12908	52653	8111	13958	91655	43558	44787
TCGGACGCGGACACCAAGG	PLK1	92690	6721	9519	20795	1801	18632	10374	82011	26621	19247
ATTATTATAATTAACGGCG	POU2F1	62538	231753	151464	49170	74258	65159	140294	70403	18461	44505
AAATATTCAAAATGGCGGA	POU2F1	73665	67888	70177	145483	100052	71832	99994	54402	13568	48624
GATGAGAGTTCAGCCGCGG	POU2F1	66587	161263	138409	80642	40780	50554	41772	69927	27317	63318
CAAGATGAGAGTTCAGCCG	POU2F1	101710	103708	124749	143411	38116	174875	68240	82063	59883	70220
TATTCAAAATGGCGGACGG	POU2F1	47395	61782	53646	80998	61098	42083	51748	48780	19459	9731
CCCGCTCTGCACATTCCAA	PRDM15	147981	164991	208431	154324	130512	236946	175449	133897	82767	85911
TGCAGAGCGGGATCGGATC	PRDM15	87419	45934	28528	88478	79569	69568	67500	87193	315369	74273
TCCGGAGCGGATCGCAACC	PRDM15	32595	33986	23584	20083	19298	12360	20312	25148	3525	21929
GGAATGTGCAGAGCGGGAT	PRDM15	40322	21907	36940	53115	65056	62895	102077	41984	23951	64974
GCGCAGGGCGATCCCGGAG	PRDM15	178116	224750	247068	144013	186950	224400	191231	144383	139942	153636
GCTTCTGGACTCAAGGAGG	PRDM16	3293	2364	1981	4658	12186	6439	2026	2752	0	0
ACCATGCGATCCAAGGCGA	PRDM16	73130	12961	30602	54139	59379	33996	86619	69504	26271	58860
GCCTTGGATCGCATGGTGT	PRDM16	86983	43383	65331	148078	68435	94293	64501	76380	107149	114469
GCCGACACCATGCGATCCA	PRDM16	74054	64645	70681	128976	97527	105261	64465	76202	61634	76896
GCCCTCGCCTTGGATCGCA	PRDM16	208506	151167	191947	220857	285790	231326	290007	194494	107462	58157
ACTCGGGTTGCGCACTTCC	PRPF8	69448	8293	4358	59446	9079	8315	2863	68480	21612	49528
TCGGGCCGAGTGACCGAAG	PRPF8	76888	3035	2821	13344	2015	12544	2014	71471	9760	20112
CTCTTGTGTGAGGGCCTGT	PRPF8	57788	4924	5613	26244	12743	25331	6507	60471	13949	40596
CATTGCGCTGCGGGGAAAG	PRPF8	61554	24168	27633	36346	61172	137395	24439	55536	20096	55973
CGCAGCAGAAAGGCGTCCG	PRPF8	157981	18079	8208	53194	26767	46811	24620	139770	207099	149203
GCCCCGGTGAGGGAAACGG	RFX1	54793	41132	18157	36524	23689	35192	29939	45258	15581	51355
TCGTGGCGACCAAGCAACC	RFX1	64223	18502	39322	60745	46511	50816	68855	55206	47824	43041
GCCATAGCCACGGTAGTCG	RFX1	45987	43795	44171	51401	56836	38560	30353	50150	37918	52338
CGCGTGACGTAACTAGGGT	RFX1	76762	106610	88287	46504	76030	26526	67646	67568	38791	59816
AACGGAGGCGCCATAGCCA	RFX1	58965	28821	44486	140029	28106	85789	38055	50308	37983	24561
CTCAGTCCTAGTCTTAAAG	SOX2	70312	26000	57404	63996	74067	116094	52584	60938	25539	155615
CGGCAGGATCGGCCAGAGG	SOX2	134498	100687	173527	120926	111566	136789	147035	118936	202188	87825
ACAGCCCCCGTCACATGGA	SOX2	89377	79001	82488	76458	89476	61788	114085	69627	44026	74372
GGGCTCCGCGAGGAAAATC	SOX2	75174	48210	38271	70065	49280	71514	116132	63104	17136	24102
TAATAATAACAATCATCGG	SOX2	52868	86124	57730	72617	78672	80107	129590	49067	93214	43293
GGAGTTGGAGAGCCGAAAG	SOX9	74933	7752	3811	76177	15836	92138	19696	73953	33741	80426
AGCGGAGCTCGAAACTGAC	SOX9	141044	42768	28582	165880	51880	176424	47137	110832	256642	136632
AGCTGCCCGCTCCAAGTGG	SOX9	117675	36958	41193	56546	71188	226163	166921	97449	55938	121833
CCGCGGCGAGCACTTAGGA	SOX9	239506	90512	138230	296702	117105	376249	130701	224064	160311	302117
GCGCGTCGGCCGGCTACCG	SOX9	40792	79062	46438	85878	22524	49762	46873	36282	32964	34595
CCGGCGGGTAGCTGGCGGG	SUZ12	16507	95286	33512	11058	6120	19076	16108	17155	2725	8561
AGGCTCCGGCGGACCGAGG	SUZ12	146635	28280	62009	91214	60300	119356	70534	107549	114005	134429
CCGGCGGACCGAGGGGGGA	SUZ12	74532	34408	39424	61376	82201	82428	86239	72355	37134	48770
CCGCCCGGCGGGTAGCTGG	SUZ12	51967	10629	17634	59901	18067	19528	15408	39905	67834	47175
CGGCGGCGGGAGCTGTGGA	SUZ12	131300	64439	57233	40650	49921	81046	100721	121216	26061	49489
GTCGAGGTCGCAGACCTAG	TAZ	77799	67761	79561	151883	110684	81385	117284	59965	54876	131898
TCCGTGCGCGGGCCAGTCA	TAZ	116859	68688	121217	134864	106650	152880	155043	94493	77564	154319
CCGTGGGCGCGCTGCGGAA	TAZ	61326	38072	64196	98862	90112	72091	97181	60731	32820	95021
GAGCGGTCGCCGGGGTCAC	TAZ	105683	72991	79218	99128	146409	203184	182649	93765	163577	163222
AGACCTAGAGGCGCCCCAC	TAZ	189554	204001	221177	370113	206839	197661	277944	168779	204002	221766
GAGCAGGAGCAGGGAACAA	TGIF1	82745	47989	29569	86721	86018	52318	95963	73847	28999	44150
AGGGAACAAAGGAGCGGAG	TGIF1	243305	182217	249436	251609	189074	312816	320002	215078	176009	123296
ACAAAGGAGCGGAGAGGGG	TGIF1	123422	351308	314032	194599	108064	97349	102142	92961	116889	104031
GGTGCGCCGAGCAGGAGCA	TGIF1	132954	187278	107061	170157	153914	193733	138376	129489	135494	117921
GCCAGGAGCGGGGACACAG	TGIF1	128590	81718	104979	96523	144462	160789	199576	100960	220572	56771
CCGCCGCCAGGGAAAAGAA	YAP1	168888	251617	192137	217769	231626	115909	183104	147896	211931	344331
GGCGCAGCCGCCAGACCAG	YAP1	79952	49098	69697	77192	54519	50801	63925	81733	173871	36941
CCCTGACCCAGGCGAGCGA	YAP1	55290	64828	48441	85949	58262	83787	79268	66104	26346	90084
TGCCTCGCAGCCCCTCCCG	YAP1	140438	182893	161600	68470	85003	165528	144165	123451	108449	193926
TGGCGGCTGCGCCTCGGGA	YAP1	112648	66096	96945	91614	136947	153252	189053	109132	47680	72604
CTGCTGAGGCTCACAGTGT	ZBTB7B	71676	9124	11016	28070	44898	48055	29952	50815	6610	23543
GGAGCCCCCCAGCAGCGAG	ZBTB7B	48346	47767	29898	30138	31166	33468	72692	43718	3224	20053
GCGGCCTTCTGACCAGGAC	ZBTB7B	102317	56265	67073	91115	38771	70057	57886	91993	175982	68644
AGCGGCGAGCAACTGACCG	ZBTB7B	106554	28473	42734	131150	68667	123066	68550	88157	29831	24926
AGCAGGGCCCCAAGCCCCC	ZBTB7B	135315	90577	72413	127421	67559	226584	125273	122411	66327	113618
GCGGCTGCAGCGGTCGGAG	ZFHX3	52777	44369	40559	25763	35035	28994	97243	42201	14466	38169
GAGGGGACGCGCTGGAAGT	ZFHX3	54719	53005	43621	95360	85239	122886	118067	54882	90912	164488
CGCCAACCATGCTGCTCGG	ZFHX3	152748	221997	142907	110771	117985	135191	183485	139276	86363	92755
TGCCGCCGAGCAGCATGGT	ZFHX3	19608	30500	33740	13237	28133	30498	63061	21380	4146	28322
GGCCACGGAAGAGAAGCGG	ZFHX3	98675	23345	38501	178666	130965	138453	143220	84466	56012	46379
GGACCCCGGGAGCCGCGAG	ZNF219	178761	121700	117813	103872	177961	153666	255937	150383	51659	75302
CCCCGGGAGCCGCGAGAGG	ZNF219	83054	26782	12325	171886	80734	63665	64968	83351	46087	78995
GGCTCTGGCTCCGGGGACA	ZNF219	89268	21230	46499	58752	72098	80760	128616	66099	36995	79132
CAGGGCGCGAGGGACCTGG	ZNF219	247250	291037	130399	150809	223225	267382	334446	219704	127661	106988
CGGGCGTCAGCGTTACGTG	ZNF219	152853	168892	218843	224570	216365	165336	180054	130700	94894	60813
BSCtrl1_GTGGCCTTTGCAATTGGCG	BSCtrl1	89014	67009	99273	33470	50851	101928	132956	75887	71649	76139
BSCtrl1_TATGGAGGGCTGGATCTGC	BSCtrl1	220964	294200	310020	302810	308868	384786	268461	183063	96270	112619
BSCtrl1_AGTGGACGACCCTGTCAGG	BSCtrl1	76396	45691	51966	63591	102255	148434	97789	60821	26795	79745
BSCtrl1_GAGTCGGGTAAATAGACAA	BSCtrl1	93874	112725	118777	108614	91668	133890	134544	86100	130413	85343
BSCtrl1_CCTGGTGCAGTAGACAGCG	BSCtrl1	99839	25528	35379	113518	131163	137403	206709	78580	70885	28163
BSCtrl2_AGCCTCTTGGTTCCATGGA	BSCtrl2	275621	273171	302707	240015	300247	209616	448530	227889	171969	142716
BSCtrl2_AGGCCGCAAACCGCGTGCG	BSCtrl2	73478	41120	28376	116682	94083	161735	162446	63294	20570	20974
BSCtrl2_AGCAAGGTTCGGCAAAGCG	BSCtrl2	36876	13365	32936	32722	41842	13440	62237	35750	28723	22854
BSCtrl2_CTACGCCCGGGGGAAAAGA	BSCtrl2	203035	186393	208326	302328	240900	204882	176565	168281	205521	196006
BSCtrl2_CCAGTACTGACAGCCTTAT	BSCtrl2	82909	105459	50120	71239	111583	61933	135778	69193	83293	22450
BSCtrl3_TGCACCCGGCTAGGACCGG	BSCtrl3	68453	48745	31258	74021	50770	160039	76477	51949	99194	76734
BSCtrl3_CTCCCCCGCTTCACTTGGG	BSCtrl3	74869	81012	92469	57029	97044	99794	101427	61571	34832	87905
BSCtrl3_CGCCGGTTCCGTCGACTAG	BSCtrl3	178697	235140	148281	215788	178834	215562	232715	189263	185827	109363
BSCtrl3_TGTGCAACCTCCGCCGTTG	BSCtrl3	95599	113481	195090	131029	130404	97659	140525	81754	71956	69035
BSCtrl3_TATCGGTCTGTACGGGTAG	BSCtrl3	116794	40742	32982	79193	148823	152914	139280	85498	63097	225930
BSCtrl4_CTAGAATGGTTGCGCGAAC	BSCtrl4	107275	116159	93384	163246	140413	199908	114744	86790	14176	25901
BSCtrl4_AGCCTAACGATCGGACCGA	BSCtrl4	232288	190829	140853	233245	277629	273739	246122	215616	90641	129356
BSCtrl4_GTCGCCGTAGGGTCCGCCA	BSCtrl4	78739	80543	84816	248951	53689	50584	38144	76534	53514	67666
BSCtrl4_GAGGACGATCGTACTCCAG	BSCtrl4	67908	55802	80438	84061	54584	76756	93909	51661	17630	23998
BSCtrl4_TGGTACGGGGCCGGCCTGT	BSCtrl4	55894	75807	76866	39977	73741	78833	106079	51148	86070	57496
BSCtrl5_CAGGAGCTAAGGGTCCCGT	BSCtrl5	88694	24062	44529	51018	71893	66396	130950	73379	42232	40219
BSCtrl5_GTCAGGTAGAGGGATTGAG	BSCtrl5	205983	119860	216017	338156	193816	165720	206283	171436	99114	143437
BSCtrl5_CAGTTGCTCTGGGGGAACA	BSCtrl5	90490	35229	41335	99781	84204	39982	83702	83606	61649	55070
BSCtrl5_CCCGAGCAGTGGCTCGCTA	BSCtrl5	70305	26256	31009	40619	67025	64319	149817	66046	37137	53863
BSCtrl5_AGAGGTCGGATACGCTTCC	BSCtrl5	78084	93674	92649	75880	112066	174299	109999	72367	34232	41341
BSCtrl6_CCTTGGCTAAACCGCTCCC	BSCtrl6	205746	60854	102249	243838	149363	226428	334751	176334	121283	107211
BSCtrl6_CAGTCGCCGCGCATCGGGC	BSCtrl6	61957	73262	41315	16224	37490	53365	34919	48978	21138	38257
BSCtrl6_TACTCCCCGAATGCAGCGG	BSCtrl6	109747	57283	43959	106934	136904	119848	176110	94105	112216	266829
BSCtrl6_CTGATCTATCGCGGTCGTC	BSCtrl6	129693	83520	77654	80034	117142	105010	124951	96784	57547	61569
BSCtrl6_CTGCATGGGGCGCGAATCA	BSCtrl6	143083	118445	140478	132035	156661	154350	187623	120323	71627	122579
BSCtrl7_TATGGAGGGCTGGATCTGC	BSCtrl7	220964	294200	310020	302810	308868	384786	268461	183063	96270	112619
BSCtrl7_CCTTGGCTAAACCGCTCCC	BSCtrl7	205746	60854	102249	243838	149363	226428	334751	176334	121283	107211
BSCtrl7_GAGGACGATCGTACTCCAG	BSCtrl7	67908	55802	80438	84061	54584	76756	93909	51661	17630	23998
BSCtrl7_TATCGGTCTGTACGGGTAG	BSCtrl7	116794	40742	32982	79193	148823	152914	139280	85498	63097	225930
BSCtrl7_TGCACCCGGCTAGGACCGG	BSCtrl7	68453	48745	31258	74021	50770	160039	76477	51949	99194	76734
BSCtrl8_AGCAAGGTTCGGCAAAGCG	BSCtrl8	36876	13365	32936	32722	41842	13440	62237	35750	28723	22854
BSCtrl8_CCGCTCCATCAGACTTTCT	BSCtrl8	104345	69722	56518	123058	62161	67181	140970	93433	52617	48017
BSCtrl8_GCCCTACATCGCTAGGCTA	BSCtrl8	134256	120664	122120	90445	134175	98532	103735	110422	103967	123536
BSCtrl8_GTCAGGTAGAGGGATTGAG	BSCtrl8	205983	119860	216017	338156	193816	165720	206283	171436	99114	143437
BSCtrl8_CCCGAGCAGTGGCTCGCTA	BSCtrl8	70305	26256	31009	40619	67025	64319	149817	66046	37137	53863
BSCtrl9_AGCCTAACGATCGGACCGA	BSCtrl9	232288	190829	140853	233245	277629	273739	246122	215616	90641	129356
BSCtrl9_CGCCGGTTCCGTCGACTAG	BSCtrl9	178697	235140	148281	215788	178834	215562	232715	189263	185827	109363
BSCtrl9_GTCGCCGTAGGGTCCGCCA	BSCtrl9	78739	80543	84816	248951	53689	50584	38144	76534	53514	67666
BSCtrl9_CTGCATGGGGCGCGAATCA	BSCtrl9	143083	118445	140478	132035	156661	154350	187623	120323	71627	122579
BSCtrl9_GAGTCGGGTAAATAGACAA	BSCtrl9	93874	112725	118777	108614	91668	133890	134544	86100	130413	85343
BSCtrl10_CCTGGTGCAGTAGACAGCG	BSCtrl10	99839	25528	35379	113518	131163	137403	206709	78580	70885	28163
BSCtrl10_TGTGCAACCTCCGCCGTTG	BSCtrl10	95599	113481	195090	131029	130404	97659	140525	81754	71956	69035
BSCtrl10_CTACGCCCGGGGGAAAAGA	BSCtrl10	203035	186393	208326	302328	240900	204882	176565	168281	205521	196006
BSCtrl10_AGTGGACGACCCTGTCAGG	BSCtrl10	76396	45691	51966	63591	102255	148434	97789	60821	26795	79745
BSCtrl10_TGGTACGGGGCCGGCCTGT	BSCtrl10	55894	75807	76866	39977	73741	78833	106079	51148	86070	57496
BSCtrl11_GTGGCCTTTGCAATTGGCG	BSCtrl11	89014	67009	99273	33470	50851	101928	132956	75887	71649	76139
BSCtrl11_AGCCTCTTGGTTCCATGGA	BSCtrl11	275621	273171	302707	240015	300247	209616	448530	227889	171969	142716
BSCtrl11_CAGTTGCTCTGGGGGAACA	BSCtrl11	90490	35229	41335	99781	84204	39982	83702	83606	61649	55070
BSCtrl11_TACCGATTCCCGGCCAAGA	BSCtrl11	114951	282330	163129	111232	134636	139660	172815	96682	125915	64641
BSCtrl11_AGGCCGCAAACCGCGTGCG	BSCtrl11	73478	41120	28376	116682	94083	161735	162446	63294	20570	20974
BSCtrl12_CCAGTACTGACAGCCTTAT	BSCtrl12	82909	105459	50120	71239	111583	61933	135778	69193	83293	22450
BSCtrl12_AGAGGTCGGATACGCTTCC	BSCtrl12	78084	93674	92649	75880	112066	174299	109999	72367	34232	41341
BSCtrl12_CAGGAGCTAAGGGTCCCGT	BSCtrl12	88694	24062	44529	51018	71893	66396	130950	73379	42232	40219
BSCtrl12_CTCCCCCGCTTCACTTGGG	BSCtrl12	74869	81012	92469	57029	97044	99794	101427	61571	34832	87905
BSCtrl12_CAGTCGCCGCGCATCGGGC	BSCtrl12	61957	73262	41315	16224	37490	53365	34919	48978	21138	38257
BSCtrl13_TGCACCCGGCTAGGACCGG	BSCtrl13	68453	48745	31258	74021	50770	160039	76477	51949	99194	76734
BSCtrl13_GAGGACGATCGTACTCCAG	BSCtrl13	67908	55802	80438	84061	54584	76756	93909	51661	17630	23998
BSCtrl13_CCAGTACTGACAGCCTTAT	BSCtrl13	82909	105459	50120	71239	111583	61933	135778	69193	83293	22450
BSCtrl13_CTACGCCCGGGGGAAAAGA	BSCtrl13	203035	186393	208326	302328	240900	204882	176565	168281	205521	196006
BSCtrl13_TATGGAGGGCTGGATCTGC	BSCtrl13	220964	294200	310020	302810	308868	384786	268461	183063	96270	112619
BSCtrl14_CTGCATGGGGCGCGAATCA	BSCtrl14	143083	118445	140478	132035	156661	154350	187623	120323	71627	122579
BSCtrl14_GTCAGGTAGAGGGATTGAG	BSCtrl14	205983	119860	216017	338156	193816	165720	206283	171436	99114	143437
BSCtrl14_TACTCCCCGAATGCAGCGG	BSCtrl14	109747	57283	43959	106934	136904	119848	176110	94105	112216	266829
BSCtrl14_AGCCTCTTGGTTCCATGGA	BSCtrl14	275621	273171	302707	240015	300247	209616	448530	227889	171969	142716
BSCtrl14_CGCCGGTTCCGTCGACTAG	BSCtrl14	178697	235140	148281	215788	178834	215562	232715	189263	185827	109363
BSCtrl15_CTAGAATGGTTGCGCGAAC	BSCtrl15	107275	116159	93384	163246	140413	199908	114744	86790	14176	25901
BSCtrl15_CCTTGGCTAAACCGCTCCC	BSCtrl15	205746	60854	102249	243838	149363	226428	334751	176334	121283	107211
BSCtrl15_CTCCCCCGCTTCACTTGGG	BSCtrl15	74869	81012	92469	57029	97044	99794	101427	61571	34832	87905
BSCtrl15_CAGTCGCCGCGCATCGGGC	BSCtrl15	61957	73262	41315	16224	37490	53365	34919	48978	21138	38257
BSCtrl15_CCGCTCCATCAGACTTTCT	BSCtrl15	104345	69722	56518	123058	62161	67181	140970	93433	52617	48017
BSCtrl16_GTCGCCGTAGGGTCCGCCA	BSCtrl16	78739	80543	84816	248951	53689	50584	38144	76534	53514	67666
BSCtrl16_GTGGCCTTTGCAATTGGCG	BSCtrl16	89014	67009	99273	33470	50851	101928	132956	75887	71649	76139
BSCtrl16_AGTGGACGACCCTGTCAGG	BSCtrl16	76396	45691	51966	63591	102255	148434	97789	60821	26795	79745
BSCtrl16_AGGCCGCAAACCGCGTGCG	BSCtrl16	73478	41120	28376	116682	94083	161735	162446	63294	20570	20974
BSCtrl16_GAGTCGGGTAAATAGACAA	BSCtrl16	93874	112725	118777	108614	91668	133890	134544	86100	130413	85343
BSCtrl17_CAGTTGCTCTGGGGGAACA	BSCtrl17	90490	35229	41335	99781	84204	39982	83702	83606	61649	55070
BSCtrl17_TGTGCAACCTCCGCCGTTG	BSCtrl17	95599	113481	195090	131029	130404	97659	140525	81754	71956	69035
BSCtrl17_TGGTACGGGGCCGGCCTGT	BSCtrl17	55894	75807	76866	39977	73741	78833	106079	51148	86070	57496
BSCtrl17_CCCGAGCAGTGGCTCGCTA	BSCtrl17	70305	26256	31009	40619	67025	64319	149817	66046	37137	53863
BSCtrl17_GCCCTACATCGCTAGGCTA	BSCtrl17	134256	120664	122120	90445	134175	98532	103735	110422	103967	123536
BSCtrl18_CCTGGTGCAGTAGACAGCG	BSCtrl18	99839	25528	35379	113518	131163	137403	206709	78580	70885	28163
BSCtrl18_CTGATCTATCGCGGTCGTC	BSCtrl18	129693	83520	77654	80034	117142	105010	124951	96784	57547	61569
BSCtrl18_AGAGGTCGGATACGCTTCC	BSCtrl18	78084	93674	92649	75880	112066	174299	109999	72367	34232	41341
BSCtrl18_AGCCTAACGATCGGACCGA	BSCtrl18	232288	190829	140853	233245	277629	273739	246122	215616	90641	129356
BSCtrl18_TATCGGTCTGTACGGGTAG	BSCtrl18	116794	40742	32982	79193	148823	152914	139280	85498	63097	225930
BSCtrl19_AGTGGACGACCCTGTCAGG	BSCtrl19	76396	45691	51966	63591	102255	148434	97789	60821	26795	79745
BSCtrl19_CTACGCCCGGGGGAAAAGA	BSCtrl19	203035	186393	208326	302328	240900	204882	176565	168281	205521	196006
BSCtrl19_AGAGGTCGGATACGCTTCC	BSCtrl19	78084	93674	92649	75880	112066	174299	109999	72367	34232	41341
BSCtrl19_CCAGTACTGACAGCCTTAT	BSCtrl19	82909	105459	50120	71239	111583	61933	135778	69193	83293	22450
BSCtrl19_TGGTACGGGGCCGGCCTGT	BSCtrl19	55894	75807	76866	39977	73741	78833	106079	51148	86070	57496
BSCtrl20_TACCGATTCCCGGCCAAGA	BSCtrl20	114951	282330	163129	111232	134636	139660	172815	96682	125915	64641
BSCtrl20_GCCCTACATCGCTAGGCTA	BSCtrl20	134256	120664	122120	90445	134175	98532	103735	110422	103967	123536
BSCtrl20_GAGTCGGGTAAATAGACAA	BSCtrl20	93874	112725	118777	108614	91668	133890	134544	86100	130413	85343
BSCtrl20_CAGTCGCCGCGCATCGGGC	BSCtrl20	61957	73262	41315	16224	37490	53365	34919	48978	21138	38257
BSCtrl20_CTGCATGGGGCGCGAATCA	BSCtrl20	143083	118445	140478	132035	156661	154350	187623	120323	71627	122579
BSCtrl21_AGCAAGGTTCGGCAAAGCG	BSCtrl21	36876	13365	32936	32722	41842	13440	62237	35750	28723	22854
BSCtrl21_CTAGAATGGTTGCGCGAAC	BSCtrl21	107275	116159	93384	163246	140413	199908	114744	86790	14176	25901
BSCtrl21_CCGCTCCATCAGACTTTCT	BSCtrl21	104345	69722	56518	123058	62161	67181	140970	93433	52617	48017
BSCtrl21_CCTGGTGCAGTAGACAGCG	BSCtrl21	99839	25528	35379	113518	131163	137403	206709	78580	70885	28163
BSCtrl21_TATCGGTCTGTACGGGTAG	BSCtrl21	116794	40742	32982	79193	148823	152914	139280	85498	63097	225930
BSCtrl22_CAGGAGCTAAGGGTCCCGT	BSCtrl22	88694	24062	44529	51018	71893	66396	130950	73379	42232	40219
BSCtrl22_GTGGCCTTTGCAATTGGCG	BSCtrl22	89014	67009	99273	33470	50851	101928	132956	75887	71649	76139
BSCtrl22_TACTCCCCGAATGCAGCGG	BSCtrl22	109747	57283	43959	106934	136904	119848	176110	94105	112216	266829
BSCtrl22_CGCCGGTTCCGTCGACTAG	BSCtrl22	178697	235140	148281	215788	178834	215562	232715	189263	185827	109363
BSCtrl22_CTCCCCCGCTTCACTTGGG	BSCtrl22	74869	81012	92469	57029	97044	99794	101427	61571	34832	87905
BSCtrl23_TGCACCCGGCTAGGACCGG	BSCtrl23	68453	48745	31258	74021	50770	160039	76477	51949	99194	76734
BSCtrl23_AGCCTAACGATCGGACCGA	BSCtrl23	232288	190829	140853	233245	277629	273739	246122	215616	90641	129356
BSCtrl23_CCTTGGCTAAACCGCTCCC	BSCtrl23	205746	60854	102249	243838	149363	226428	334751	176334	121283	107211
BSCtrl23_TGTGCAACCTCCGCCGTTG	BSCtrl23	95599	113481	195090	131029	130404	97659	140525	81754	71956	69035
BSCtrl23_AGCCTCTTGGTTCCATGGA	BSCtrl23	275621	273171	302707	240015	300247	209616	448530	227889	171969	142716
BSCtrl24_GTCAGGTAGAGGGATTGAG	BSCtrl24	205983	119860	216017	338156	193816	165720	206283	171436	99114	143437
BSCtrl24_GTCGCCGTAGGGTCCGCCA	BSCtrl24	78739	80543	84816	248951	53689	50584	38144	76534	53514	67666
BSCtrl24_CAGTTGCTCTGGGGGAACA	BSCtrl24	90490	35229	41335	99781	84204	39982	83702	83606	61649	55070
BSCtrl24_AGGCCGCAAACCGCGTGCG	BSCtrl24	73478	41120	28376	116682	94083	161735	162446	63294	20570	20974
BSCtrl24_CCCGAGCAGTGGCTCGCTA	BSCtrl24	70305	26256	31009	40619	67025	64319	149817	66046	37137	53863
BSCtrl25_CCTTGGCTAAACCGCTCCC	BSCtrl25	205746	60854	102249	243838	149363	226428	334751	176334	121283	107211
BSCtrl25_TACCGATTCCCGGCCAAGA	BSCtrl25	114951	282330	163129	111232	134636	139660	172815	96682	125915	64641
BSCtrl25_AGGCCGCAAACCGCGTGCG	BSCtrl25	73478	41120	28376	116682	94083	161735	162446	63294	20570	20974
BSCtrl25_AGCAAGGTTCGGCAAAGCG	BSCtrl25	36876	13365	32936	32722	41842	13440	62237	35750	28723	22854
BSCtrl25_GTGGCCTTTGCAATTGGCG	BSCtrl25	89014	67009	99273	33470	50851	101928	132956	75887	71649	76139
BSCtrl26_GCCCTACATCGCTAGGCTA	BSCtrl26	134256	120664	122120	90445	134175	98532	103735	110422	103967	123536
BSCtrl26_CGCCGGTTCCGTCGACTAG	BSCtrl26	178697	235140	148281	215788	178834	215562	232715	189263	185827	109363
BSCtrl26_GTCAGGTAGAGGGATTGAG	BSCtrl26	205983	119860	216017	338156	193816	165720	206283	171436	99114	143437
BSCtrl26_AGCCTCTTGGTTCCATGGA	BSCtrl26	275621	273171	302707	240015	300247	209616	448530	227889	171969	142716
BSCtrl26_AGCCTAACGATCGGACCGA	BSCtrl26	232288	190829	140853	233245	277629	273739	246122	215616	90641	129356
BSCtrl27_CCTGGTGCAGTAGACAGCG	BSCtrl27	99839	25528	35379	113518	131163	137403	206709	78580	70885	28163
BSCtrl27_CTGATCTATCGCGGTCGTC	BSCtrl27	129693	83520	77654	80034	117142	105010	124951	96784	57547	61569
BSCtrl27_TATGGAGGGCTGGATCTGC	BSCtrl27	220964	294200	310020	302810	308868	384786	268461	183063	96270	112619
BSCtrl27_CTAGAATGGTTGCGCGAAC	BSCtrl27	107275	116159	93384	163246	140413	199908	114744	86790	14176	25901
BSCtrl27_GAGTCGGGTAAATAGACAA	BSCtrl27	93874	112725	118777	108614	91668	133890	134544	86100	130413	85343
BSCtrl28_CCGCTCCATCAGACTTTCT	BSCtrl28	104345	69722	56518	123058	62161	67181	140970	93433	52617	48017
BSCtrl28_CAGTCGCCGCGCATCGGGC	BSCtrl28	61957	73262	41315	16224	37490	53365	34919	48978	21138	38257
BSCtrl28_AGTGGACGACCCTGTCAGG	BSCtrl28	76396	45691	51966	63591	102255	148434	97789	60821	26795	79745
BSCtrl28_CTCCCCCGCTTCACTTGGG	BSCtrl28	74869	81012	92469	57029	97044	99794	101427	61571	34832	87905
BSCtrl28_GAGGACGATCGTACTCCAG	BSCtrl28	67908	55802	80438	84061	54584	76756	93909	51661	17630	23998
BSCtrl29_TGTGCAACCTCCGCCGTTG	BSCtrl29	95599	113481	195090	131029	130404	97659	140525	81754	71956	69035
BSCtrl29_CTACGCCCGGGGGAAAAGA	BSCtrl29	203035	186393	208326	302328	240900	204882	176565	168281	205521	196006
BSCtrl29_TGGTACGGGGCCGGCCTGT	BSCtrl29	55894	75807	76866	39977	73741	78833	106079	51148	86070	57496
BSCtrl29_TGCACCCGGCTAGGACCGG	BSCtrl29	68453	48745	31258	74021	50770	160039	76477	51949	99194	76734
BSCtrl29_AGAGGTCGGATACGCTTCC	BSCtrl29	78084	93674	92649	75880	112066	174299	109999	72367	34232	41341
BSCtrl30_TACTCCCCGAATGCAGCGG	BSCtrl30	109747	57283	43959	106934	136904	119848	176110	94105	112216	266829
BSCtrl30_GTCGCCGTAGGGTCCGCCA	BSCtrl30	78739	80543	84816	248951	53689	50584	38144	76534	53514	67666
BSCtrl30_CAGTTGCTCTGGGGGAACA	BSCtrl30	90490	35229	41335	99781	84204	39982	83702	83606	61649	55070
BSCtrl30_CAGGAGCTAAGGGTCCCGT	BSCtrl30	88694	24062	44529	51018	71893	66396	130950	73379	42232	40219
BSCtrl30_TATCGGTCTGTACGGGTAG	BSCtrl30	116794	40742	32982	79193	148823	152914	139280	85498	63097	225930
BSCtrl31_CCAGTACTGACAGCCTTAT	BSCtrl31	82909	105459	50120	71239	111583	61933	135778	69193	83293	22450
BSCtrl31_CCTTGGCTAAACCGCTCCC	BSCtrl31	205746	60854	102249	243838	149363	226428	334751	176334	121283	107211
BSCtrl31_TACCGATTCCCGGCCAAGA	BSCtrl31	114951	282330	163129	111232	134636	139660	172815	96682	125915	64641
BSCtrl31_TGGTACGGGGCCGGCCTGT	BSCtrl31	55894	75807	76866	39977	73741	78833	106079	51148	86070	57496
BSCtrl31_CGCCGGTTCCGTCGACTAG	BSCtrl31	178697	235140	148281	215788	178834	215562	232715	189263	185827	109363
BSCtrl32_GCCCTACATCGCTAGGCTA	BSCtrl32	134256	120664	122120	90445	134175	98532	103735	110422	103967	123536
BSCtrl32_TGCACCCGGCTAGGACCGG	BSCtrl32	68453	48745	31258	74021	50770	160039	76477	51949	99194	76734
BSCtrl32_AGAGGTCGGATACGCTTCC	BSCtrl32	78084	93674	92649	75880	112066	174299	109999	72367	34232	41341
BSCtrl32_CCGCTCCATCAGACTTTCT	BSCtrl32	104345	69722	56518	123058	62161	67181	140970	93433	52617	48017
BSCtrl32_AGTGGACGACCCTGTCAGG	BSCtrl32	76396	45691	51966	63591	102255	148434	97789	60821	26795	79745
BSCtrl33_GAGGACGATCGTACTCCAG	BSCtrl33	67908	55802	80438	84061	54584	76756	93909	51661	17630	23998
BSCtrl33_AGCCTAACGATCGGACCGA	BSCtrl33	232288	190829	140853	233245	277629	273739	246122	215616	90641	129356
BSCtrl33_AGCCTCTTGGTTCCATGGA	BSCtrl33	275621	273171	302707	240015	300247	209616	448530	227889	171969	142716
BSCtrl33_AGCAAGGTTCGGCAAAGCG	BSCtrl33	36876	13365	32936	32722	41842	13440	62237	35750	28723	22854
BSCtrl33_TGTGCAACCTCCGCCGTTG	BSCtrl33	95599	113481	195090	131029	130404	97659	140525	81754	71956	69035
BSCtrl34_CCTGGTGCAGTAGACAGCG	BSCtrl34	99839	25528	35379	113518	131163	137403	206709	78580	70885	28163
BSCtrl34_TATCGGTCTGTACGGGTAG	BSCtrl34	116794	40742	32982	79193	148823	152914	139280	85498	63097	225930
BSCtrl34_CAGTCGCCGCGCATCGGGC	BSCtrl34	61957	73262	41315	16224	37490	53365	34919	48978	21138	38257
BSCtrl34_CTACGCCCGGGGGAAAAGA	BSCtrl34	203035	186393	208326	302328	240900	204882	176565	168281	205521	196006
BSCtrl34_CTCCCCCGCTTCACTTGGG	BSCtrl34	74869	81012	92469	57029	97044	99794	101427	61571	34832	87905
BSCtrl35_CTGATCTATCGCGGTCGTC	BSCtrl35	129693	83520	77654	80034	117142	105010	124951	96784	57547	61569
BSCtrl35_GTCGCCGTAGGGTCCGCCA	BSCtrl35	78739	80543	84816	248951	53689	50584	38144	76534	53514	67666
BSCtrl35_TATGGAGGGCTGGATCTGC	BSCtrl35	220964	294200	310020	302810	308868	384786	268461	183063	96270	112619
BSCtrl35_TACTCCCCGAATGCAGCGG	BSCtrl35	109747	57283	43959	106934	136904	119848	176110	94105	112216	266829
BSCtrl35_CTAGAATGGTTGCGCGAAC	BSCtrl35	107275	116159	93384	163246	140413	199908	114744	86790	14176	25901
BSCtrl36_CTGCATGGGGCGCGAATCA	BSCtrl36	143083	118445	140478	132035	156661	154350	187623	120323	71627	122579
BSCtrl36_CCCGAGCAGTGGCTCGCTA	BSCtrl36	70305	26256	31009	40619	67025	64319	149817	66046	37137	53863
BSCtrl36_AGGCCGCAAACCGCGTGCG	BSCtrl36	73478	41120	28376	116682	94083	161735	162446	63294	20570	20974
BSCtrl36_GAGTCGGGTAAATAGACAA	BSCtrl36	93874	112725	118777	108614	91668	133890	134544	86100	130413	85343
BSCtrl36_GTCAGGTAGAGGGATTGAG	BSCtrl36	205983	119860	216017	338156	193816	165720	206283	171436	99114	143437
BSCtrl37_CAGTCGCCGCGCATCGGGC	BSCtrl37	61957	73262	41315	16224	37490	53365	34919	48978	21138	38257
BSCtrl37_AGCAAGGTTCGGCAAAGCG	BSCtrl37	36876	13365	32936	32722	41842	13440	62237	35750	28723	22854
BSCtrl37_CCTTGGCTAAACCGCTCCC	BSCtrl37	205746	60854	102249	243838	149363	226428	334751	176334	121283	107211
BSCtrl37_TATCGGTCTGTACGGGTAG	BSCtrl37	116794	40742	32982	79193	148823	152914	139280	85498	63097	225930
BSCtrl37_CTGATCTATCGCGGTCGTC	BSCtrl37	129693	83520	77654	80034	117142	105010	124951	96784	57547	61569
BSCtrl38_AGGCCGCAAACCGCGTGCG	BSCtrl38	73478	41120	28376	116682	94083	161735	162446	63294	20570	20974
BSCtrl38_GTCGCCGTAGGGTCCGCCA	BSCtrl38	78739	80543	84816	248951	53689	50584	38144	76534	53514	67666
BSCtrl38_CTAGAATGGTTGCGCGAAC	BSCtrl38	107275	116159	93384	163246	140413	199908	114744	86790	14176	25901
BSCtrl38_TACCGATTCCCGGCCAAGA	BSCtrl38	114951	282330	163129	111232	134636	139660	172815	96682	125915	64641
BSCtrl38_CAGTTGCTCTGGGGGAACA	BSCtrl38	90490	35229	41335	99781	84204	39982	83702	83606	61649	55070
BSCtrl39_GAGTCGGGTAAATAGACAA	BSCtrl39	93874	112725	118777	108614	91668	133890	134544	86100	130413	85343
BSCtrl39_TGTGCAACCTCCGCCGTTG	BSCtrl39	95599	113481	195090	131029	130404	97659	140525	81754	71956	69035
BSCtrl39_GAGGACGATCGTACTCCAG	BSCtrl39	67908	55802	80438	84061	54584	76756	93909	51661	17630	23998
BSCtrl39_AGCCTAACGATCGGACCGA	BSCtrl39	232288	190829	140853	233245	277629	273739	246122	215616	90641	129356
BSCtrl39_TACTCCCCGAATGCAGCGG	BSCtrl39	109747	57283	43959	106934	136904	119848	176110	94105	112216	266829
BSCtrl40_GCCCTACATCGCTAGGCTA	BSCtrl40	134256	120664	122120	90445	134175	98532	103735	110422	103967	123536
BSCtrl40_CCGCTCCATCAGACTTTCT	BSCtrl40	104345	69722	56518	123058	62161	67181	140970	93433	52617	48017
BSCtrl40_CTGCATGGGGCGCGAATCA	BSCtrl40	143083	118445	140478	132035	156661	154350	187623	120323	71627	122579
BSCtrl40_CCCGAGCAGTGGCTCGCTA	BSCtrl40	70305	26256	31009	40619	67025	64319	149817	66046	37137	53863
BSCtrl40_AGCCTCTTGGTTCCATGGA	BSCtrl40	275621	273171	302707	240015	300247	209616	448530	227889	171969	142716
BSCtrl41_TATGGAGGGCTGGATCTGC	BSCtrl41	220964	294200	310020	302810	308868	384786	268461	183063	96270	112619
BSCtrl41_CGCCGGTTCCGTCGACTAG	BSCtrl41	178697	235140	148281	215788	178834	215562	232715	189263	185827	109363
BSCtrl41_TGGTACGGGGCCGGCCTGT	BSCtrl41	55894	75807	76866	39977	73741	78833	106079	51148	86070	57496
BSCtrl41_GTGGCCTTTGCAATTGGCG	BSCtrl41	89014	67009	99273	33470	50851	101928	132956	75887	71649	76139
BSCtrl41_AGTGGACGACCCTGTCAGG	BSCtrl41	76396	45691	51966	63591	102255	148434	97789	60821	26795	79745
BSCtrl42_GTCAGGTAGAGGGATTGAG	BSCtrl42	205983	119860	216017	338156	193816	165720	206283	171436	99114	143437
BSCtrl42_CTACGCCCGGGGGAAAAGA	BSCtrl42	203035	186393	208326	302328	240900	204882	176565	168281	205521	196006
BSCtrl42_CCAGTACTGACAGCCTTAT	BSCtrl42	82909	105459	50120	71239	111583	61933	135778	69193	83293	22450
BSCtrl42_CCTGGTGCAGTAGACAGCG	BSCtrl42	99839	25528	35379	113518	131163	137403	206709	78580	70885	28163
BSCtrl42_TGCACCCGGCTAGGACCGG	BSCtrl42	68453	48745	31258	74021	50770	160039	76477	51949	99194	76734
BSCtrl43_TACTCCCCGAATGCAGCGG	BSCtrl43	109747	57283	43959	106934	136904	119848	176110	94105	112216	266829
BSCtrl43_TGCACCCGGCTAGGACCGG	BSCtrl43	68453	48745	31258	74021	50770	160039	76477	51949	99194	76734
BSCtrl43_GAGTCGGGTAAATAGACAA	BSCtrl43	93874	112725	118777	108614	91668	133890	134544	86100	130413	85343
BSCtrl43_CAGTTGCTCTGGGGGAACA	BSCtrl43	90490	35229	41335	99781	84204	39982	83702	83606	61649	55070
BSCtrl43_TATGGAGGGCTGGATCTGC	BSCtrl43	220964	294200	310020	302810	308868	384786	268461	183063	96270	112619
BSCtrl44_GCCCTACATCGCTAGGCTA	BSCtrl44	134256	120664	122120	90445	134175	98532	103735	110422	103967	123536
BSCtrl44_GTGGCCTTTGCAATTGGCG	BSCtrl44	89014	67009	99273	33470	50851	101928	132956	75887	71649	76139
BSCtrl44_CTGATCTATCGCGGTCGTC	BSCtrl44	129693	83520	77654	80034	117142	105010	124951	96784	57547	61569
BSCtrl44_CCTGGTGCAGTAGACAGCG	BSCtrl44	99839	25528	35379	113518	131163	137403	206709	78580	70885	28163
BSCtrl44_AGGCCGCAAACCGCGTGCG	BSCtrl44	73478	41120	28376	116682	94083	161735	162446	63294	20570	20974
BSCtrl45_CCTTGGCTAAACCGCTCCC	BSCtrl45	205746	60854	102249	243838	149363	226428	334751	176334	121283	107211
BSCtrl45_CCAGTACTGACAGCCTTAT	BSCtrl45	82909	105459	50120	71239	111583	61933	135778	69193	83293	22450
BSCtrl45_CAGTCGCCGCGCATCGGGC	BSCtrl45	61957	73262	41315	16224	37490	53365	34919	48978	21138	38257
BSCtrl45_CTGCATGGGGCGCGAATCA	BSCtrl45	143083	118445	140478	132035	156661	154350	187623	120323	71627	122579
BSCtrl45_AGTGGACGACCCTGTCAGG	BSCtrl45	76396	45691	51966	63591	102255	148434	97789	60821	26795	79745
BSCtrl46_TGTGCAACCTCCGCCGTTG	BSCtrl46	95599	113481	195090	131029	130404	97659	140525	81754	71956	69035
BSCtrl46_AGAGGTCGGATACGCTTCC	BSCtrl46	78084	93674	92649	75880	112066	174299	109999	72367	34232	41341
BSCtrl46_AGCAAGGTTCGGCAAAGCG	BSCtrl46	36876	13365	32936	32722	41842	13440	62237	35750	28723	22854
BSCtrl46_TACCGATTCCCGGCCAAGA	BSCtrl46	114951	282330	163129	111232	134636	139660	172815	96682	125915	64641
BSCtrl46_TATCGGTCTGTACGGGTAG	BSCtrl46	116794	40742	32982	79193	148823	152914	139280	85498	63097	225930
BSCtrl47_CAGGAGCTAAGGGTCCCGT	BSCtrl47	88694	24062	44529	51018	71893	66396	130950	73379	42232	40219
BSCtrl47_GTCGCCGTAGGGTCCGCCA	BSCtrl47	78739	80543	84816	248951	53689	50584	38144	76534	53514	67666
BSCtrl47_AGCCTAACGATCGGACCGA	BSCtrl47	232288	190829	140853	233245	277629	273739	246122	215616	90641	129356
BSCtrl47_CTAGAATGGTTGCGCGAAC	BSCtrl47	107275	116159	93384	163246	140413	199908	114744	86790	14176	25901
BSCtrl47_GAGGACGATCGTACTCCAG	BSCtrl47	67908	55802	80438	84061	54584	76756	93909	51661	17630	23998
BSCtrl48_CCCGAGCAGTGGCTCGCTA	BSCtrl48	70305	26256	31009	40619	67025	64319	149817	66046	37137	53863
BSCtrl48_AGCCTCTTGGTTCCATGGA	BSCtrl48	275621	273171	302707	240015	300247	209616	448530	227889	171969	142716
BSCtrl48_CGCCGGTTCCGTCGACTAG	BSCtrl48	178697	235140	148281	215788	178834	215562	232715	189263	185827	109363
BSCtrl48_CTACGCCCGGGGGAAAAGA	BSCtrl48	203035	186393	208326	302328	240900	204882	176565	168281	205521	196006
BSCtrl48_CCGCTCCATCAGACTTTCT	BSCtrl48	104345	69722	56518	123058	62161	67181	140970	93433	52617	48017
BSCtrl49_CCTTGGCTAAACCGCTCCC	BSCtrl49	205746	60854	102249	243838	149363	226428	334751	176334	121283	107211
BSCtrl49_TGTGCAACCTCCGCCGTTG	BSCtrl49	95599	113481	195090	131029	130404	97659	140525	81754	71956	69035
BSCtrl49_CTAGAATGGTTGCGCGAAC	BSCtrl49	107275	116159	93384	163246	140413	199908	114744	86790	14176	25901
BSCtrl49_AGAGGTCGGATACGCTTCC	BSCtrl49	78084	93674	92649	75880	112066	174299	109999	72367	34232	41341
BSCtrl49_CAGTTGCTCTGGGGGAACA	BSCtrl49	90490	35229	41335	99781	84204	39982	83702	83606	61649	55070
BSCtrl50_TACTCCCCGAATGCAGCGG	BSCtrl50	109747	57283	43959	106934	136904	119848	176110	94105	112216	266829
BSCtrl50_GTCAGGTAGAGGGATTGAG	BSCtrl50	205983	119860	216017	338156	193816	165720	206283	171436	99114	143437
BSCtrl50_GCCCTACATCGCTAGGCTA	BSCtrl50	134256	120664	122120	90445	134175	98532	103735	110422	103967	123536
BSCtrl50_CCGCTCCATCAGACTTTCT	BSCtrl50	104345	69722	56518	123058	62161	67181	140970	93433	52617	48017
BSCtrl50_AGTGGACGACCCTGTCAGG	BSCtrl50	76396	45691	51966	63591	102255	148434	97789	60821	26795	79745
BSCtrl51_TGGTACGGGGCCGGCCTGT	BSCtrl51	55894	75807	76866	39977	73741	78833	106079	51148	86070	57496
BSCtrl51_TATGGAGGGCTGGATCTGC	BSCtrl51	220964	294200	310020	302810	308868	384786	268461	183063	96270	112619
BSCtrl51_AGCAAGGTTCGGCAAAGCG	BSCtrl51	36876	13365	32936	32722	41842	13440	62237	35750	28723	22854
BSCtrl51_AGCCTCTTGGTTCCATGGA	BSCtrl51	275621	273171	302707	240015	300247	209616	448530	227889	171969	142716
BSCtrl51_CCCGAGCAGTGGCTCGCTA	BSCtrl51	70305	26256	31009	40619	67025	64319	149817	66046	37137	53863
BSCtrl52_CTCCCCCGCTTCACTTGGG	BSCtrl52	74869	81012	92469	57029	97044	99794	101427	61571	34832	87905
BSCtrl52_GAGTCGGGTAAATAGACAA	BSCtrl52	93874	112725	118777	108614	91668	133890	134544	86100	130413	85343
BSCtrl52_CAGTCGCCGCGCATCGGGC	BSCtrl52	61957	73262	41315	16224	37490	53365	34919	48978	21138	38257
BSCtrl52_CGCCGGTTCCGTCGACTAG	BSCtrl52	178697	235140	148281	215788	178834	215562	232715	189263	185827	109363
BSCtrl52_AGGCCGCAAACCGCGTGCG	BSCtrl52	73478	41120	28376	116682	94083	161735	162446	63294	20570	20974
BSCtrl53_TGCACCCGGCTAGGACCGG	BSCtrl53	68453	48745	31258	74021	50770	160039	76477	51949	99194	76734
BSCtrl53_GTCGCCGTAGGGTCCGCCA	BSCtrl53	78739	80543	84816	248951	53689	50584	38144	76534	53514	67666
BSCtrl53_CTGCATGGGGCGCGAATCA	BSCtrl53	143083	118445	140478	132035	156661	154350	187623	120323	71627	122579
BSCtrl53_CTACGCCCGGGGGAAAAGA	BSCtrl53	203035	186393	208326	302328	240900	204882	176565	168281	205521	196006
BSCtrl53_CCAGTACTGACAGCCTTAT	BSCtrl53	82909	105459	50120	71239	111583	61933	135778	69193	83293	22450
BSCtrl54_CAGGAGCTAAGGGTCCCGT	BSCtrl54	88694	24062	44529	51018	71893	66396	130950	73379	42232	40219
BSCtrl54_GTGGCCTTTGCAATTGGCG	BSCtrl54	89014	67009	99273	33470	50851	101928	132956	75887	71649	76139
BSCtrl54_AGCCTAACGATCGGACCGA	BSCtrl54	232288	190829	140853	233245	277629	273739	246122	215616	90641	129356
BSCtrl54_TATCGGTCTGTACGGGTAG	BSCtrl54	116794	40742	32982	79193	148823	152914	139280	85498	63097	225930
BSCtrl54_CTGATCTATCGCGGTCGTC	BSCtrl54	129693	83520	77654	80034	117142	105010	124951	96784	57547	61569
BSCtrl55_CTACGCCCGGGGGAAAAGA	BSCtrl55	203035	186393	208326	302328	240900	204882	176565	168281	205521	196006
BSCtrl55_AGCCTAACGATCGGACCGA	BSCtrl55	232288	190829	140853	233245	277629	273739	246122	215616	90641	129356
BSCtrl55_AGCCTCTTGGTTCCATGGA	BSCtrl55	275621	273171	302707	240015	300247	209616	448530	227889	171969	142716
BSCtrl55_GCCCTACATCGCTAGGCTA	BSCtrl55	134256	120664	122120	90445	134175	98532	103735	110422	103967	123536
BSCtrl55_CAGTTGCTCTGGGGGAACA	BSCtrl55	90490	35229	41335	99781	84204	39982	83702	83606	61649	55070
BSCtrl56_GAGTCGGGTAAATAGACAA	BSCtrl56	93874	112725	118777	108614	91668	133890	134544	86100	130413	85343
BSCtrl56_CCCGAGCAGTGGCTCGCTA	BSCtrl56	70305	26256	31009	40619	67025	64319	149817	66046	37137	53863
BSCtrl56_AGCAAGGTTCGGCAAAGCG	BSCtrl56	36876	13365	32936	32722	41842	13440	62237	35750	28723	22854
BSCtrl56_TATGGAGGGCTGGATCTGC	BSCtrl56	220964	294200	310020	302810	308868	384786	268461	183063	96270	112619
BSCtrl56_CCTGGTGCAGTAGACAGCG	BSCtrl56	99839	25528	35379	113518	131163	137403	206709	78580	70885	28163
BSCtrl57_TATCGGTCTGTACGGGTAG	BSCtrl57	116794	40742	32982	79193	148823	152914	139280	85498	63097	225930
BSCtrl57_TGTGCAACCTCCGCCGTTG	BSCtrl57	95599	113481	195090	131029	130404	97659	140525	81754	71956	69035
BSCtrl57_CCGCTCCATCAGACTTTCT	BSCtrl57	104345	69722	56518	123058	62161	67181	140970	93433	52617	48017
BSCtrl57_GTCAGGTAGAGGGATTGAG	BSCtrl57	205983	119860	216017	338156	193816	165720	206283	171436	99114	143437
BSCtrl57_CTAGAATGGTTGCGCGAAC	BSCtrl57	107275	116159	93384	163246	140413	199908	114744	86790	14176	25901
BSCtrl58_AGGCCGCAAACCGCGTGCG	BSCtrl58	73478	41120	28376	116682	94083	161735	162446	63294	20570	20974
BSCtrl58_CAGTCGCCGCGCATCGGGC	BSCtrl58	61957	73262	41315	16224	37490	53365	34919	48978	21138	38257
BSCtrl58_GTCGCCGTAGGGTCCGCCA	BSCtrl58	78739	80543	84816	248951	53689	50584	38144	76534	53514	67666
BSCtrl58_CAGGAGCTAAGGGTCCCGT	BSCtrl58	88694	24062	44529	51018	71893	66396	130950	73379	42232	40219
BSCtrl58_TACTCCCCGAATGCAGCGG	BSCtrl58	109747	57283	43959	106934	136904	119848	176110	94105	112216	266829
BSCtrl59_CGCCGGTTCCGTCGACTAG	BSCtrl59	178697	235140	148281	215788	178834	215562	232715	189263	185827	109363
BSCtrl59_CCAGTACTGACAGCCTTAT	BSCtrl59	82909	105459	50120	71239	111583	61933	135778	69193	83293	22450
BSCtrl59_CCTTGGCTAAACCGCTCCC	BSCtrl59	205746	60854	102249	243838	149363	226428	334751	176334	121283	107211
BSCtrl59_AGTGGACGACCCTGTCAGG	BSCtrl59	76396	45691	51966	63591	102255	148434	97789	60821	26795	79745
BSCtrl59_GAGGACGATCGTACTCCAG	BSCtrl59	67908	55802	80438	84061	54584	76756	93909	51661	17630	23998
BSCtrl60_CTCCCCCGCTTCACTTGGG	BSCtrl60	74869	81012	92469	57029	97044	99794	101427	61571	34832	87905
BSCtrl60_CTGCATGGGGCGCGAATCA	BSCtrl60	143083	118445	140478	132035	156661	154350	187623	120323	71627	122579
BSCtrl60_TGCACCCGGCTAGGACCGG	BSCtrl60	68453	48745	31258	74021	50770	160039	76477	51949	99194	76734
BSCtrl60_AGAGGTCGGATACGCTTCC	BSCtrl60	78084	93674	92649	75880	112066	174299	109999	72367	34232	41341
BSCtrl60_CTGATCTATCGCGGTCGTC	BSCtrl60	129693	83520	77654	80034	117142	105010	124951	96784	57547	61569
BSCtrl61_TGGTACGGGGCCGGCCTGT	BSCtrl61	55894	75807	76866	39977	73741	78833	106079	51148	86070	57496
BSCtrl61_AGCCTCTTGGTTCCATGGA	BSCtrl61	275621	273171	302707	240015	300247	209616	448530	227889	171969	142716
BSCtrl61_CCAGTACTGACAGCCTTAT	BSCtrl61	82909	105459	50120	71239	111583	61933	135778	69193	83293	22450
BSCtrl61_CAGTCGCCGCGCATCGGGC	BSCtrl61	61957	73262	41315	16224	37490	53365	34919	48978	21138	38257
BSCtrl61_CCGCTCCATCAGACTTTCT	BSCtrl61	104345	69722	56518	123058	62161	67181	140970	93433	52617	48017
BSCtrl62_TACTCCCCGAATGCAGCGG	BSCtrl62	109747	57283	43959	106934	136904	119848	176110	94105	112216	266829
BSCtrl62_GAGTCGGGTAAATAGACAA	BSCtrl62	93874	112725	118777	108614	91668	133890	134544	86100	130413	85343
BSCtrl62_TATGGAGGGCTGGATCTGC	BSCtrl62	220964	294200	310020	302810	308868	384786	268461	183063	96270	112619
BSCtrl62_CTGATCTATCGCGGTCGTC	BSCtrl62	129693	83520	77654	80034	117142	105010	124951	96784	57547	61569
BSCtrl62_AGAGGTCGGATACGCTTCC	BSCtrl62	78084	93674	92649	75880	112066	174299	109999	72367	34232	41341
BSCtrl63_AGGCCGCAAACCGCGTGCG	BSCtrl63	73478	41120	28376	116682	94083	161735	162446	63294	20570	20974
BSCtrl63_GCCCTACATCGCTAGGCTA	BSCtrl63	134256	120664	122120	90445	134175	98532	103735	110422	103967	123536
BSCtrl63_CTAGAATGGTTGCGCGAAC	BSCtrl63	107275	116159	93384	163246	140413	199908	114744	86790	14176	25901
BSCtrl63_GTCAGGTAGAGGGATTGAG	BSCtrl63	205983	119860	216017	338156	193816	165720	206283	171436	99114	143437
BSCtrl63_CTGCATGGGGCGCGAATCA	BSCtrl63	143083	118445	140478	132035	156661	154350	187623	120323	71627	122579
BSCtrl64_GTGGCCTTTGCAATTGGCG	BSCtrl64	89014	67009	99273	33470	50851	101928	132956	75887	71649	76139
BSCtrl64_AGCAAGGTTCGGCAAAGCG	BSCtrl64	36876	13365	32936	32722	41842	13440	62237	35750	28723	22854
BSCtrl64_TATCGGTCTGTACGGGTAG	BSCtrl64	116794	40742	32982	79193	148823	152914	139280	85498	63097	225930
BSCtrl64_CTACGCCCGGGGGAAAAGA	BSCtrl64	203035	186393	208326	302328	240900	204882	176565	168281	205521	196006
BSCtrl64_CCTGGTGCAGTAGACAGCG	BSCtrl64	99839	25528	35379	113518	131163	137403	206709	78580	70885	28163
BSCtrl65_CGCCGGTTCCGTCGACTAG	BSCtrl65	178697	235140	148281	215788	178834	215562	232715	189263	185827	109363
BSCtrl65_CAGGAGCTAAGGGTCCCGT	BSCtrl65	88694	24062	44529	51018	71893	66396	130950	73379	42232	40219
BSCtrl65_AGCCTAACGATCGGACCGA	BSCtrl65	232288	190829	140853	233245	277629	273739	246122	215616	90641	129356
BSCtrl65_TGTGCAACCTCCGCCGTTG	BSCtrl65	95599	113481	195090	131029	130404	97659	140525	81754	71956	69035
BSCtrl65_AGTGGACGACCCTGTCAGG	BSCtrl65	76396	45691	51966	63591	102255	148434	97789	60821	26795	79745
BSCtrl66_CTCCCCCGCTTCACTTGGG	BSCtrl66	74869	81012	92469	57029	97044	99794	101427	61571	34832	87905
BSCtrl66_CCCGAGCAGTGGCTCGCTA	BSCtrl66	70305	26256	31009	40619	67025	64319	149817	66046	37137	53863
BSCtrl66_GAGGACGATCGTACTCCAG	BSCtrl66	67908	55802	80438	84061	54584	76756	93909	51661	17630	23998
BSCtrl66_CAGTTGCTCTGGGGGAACA	BSCtrl66	90490	35229	41335	99781	84204	39982	83702	83606	61649	55070
BSCtrl66_GTCGCCGTAGGGTCCGCCA	BSCtrl66	78739	80543	84816	248951	53689	50584	38144	76534	53514	67666
BSCtrl67_TGCACCCGGCTAGGACCGG	BSCtrl67	68453	48745	31258	74021	50770	160039	76477	51949	99194	76734
BSCtrl67_AGAGGTCGGATACGCTTCC	BSCtrl67	78084	93674	92649	75880	112066	174299	109999	72367	34232	41341
BSCtrl67_CTACGCCCGGGGGAAAAGA	BSCtrl67	203035	186393	208326	302328	240900	204882	176565	168281	205521	196006
BSCtrl67_AGTGGACGACCCTGTCAGG	BSCtrl67	76396	45691	51966	63591	102255	148434	97789	60821	26795	79745
BSCtrl67_CCCGAGCAGTGGCTCGCTA	BSCtrl67	70305	26256	31009	40619	67025	64319	149817	66046	37137	53863
BSCtrl68_CAGGAGCTAAGGGTCCCGT	BSCtrl68	88694	24062	44529	51018	71893	66396	130950	73379	42232	40219
BSCtrl68_TGTGCAACCTCCGCCGTTG	BSCtrl68	95599	113481	195090	131029	130404	97659	140525	81754	71956	69035
BSCtrl68_AGCAAGGTTCGGCAAAGCG	BSCtrl68	36876	13365	32936	32722	41842	13440	62237	35750	28723	22854
BSCtrl68_CCGCTCCATCAGACTTTCT	BSCtrl68	104345	69722	56518	123058	62161	67181	140970	93433	52617	48017
BSCtrl68_GAGTCGGGTAAATAGACAA	BSCtrl68	93874	112725	118777	108614	91668	133890	134544	86100	130413	85343
BSCtrl69_AGGCCGCAAACCGCGTGCG	BSCtrl69	73478	41120	28376	116682	94083	161735	162446	63294	20570	20974
BSCtrl69_CTCCCCCGCTTCACTTGGG	BSCtrl69	74869	81012	92469	57029	97044	99794	101427	61571	34832	87905
BSCtrl69_GCCCTACATCGCTAGGCTA	BSCtrl69	134256	120664	122120	90445	134175	98532	103735	110422	103967	123536
BSCtrl69_GTGGCCTTTGCAATTGGCG	BSCtrl69	89014	67009	99273	33470	50851	101928	132956	75887	71649	76139
BSCtrl69_CTAGAATGGTTGCGCGAAC	BSCtrl69	107275	116159	93384	163246	140413	199908	114744	86790	14176	25901
BSCtrl70_TACCGATTCCCGGCCAAGA	BSCtrl70	114951	282330	163129	111232	134636	139660	172815	96682	125915	64641
BSCtrl70_CTGCATGGGGCGCGAATCA	BSCtrl70	143083	118445	140478	132035	156661	154350	187623	120323	71627	122579
BSCtrl70_GAGGACGATCGTACTCCAG	BSCtrl70	67908	55802	80438	84061	54584	76756	93909	51661	17630	23998
BSCtrl70_GTCGCCGTAGGGTCCGCCA	BSCtrl70	78739	80543	84816	248951	53689	50584	38144	76534	53514	67666
BSCtrl70_TATCGGTCTGTACGGGTAG	BSCtrl70	116794	40742	32982	79193	148823	152914	139280	85498	63097	225930
BSCtrl71_GTCAGGTAGAGGGATTGAG	BSCtrl71	205983	119860	216017	338156	193816	165720	206283	171436	99114	143437
BSCtrl71_CCTTGGCTAAACCGCTCCC	BSCtrl71	205746	60854	102249	243838	149363	226428	334751	176334	121283	107211
BSCtrl71_CAGTTGCTCTGGGGGAACA	BSCtrl71	90490	35229	41335	99781	84204	39982	83702	83606	61649	55070
BSCtrl71_AGCCTCTTGGTTCCATGGA	BSCtrl71	275621	273171	302707	240015	300247	209616	448530	227889	171969	142716
BSCtrl71_TGGTACGGGGCCGGCCTGT	BSCtrl71	55894	75807	76866	39977	73741	78833	106079	51148	86070	57496
BSCtrl72_TATGGAGGGCTGGATCTGC	BSCtrl72	220964	294200	310020	302810	308868	384786	268461	183063	96270	112619
BSCtrl72_CGCCGGTTCCGTCGACTAG	BSCtrl72	178697	235140	148281	215788	178834	215562	232715	189263	185827	109363
BSCtrl72_CCAGTACTGACAGCCTTAT	BSCtrl72	82909	105459	50120	71239	111583	61933	135778	69193	83293	22450
BSCtrl72_CCTGGTGCAGTAGACAGCG	BSCtrl72	99839	25528	35379	113518	131163	137403	206709	78580	70885	28163
BSCtrl72_TACTCCCCGAATGCAGCGG	BSCtrl72	109747	57283	43959	106934	136904	119848	176110	94105	112216	266829
BSCtrl73_AGGCCGCAAACCGCGTGCG	BSCtrl73	73478	41120	28376	116682	94083	161735	162446	63294	20570	20974
BSCtrl73_CTACGCCCGGGGGAAAAGA	BSCtrl73	203035	186393	208326	302328	240900	204882	176565	168281	205521	196006
BSCtrl73_CCTGGTGCAGTAGACAGCG	BSCtrl73	99839	25528	35379	113518	131163	137403	206709	78580	70885	28163
BSCtrl73_GTCAGGTAGAGGGATTGAG	BSCtrl73	205983	119860	216017	338156	193816	165720	206283	171436	99114	143437
BSCtrl73_CCTTGGCTAAACCGCTCCC	BSCtrl73	205746	60854	102249	243838	149363	226428	334751	176334	121283	107211
BSCtrl74_TGTGCAACCTCCGCCGTTG	BSCtrl74	95599	113481	195090	131029	130404	97659	140525	81754	71956	69035
BSCtrl74_CCCGAGCAGTGGCTCGCTA	BSCtrl74	70305	26256	31009	40619	67025	64319	149817	66046	37137	53863
BSCtrl74_AGAGGTCGGATACGCTTCC	BSCtrl74	78084	93674	92649	75880	112066	174299	109999	72367	34232	41341
BSCtrl74_GAGGACGATCGTACTCCAG	BSCtrl74	67908	55802	80438	84061	54584	76756	93909	51661	17630	23998
BSCtrl74_CAGTTGCTCTGGGGGAACA	BSCtrl74	90490	35229	41335	99781	84204	39982	83702	83606	61649	55070
BSCtrl75_TGCACCCGGCTAGGACCGG	BSCtrl75	68453	48745	31258	74021	50770	160039	76477	51949	99194	76734
BSCtrl75_TATCGGTCTGTACGGGTAG	BSCtrl75	116794	40742	32982	79193	148823	152914	139280	85498	63097	225930
BSCtrl75_CTGCATGGGGCGCGAATCA	BSCtrl75	143083	118445	140478	132035	156661	154350	187623	120323	71627	122579
BSCtrl75_CTAGAATGGTTGCGCGAAC	BSCtrl75	107275	116159	93384	163246	140413	199908	114744	86790	14176	25901
BSCtrl75_CTGATCTATCGCGGTCGTC	BSCtrl75	129693	83520	77654	80034	117142	105010	124951	96784	57547	61569
BSCtrl76_GAGTCGGGTAAATAGACAA	BSCtrl76	93874	112725	118777	108614	91668	133890	134544	86100	130413	85343
BSCtrl76_AGTGGACGACCCTGTCAGG	BSCtrl76	76396	45691	51966	63591	102255	148434	97789	60821	26795	79745
BSCtrl76_TATGGAGGGCTGGATCTGC	BSCtrl76	220964	294200	310020	302810	308868	384786	268461	183063	96270	112619
BSCtrl76_TGGTACGGGGCCGGCCTGT	BSCtrl76	55894	75807	76866	39977	73741	78833	106079	51148	86070	57496
BSCtrl76_AGCAAGGTTCGGCAAAGCG	BSCtrl76	36876	13365	32936	32722	41842	13440	62237	35750	28723	22854
BSCtrl77_CCGCTCCATCAGACTTTCT	BSCtrl77	104345	69722	56518	123058	62161	67181	140970	93433	52617	48017
BSCtrl77_TACTCCCCGAATGCAGCGG	BSCtrl77	109747	57283	43959	106934	136904	119848	176110	94105	112216	266829
BSCtrl77_GCCCTACATCGCTAGGCTA	BSCtrl77	134256	120664	122120	90445	134175	98532	103735	110422	103967	123536
BSCtrl77_AGCCTCTTGGTTCCATGGA	BSCtrl77	275621	273171	302707	240015	300247	209616	448530	227889	171969	142716
BSCtrl77_CGCCGGTTCCGTCGACTAG	BSCtrl77	178697	235140	148281	215788	178834	215562	232715	189263	185827	109363
BSCtrl78_CAGTCGCCGCGCATCGGGC	BSCtrl78	61957	73262	41315	16224	37490	53365	34919	48978	21138	38257
BSCtrl78_GTGGCCTTTGCAATTGGCG	BSCtrl78	89014	67009	99273	33470	50851	101928	132956	75887	71649	76139
BSCtrl78_AGCCTAACGATCGGACCGA	BSCtrl78	232288	190829	140853	233245	277629	273739	246122	215616	90641	129356
BSCtrl78_CAGGAGCTAAGGGTCCCGT	BSCtrl78	88694	24062	44529	51018	71893	66396	130950	73379	42232	40219
BSCtrl78_CTCCCCCGCTTCACTTGGG	BSCtrl78	74869	81012	92469	57029	97044	99794	101427	61571	34832	87905
BSCtrl79_TGCACCCGGCTAGGACCGG	BSCtrl79	68453	48745	31258	74021	50770	160039	76477	51949	99194	76734
BSCtrl79_CAGTTGCTCTGGGGGAACA	BSCtrl79	90490	35229	41335	99781	84204	39982	83702	83606	61649	55070
BSCtrl79_TATCGGTCTGTACGGGTAG	BSCtrl79	116794	40742	32982	79193	148823	152914	139280	85498	63097	225930
BSCtrl79_CTAGAATGGTTGCGCGAAC	BSCtrl79	107275	116159	93384	163246	140413	199908	114744	86790	14176	25901
BSCtrl79_CCGCTCCATCAGACTTTCT	BSCtrl79	104345	69722	56518	123058	62161	67181	140970	93433	52617	48017
BSCtrl80_CAGTCGCCGCGCATCGGGC	BSCtrl80	61957	73262	41315	16224	37490	53365	34919	48978	21138	38257
BSCtrl80_AGCCTCTTGGTTCCATGGA	BSCtrl80	275621	273171	302707	240015	300247	209616	448530	227889	171969	142716
BSCtrl80_AGCCTAACGATCGGACCGA	BSCtrl80	232288	190829	140853	233245	277629	273739	246122	215616	90641	129356
BSCtrl80_GTCGCCGTAGGGTCCGCCA	BSCtrl80	78739	80543	84816	248951	53689	50584	38144	76534	53514	67666
BSCtrl80_GAGTCGGGTAAATAGACAA	BSCtrl80	93874	112725	118777	108614	91668	133890	134544	86100	130413	85343
BSCtrl81_CCTGGTGCAGTAGACAGCG	BSCtrl81	99839	25528	35379	113518	131163	137403	206709	78580	70885	28163
BSCtrl81_GCCCTACATCGCTAGGCTA	BSCtrl81	134256	120664	122120	90445	134175	98532	103735	110422	103967	123536
BSCtrl81_CTCCCCCGCTTCACTTGGG	BSCtrl81	74869	81012	92469	57029	97044	99794	101427	61571	34832	87905
BSCtrl81_AGCAAGGTTCGGCAAAGCG	BSCtrl81	36876	13365	32936	32722	41842	13440	62237	35750	28723	22854
BSCtrl81_TGTGCAACCTCCGCCGTTG	BSCtrl81	95599	113481	195090	131029	130404	97659	140525	81754	71956	69035
BSCtrl82_TGGTACGGGGCCGGCCTGT	BSCtrl82	55894	75807	76866	39977	73741	78833	106079	51148	86070	57496
BSCtrl82_AGGCCGCAAACCGCGTGCG	BSCtrl82	73478	41120	28376	116682	94083	161735	162446	63294	20570	20974
BSCtrl82_CTGCATGGGGCGCGAATCA	BSCtrl82	143083	118445	140478	132035	156661	154350	187623	120323	71627	122579
BSCtrl82_CAGGAGCTAAGGGTCCCGT	BSCtrl82	88694	24062	44529	51018	71893	66396	130950	73379	42232	40219
BSCtrl82_CCCGAGCAGTGGCTCGCTA	BSCtrl82	70305	26256	31009	40619	67025	64319	149817	66046	37137	53863
BSCtrl83_CCAGTACTGACAGCCTTAT	BSCtrl83	82909	105459	50120	71239	111583	61933	135778	69193	83293	22450
BSCtrl83_CGCCGGTTCCGTCGACTAG	BSCtrl83	178697	235140	148281	215788	178834	215562	232715	189263	185827	109363
BSCtrl83_TACCGATTCCCGGCCAAGA	BSCtrl83	114951	282330	163129	111232	134636	139660	172815	96682	125915	64641
BSCtrl83_AGTGGACGACCCTGTCAGG	BSCtrl83	76396	45691	51966	63591	102255	148434	97789	60821	26795	79745
BSCtrl83_GTCAGGTAGAGGGATTGAG	BSCtrl83	205983	119860	216017	338156	193816	165720	206283	171436	99114	143437
BSCtrl84_GTGGCCTTTGCAATTGGCG	BSCtrl84	89014	67009	99273	33470	50851	101928	132956	75887	71649	76139
BSCtrl84_CCTTGGCTAAACCGCTCCC	BSCtrl84	205746	60854	102249	243838	149363	226428	334751	176334	121283	107211
BSCtrl84_CTACGCCCGGGGGAAAAGA	BSCtrl84	203035	186393	208326	302328	240900	204882	176565	168281	205521	196006
BSCtrl84_TACTCCCCGAATGCAGCGG	BSCtrl84	109747	57283	43959	106934	136904	119848	176110	94105	112216	266829
BSCtrl84_TATGGAGGGCTGGATCTGC	BSCtrl84	220964	294200	310020	302810	308868	384786	268461	183063	96270	112619
BSCtrl85_TGCACCCGGCTAGGACCGG	BSCtrl85	68453	48745	31258	74021	50770	160039	76477	51949	99194	76734
BSCtrl85_TATCGGTCTGTACGGGTAG	BSCtrl85	116794	40742	32982	79193	148823	152914	139280	85498	63097	225930
BSCtrl85_CCTGGTGCAGTAGACAGCG	BSCtrl85	99839	25528	35379	113518	131163	137403	206709	78580	70885	28163
BSCtrl85_CTGCATGGGGCGCGAATCA	BSCtrl85	143083	118445	140478	132035	156661	154350	187623	120323	71627	122579
BSCtrl85_CTACGCCCGGGGGAAAAGA	BSCtrl85	203035	186393	208326	302328	240900	204882	176565	168281	205521	196006
BSCtrl86_AGCCTAACGATCGGACCGA	BSCtrl86	232288	190829	140853	233245	277629	273739	246122	215616	90641	129356
BSCtrl86_GTCGCCGTAGGGTCCGCCA	BSCtrl86	78739	80543	84816	248951	53689	50584	38144	76534	53514	67666
BSCtrl86_AGCAAGGTTCGGCAAAGCG	BSCtrl86	36876	13365	32936	32722	41842	13440	62237	35750	28723	22854
BSCtrl86_TATGGAGGGCTGGATCTGC	BSCtrl86	220964	294200	310020	302810	308868	384786	268461	183063	96270	112619
BSCtrl86_AGAGGTCGGATACGCTTCC	BSCtrl86	78084	93674	92649	75880	112066	174299	109999	72367	34232	41341
BSCtrl87_CAGTTGCTCTGGGGGAACA	BSCtrl87	90490	35229	41335	99781	84204	39982	83702	83606	61649	55070
BSCtrl87_TGGTACGGGGCCGGCCTGT	BSCtrl87	55894	75807	76866	39977	73741	78833	106079	51148	86070	57496
BSCtrl87_TACTCCCCGAATGCAGCGG	BSCtrl87	109747	57283	43959	106934	136904	119848	176110	94105	112216	266829
BSCtrl87_GAGTCGGGTAAATAGACAA	BSCtrl87	93874	112725	118777	108614	91668	133890	134544	86100	130413	85343
BSCtrl87_CCAGTACTGACAGCCTTAT	BSCtrl87	82909	105459	50120	71239	111583	61933	135778	69193	83293	22450
BSCtrl88_CAGTCGCCGCGCATCGGGC	BSCtrl88	61957	73262	41315	16224	37490	53365	34919	48978	21138	38257
BSCtrl88_CGCCGGTTCCGTCGACTAG	BSCtrl88	178697	235140	148281	215788	178834	215562	232715	189263	185827	109363
BSCtrl88_GTGGCCTTTGCAATTGGCG	BSCtrl88	89014	67009	99273	33470	50851	101928	132956	75887	71649	76139
BSCtrl88_AGCCTCTTGGTTCCATGGA	BSCtrl88	275621	273171	302707	240015	300247	209616	448530	227889	171969	142716
BSCtrl88_CTCCCCCGCTTCACTTGGG	BSCtrl88	74869	81012	92469	57029	97044	99794	101427	61571	34832	87905
BSCtrl89_CCTTGGCTAAACCGCTCCC	BSCtrl89	205746	60854	102249	243838	149363	226428	334751	176334	121283	107211
BSCtrl89_TACCGATTCCCGGCCAAGA	BSCtrl89	114951	282330	163129	111232	134636	139660	172815	96682	125915	64641
BSCtrl89_CTGATCTATCGCGGTCGTC	BSCtrl89	129693	83520	77654	80034	117142	105010	124951	96784	57547	61569
BSCtrl89_AGTGGACGACCCTGTCAGG	BSCtrl89	76396	45691	51966	63591	102255	148434	97789	60821	26795	79745
BSCtrl89_TGTGCAACCTCCGCCGTTG	BSCtrl89	95599	113481	195090	131029	130404	97659	140525	81754	71956	69035
BSCtrl90_GTCAGGTAGAGGGATTGAG	BSCtrl90	205983	119860	216017	338156	193816	165720	206283	171436	99114	143437
BSCtrl90_CCGCTCCATCAGACTTTCT	BSCtrl90	104345	69722	56518	123058	62161	67181	140970	93433	52617	48017
BSCtrl90_CCCGAGCAGTGGCTCGCTA	BSCtrl90	70305	26256	31009	40619	67025	64319	149817	66046	37137	53863
BSCtrl90_GCCCTACATCGCTAGGCTA	BSCtrl90	134256	120664	122120	90445	134175	98532	103735	110422	103967	123536
BSCtrl90_AGGCCGCAAACCGCGTGCG	BSCtrl90	73478	41120	28376	116682	94083	161735	162446	63294	20570	20974
BSCtrl91_TGGTACGGGGCCGGCCTGT	BSCtrl91	55894	75807	76866	39977	73741	78833	106079	51148	86070	57496
BSCtrl91_CAGTCGCCGCGCATCGGGC	BSCtrl91	61957	73262	41315	16224	37490	53365	34919	48978	21138	38257
BSCtrl91_CTAGAATGGTTGCGCGAAC	BSCtrl91	107275	116159	93384	163246	140413	199908	114744	86790	14176	25901
BSCtrl91_CCCGAGCAGTGGCTCGCTA	BSCtrl91	70305	26256	31009	40619	67025	64319	149817	66046	37137	53863
BSCtrl91_CGCCGGTTCCGTCGACTAG	BSCtrl91	178697	235140	148281	215788	178834	215562	232715	189263	185827	109363
BSCtrl92_CCGCTCCATCAGACTTTCT	BSCtrl92	104345	69722	56518	123058	62161	67181	140970	93433	52617	48017
BSCtrl92_GTCAGGTAGAGGGATTGAG	BSCtrl92	205983	119860	216017	338156	193816	165720	206283	171436	99114	143437
BSCtrl92_TGCACCCGGCTAGGACCGG	BSCtrl92	68453	48745	31258	74021	50770	160039	76477	51949	99194	76734
BSCtrl92_GTCGCCGTAGGGTCCGCCA	BSCtrl92	78739	80543	84816	248951	53689	50584	38144	76534	53514	67666
BSCtrl92_TGTGCAACCTCCGCCGTTG	BSCtrl92	95599	113481	195090	131029	130404	97659	140525	81754	71956	69035
BSCtrl93_CTGCATGGGGCGCGAATCA	BSCtrl93	143083	118445	140478	132035	156661	154350	187623	120323	71627	122579
BSCtrl93_GAGGACGATCGTACTCCAG	BSCtrl93	67908	55802	80438	84061	54584	76756	93909	51661	17630	23998
BSCtrl93_TACCGATTCCCGGCCAAGA	BSCtrl93	114951	282330	163129	111232	134636	139660	172815	96682	125915	64641
BSCtrl93_AGGCCGCAAACCGCGTGCG	BSCtrl93	73478	41120	28376	116682	94083	161735	162446	63294	20570	20974
BSCtrl93_AGTGGACGACCCTGTCAGG	BSCtrl93	76396	45691	51966	63591	102255	148434	97789	60821	26795	79745
BSCtrl94_CCTGGTGCAGTAGACAGCG	BSCtrl94	99839	25528	35379	113518	131163	137403	206709	78580	70885	28163
BSCtrl94_GTGGCCTTTGCAATTGGCG	BSCtrl94	89014	67009	99273	33470	50851	101928	132956	75887	71649	76139
BSCtrl94_CCTTGGCTAAACCGCTCCC	BSCtrl94	205746	60854	102249	243838	149363	226428	334751	176334	121283	107211
BSCtrl94_AGCCTCTTGGTTCCATGGA	BSCtrl94	275621	273171	302707	240015	300247	209616	448530	227889	171969	142716
BSCtrl94_CCAGTACTGACAGCCTTAT	BSCtrl94	82909	105459	50120	71239	111583	61933	135778	69193	83293	22450
BSCtrl95_TATGGAGGGCTGGATCTGC	BSCtrl95	220964	294200	310020	302810	308868	384786	268461	183063	96270	112619
BSCtrl95_CTGATCTATCGCGGTCGTC	BSCtrl95	129693	83520	77654	80034	117142	105010	124951	96784	57547	61569
BSCtrl95_GCCCTACATCGCTAGGCTA	BSCtrl95	134256	120664	122120	90445	134175	98532	103735	110422	103967	123536
BSCtrl95_CTACGCCCGGGGGAAAAGA	BSCtrl95	203035	186393	208326	302328	240900	204882	176565	168281	205521	196006
BSCtrl95_GAGTCGGGTAAATAGACAA	BSCtrl95	93874	112725	118777	108614	91668	133890	134544	86100	130413	85343
BSCtrl96_AGCAAGGTTCGGCAAAGCG	BSCtrl96	36876	13365	32936	32722	41842	13440	62237	35750	28723	22854
BSCtrl96_AGCCTAACGATCGGACCGA	BSCtrl96	232288	190829	140853	233245	277629	273739	246122	215616	90641	129356
BSCtrl96_TACTCCCCGAATGCAGCGG	BSCtrl96	109747	57283	43959	106934	136904	119848	176110	94105	112216	266829
BSCtrl96_CTCCCCCGCTTCACTTGGG	BSCtrl96	74869	81012	92469	57029	97044	99794	101427	61571	34832	87905
BSCtrl96_CAGGAGCTAAGGGTCCCGT	BSCtrl96	88694	24062	44529	51018	71893	66396	130950	73379	42232	40219
BSCtrl97_AGCCTAACGATCGGACCGA	BSCtrl97	232288	190829	140853	233245	277629	273739	246122	215616	90641	129356
BSCtrl97_CAGTTGCTCTGGGGGAACA	BSCtrl97	90490	35229	41335	99781	84204	39982	83702	83606	61649	55070
BSCtrl97_CCCGAGCAGTGGCTCGCTA	BSCtrl97	70305	26256	31009	40619	67025	64319	149817	66046	37137	53863
BSCtrl97_CTGCATGGGGCGCGAATCA	BSCtrl97	143083	118445	140478	132035	156661	154350	187623	120323	71627	122579
BSCtrl97_TGTGCAACCTCCGCCGTTG	BSCtrl97	95599	113481	195090	131029	130404	97659	140525	81754	71956	69035
BSCtrl98_AGAGGTCGGATACGCTTCC	BSCtrl98	78084	93674	92649	75880	112066	174299	109999	72367	34232	41341
BSCtrl98_TGCACCCGGCTAGGACCGG	BSCtrl98	68453	48745	31258	74021	50770	160039	76477	51949	99194	76734
BSCtrl98_AGCAAGGTTCGGCAAAGCG	BSCtrl98	36876	13365	32936	32722	41842	13440	62237	35750	28723	22854
BSCtrl98_GTCAGGTAGAGGGATTGAG	BSCtrl98	205983	119860	216017	338156	193816	165720	206283	171436	99114	143437
BSCtrl98_AGCCTCTTGGTTCCATGGA	BSCtrl98	275621	273171	302707	240015	300247	209616	448530	227889	171969	142716
BSCtrl99_TGGTACGGGGCCGGCCTGT	BSCtrl99	55894	75807	76866	39977	73741	78833	106079	51148	86070	57496
BSCtrl99_CAGGAGCTAAGGGTCCCGT	BSCtrl99	88694	24062	44529	51018	71893	66396	130950	73379	42232	40219
BSCtrl99_CTGATCTATCGCGGTCGTC	BSCtrl99	129693	83520	77654	80034	117142	105010	124951	96784	57547	61569
BSCtrl99_CCAGTACTGACAGCCTTAT	BSCtrl99	82909	105459	50120	71239	111583	61933	135778	69193	83293	22450
BSCtrl99_CAGTCGCCGCGCATCGGGC	BSCtrl99	61957	73262	41315	16224	37490	53365	34919	48978	21138	38257
BSCtrl100_CTAGAATGGTTGCGCGAAC	BSCtrl100	107275	116159	93384	163246	140413	199908	114744	86790	14176	25901
BSCtrl100_CTCCCCCGCTTCACTTGGG	BSCtrl100	74869	81012	92469	57029	97044	99794	101427	61571	34832	87905
BSCtrl100_TATGGAGGGCTGGATCTGC	BSCtrl100	220964	294200	310020	302810	308868	384786	268461	183063	96270	112619
BSCtrl100_GTGGCCTTTGCAATTGGCG	BSCtrl100	89014	67009	99273	33470	50851	101928	132956	75887	71649	76139
BSCtrl100_TATCGGTCTGTACGGGTAG	BSCtrl100	116794	40742	32982	79193	148823	152914	139280	85498	63097	225930
BSCtrl101_AGGCCGCAAACCGCGTGCG	BSCtrl101	73478	41120	28376	116682	94083	161735	162446	63294	20570	20974
BSCtrl101_TACCGATTCCCGGCCAAGA	BSCtrl101	114951	282330	163129	111232	134636	139660	172815	96682	125915	64641
BSCtrl101_AGTGGACGACCCTGTCAGG	BSCtrl101	76396	45691	51966	63591	102255	148434	97789	60821	26795	79745
BSCtrl101_GCCCTACATCGCTAGGCTA	BSCtrl101	134256	120664	122120	90445	134175	98532	103735	110422	103967	123536
BSCtrl101_GTCGCCGTAGGGTCCGCCA	BSCtrl101	78739	80543	84816	248951	53689	50584	38144	76534	53514	67666
BSCtrl102_CCTGGTGCAGTAGACAGCG	BSCtrl102	99839	25528	35379	113518	131163	137403	206709	78580	70885	28163
BSCtrl102_CCGCTCCATCAGACTTTCT	BSCtrl102	104345	69722	56518	123058	62161	67181	140970	93433	52617	48017
BSCtrl102_CGCCGGTTCCGTCGACTAG	BSCtrl102	178697	235140	148281	215788	178834	215562	232715	189263	185827	109363
BSCtrl102_TACTCCCCGAATGCAGCGG	BSCtrl102	109747	57283	43959	106934	136904	119848	176110	94105	112216	266829
BSCtrl102_GAGTCGGGTAAATAGACAA	BSCtrl102	93874	112725	118777	108614	91668	133890	134544	86100	130413	85343

## Sheet: Legend
Dataset EV2 - Raw sequncing counts obtained for CRISPRi screen
