# Supplementary material for: SOX9 maintains human foetal lung tip progenitor state by enhancing WNT and RTK signalling
Source: EMBO J. 2022 Sep 19;41(21):e111338. doi: 10.15252/embj.2022111338 (PMC9627674; doi:10.15252/embj.2022111338)
Supplement: Supplementary file 4 — Dataset EV3 [file EMBJ-41-e111338-s009.xlsx]

## Sheet: SOX2 KD
	Organoid line 13393		Organoid line 1915
GeneSymbol	Fold_Change	P-adj	Fold_Change	P-adj
SOX2	-2.32044	5.5e-09	-1.77564	5.72e-05		Down-regulated
NMUR2	-1.98591	0.000122891	-1.63186	0.00527504		Up-regulated
HIP1	-1.5629	0.00300631	-1.33486	0.0186945
SHISA6	-1.09461	0.000450877	-1.13875	0.000253429
PALM3	1.07867	0.000498166	1.12052	0.0012228
HMGCS2	1.66646	7.99e-09	1.24717	0.000319856
CAPN6	1.01614	4.08e-05	1.25875	1.43e-07
AREG	1.42155	0.0012177	1.31736	0.00717425
PGC	1.83315	3.52e-34	1.3454	1.93e-17
TTR	2.02891	9.5e-06	1.38313	0.0129446
LRRC31	1.49884	1.57e-06	1.43838	3.38e-06
NPL	1.11558	0.0087123	1.47847	0.000336729
PRSS2	3.20841	4.37e-84	1.60435	1.01e-20
GC	1.57084	1.57e-06	1.61859	2.47e-05
PRSS1	3.39693	3.48e-69	1.66121	1.05e-18
RAB42	1.51159	4.98e-05	2.05069	5.72e-05
SLC6A19	1.22098	0.0381582	2.05608	2.44e-05
OLFM4	4.35948	3.06e-12	2.14045	0.0120163
DMBT1	3.69803	0.00114742	3.5879	0.000350591
KCNJ16	1.67976	0.0149803	4.96719	1.1e-08

## Sheet: SOX9 KD
	Organoid line 13393		Organoid line 1915
GeneSymbol	Fold Change	P-value	Fold Change2	P-value3	SOX9 Direct binding?
BEX1	-5.12592	0.00515117	-2.54484	9.22e-06
RHOJ	-4.53236	0.000467087	-3.03882	2.85e-10	YES		Down-regulated
SALL2	-3.5192	0.0229766	-2.24412	0.0105054			Up-regulated
CHST3	-3.25134	5.75e-15	-2.77729	4.01e-20	YES
OSR1	-2.88537	0.0206324	-2.37555	0.000224133	YES
DZIP1L	-2.85212	2e-25	-2.28215	2.22e-18
NLGN1	-2.77803	0.0024336	-3.30242	0.000107451	YES
SYNPR	-2.73576	2.69e-13	-1.54923	4.17e-10	YES
DACT2	-2.70846	0.00119793	-2.16085	3.78e-05	YES
SERTAD4	-2.66676	1.49e-05	-3.39401	1.83e-10
GLP1R	-2.63214	1.98e-20	-1.89954	6.95e-14
AQP5	-2.60783	0.00131845	-3.29456	5.42e-05
NCAM1	-2.60418	6.89e-05	-1.74887	0.00749201
MUC6	-2.57561	8.87e-06	-2.50363	1.45e-05
DCHS2	-2.55787	1.39e-25	-2.30886	1.43e-15	YES
A4GNT	-2.55127	5.05e-06	-2.30344	3.23e-05
TMPRSS5	-2.50636	3.93e-11	-2.09336	2.78e-11	YES
ADAM19	-2.48567	0.0342844	-2.8157	0.0135018
SHISA2	-2.46089	3.97e-06	-2.89335	4.18e-09	YES
TNFRSF19	-2.45867	9.33e-07	-1.84257	0.000256509	YES
PRKACB	-2.42634	8.39e-07	-1.27114	0.0114395	YES
TPPP3	-2.42288	0.00310026	-2.40177	9.24e-06
FSD1L	-2.41433	6.54e-05	-1.13594	0.0178043	YES
CFTR	-2.39246	1.78e-20	-2.12296	1.31e-17	YES
EVA1A	-2.38917	4.37e-08	-1.6589	1.06e-06
LGI2	-2.38281	0.0324126	-4.15189	1.31e-05
CCKAR	-2.27694	1.22e-05	-1.77719	4.24e-05	YES
SOBP	-2.25683	2.24e-05	-1.99039	6e-06	YES
SH3TC2	-2.20504	1.83e-11	-2.2445	1.23e-14	YES
CSGALNACT1	-2.1947	5.68e-18	-1.69521	6.05e-12	YES
PCYT1B	-2.18667	0.00121099	-3.01511	2.4e-08
PLAT	-2.17681	0.0280294	-3.94172	4.32e-06	YES
MGAM2	-2.16955	1.5e-07	-1.66141	8.53e-05
LYPD1	-2.16552	9.55e-06	-1.30147	0.00342671	YES
PTPRZ1	-2.14726	6.1e-06	-2.89438	2.28e-09	YES
CXCR4	-2.14569	1.43e-20	-2.12494	2.64e-23	YES
RASSF5	-2.12572	1.5e-07	-2.12429	1.82e-09
FAIM2	-2.11382	0.00393031	-2.60067	6.78e-05
TACC1	-2.08711	1.03e-22	-1.48642	1.28e-13	YES
CLCN4	-2.07749	2.83e-19	-1.73363	3.27e-16	YES
PTK7	-2.07167	0.00946595	-2.78427	0.00022823	YES
PRKD1	-2.03164	0.00313245	-1.09482	0.0404769	YES
CADM1	-2.03053	9.04e-11	-2.1696	1.28e-13
TNS4	-2.03016	1.4e-29	-2.19866	2.32e-35	YES
GDPD5	-2.01454	2.39e-06	-1.14087	0.00158954
GJC1	-2.00305	7.19e-08	-1.3324	3.23e-05
ANKRD18B	-1.97696	0.0364303	-1.73938	0.0282556
ADAMTS14	-1.96553	0.00504285	-1.52796	0.00122097
MCC	-1.95946	0.00214699	-1.44835	0.0158211
GLIS3	-1.92604	0.00427588	-1.93475	0.00453129	YES
EVA1C	-1.91566	0.00319613	-1.26659	0.0459758	YES
CLDN2	-1.90136	3.25e-30	-1.85263	1.63e-29
CAPN6	-1.88986	1.24e-18	-1.82715	7.81e-17
LDB2	-1.888	3.5e-14	-2.17165	6.24e-20	YES
FYN	-1.87635	1.51e-12	-1.6213	4.26e-10	YES
VCAN	-1.876	2.97e-11	-1.75717	8.7e-11	YES
SLC38A11	-1.861	3.46e-13	-1.04891	3.07e-06	YES
SOD3	-1.84034	0.000797558	-1.6208	0.000908876
ETV4	-1.83325	0.000159865	-1.83714	0.000133338	YES
ADCY1	-1.81956	7.53e-07	-1.5706	2.17e-05	YES
EMB	-1.81218	0.0487737	-2.15248	0.0383274
PEG10	-1.8002	0.000234877	-2.05849	1.51e-05	YES
DMD	-1.77784	4e-06	-1.98548	0.00198611
ARHGAP40	-1.7737	0.00653661	-1.73067	0.000289759
MATN2	-1.76969	0.000224387	-2.16343	5.8e-08
ARNT2	-1.75977	0.000124542	-2.0155	1.3e-06	YES
PHYHIPL	-1.74023	0.0403042	-2.68563	2.23e-05	YES
CD44	-1.73254	7.56e-17	-1.68616	2.56e-16	YES
FLNA	-1.72704	2.82e-15	-1.68628	5.51e-16
CPNE2	-1.72583	0.000426071	-1.38095	0.00357094
CNTLN	-1.72287	0.0057168	-1.47641	0.0193288
COLGALT2	-1.71152	4.11e-06	-1.6554	6.55e-06	YES
CENPE	-1.70498	2.69e-22	-1.66257	5.75e-22	YES
STC1	-1.69344	1.49e-12	-1.5572	5.22e-11	YES
SOX8	-1.68921	1.61e-14	-1.38881	3.88e-10
C2orf70	-1.68345	8.03e-05	-2.20254	9.6e-07
ETV5	-1.68051	4.04e-17	-1.85164	3.26e-22	YES
CD96	-1.67725	0.0020497	-3.27064	1e-13	YES
SLC19A3	-1.66767	3.75e-14	-1.28238	8.27e-09	YES
SLC16A10	-1.6553	0.00357186	-1.24655	0.0267433	YES
FAM19A5	-1.64877	3.02e-05	-2.07025	9.17e-10
USP2	-1.64671	3.8e-08	-1.2196	3.83e-05
DKK4	-1.64153	0.0156434	-1.7137	0.00281446	YES
NRG1	-1.634	0.0482696	-2.16129	0.00609287	YES
EVC2	-1.62865	0.00274677	-1.29171	0.0164945
PLEKHB1	-1.6035	0.000193016	-1.53364	0.000375347	YES
PHC1	-1.59597	0.00166998	-1.38622	0.00179807
LGR5	-1.57335	4.72e-12	-1.06498	3.65e-06	YES
C7	-1.5627	8.79e-05	-1.09883	0.00318715	YES
AMOTL1	-1.55557	3.7e-08	-1.30458	1.32e-06	YES
CHST10	-1.53528	0.0288639	-2.00442	0.000794085
AIF1L	-1.5313	0.0001002	-1.59929	8.33e-06
PLXNB3	-1.52946	1.33e-05	-1.94511	1.02e-10
PALD1	-1.52231	8.4e-13	-1.35878	1.8e-17
CCDC74A	-1.51994	0.00884693	-1.96722	0.00124342
DTX3	-1.51871	0.0196302	-1.48966	0.016818
CALD1	-1.50701	1.55e-10	-1.56758	2.03e-12
OLFM4	-1.50109	0.0303597	-2.37401	0.000227217
BCL2	-1.4889	0.000317276	-1.19745	0.00370337	YES
VWCE	-1.48579	0.00945484	-1.16642	0.037436
GPC4	-1.48377	4.39e-08	-1.46167	1.59e-08	YES
COL4A1	-1.47486	0.0429711	-1.53707	0.0363604	YES
RANBP17	-1.47302	0.010444	-2.23868	0.000540898	YES
BLACAT1	-1.46873	0.000710149	-1.74674	3.83e-06
TINAG	-1.46128	0.000139965	-1.16286	0.00281166
SMTNL2	-1.44796	0.0478819	-1.38208	0.0295378
TRIL	-1.44301	6.65e-06	-1.40009	3.95e-06	YES
FBXW10	-1.43459	0.00172496	-1.21461	0.00635055	YES
PTCH1	-1.4326	5.44e-05	-1.05603	0.00247477	YES
NELL1	-1.4275	5.23e-11	-1.41796	1.68e-12	YES
EPHX4	-1.42373	0.00372793	-1.75466	0.000127407
HIP1	-1.40922	0.00177723	-2.19199	1.07e-07
ZNRF3	-1.40641	1.96e-10	-1.24707	5.72e-09	YES
PIF1	-1.40063	1.91e-05	-1.00166	0.0028778
TOP2A	-1.39198	0.000260192	-1.23555	0.00146623
FJX1	-1.39158	0.00248622	-1.45448	0.000983814	YES
CWC27	-1.3869	0.000181319	-1.44865	8.04e-05	YES
ANGPTL2	-1.38296	9.14e-06	-1.51203	4.87e-07	YES
PRTG	-1.36508	1.24e-06	-1.22472	3.1e-06	YES
HIVEP2	-1.35503	0.00457842	-1.28283	0.00681247	YES
ZNF48	-1.35423	9.66e-05	-1.23681	0.000133733
LRP8	-1.33498	4.59e-06	-1.16866	6.57e-05
PLK4	-1.33324	1.22e-06	-1.0376	0.000213714
FRMD6	-1.32177	0.000205082	-1.37007	8.98e-06	YES
ARHGEF19	-1.31179	0.0127997	-1.57315	0.00215742	YES
FUT9	-1.31106	0.000511578	-1.27953	0.000713872	YES
TMEM171	-1.30789	4.8e-06	-1.73297	1.63e-07
RAP1GAP	-1.30785	8.11e-12	-1.09419	8.76e-09
PDE5A	-1.30155	1.21e-08	-1.3294	1.19e-10
ROR1	-1.30032	1.7e-12	-1.03742	1.48e-08	YES
RTKN2	-1.29631	1.14e-05	-1.24231	1.22e-05	YES
DYNC2H1	-1.29153	0.00664578	-1.86115	1.84e-05
CAP2	-1.29129	0.00085834	-1.2367	0.000363935
DPYSL2	-1.28465	2.1e-13	-1.76005	5.58e-26
DBR1	-1.27993	8.25e-11	-1.03569	1.45e-07
STARD13	-1.27472	1.19e-05	-1.52757	2.94e-08	YES
CCDC198	-1.26242	4.94e-08	-1.35928	7.66e-10
RGS5	-1.26205	0.00292709	-1.54999	0.000183611	YES
KIF15	-1.25871	0.00112232	-1.0649	0.00745414
CENPF	-1.25594	0.00359857	-1.47027	0.000545649
SRPX	-1.25444	0.0190612	-1.28531	0.0132355
BICD1	-1.25292	5.57e-07	-1.25834	9.15e-08	YES
MCOLN2	-1.24618	0.00152925	-1.48493	0.000884722
HMGB2	-1.24563	0.0152435	-1.16727	0.0275521	YES
AADAT	-1.24171	4.74e-06	-1.17341	7.69e-06
HR	-1.24141	1.43e-12	-1.50943	9.91e-15
SERPINA1	-1.23306	0.00325246	-1.34155	0.00125557
MCOLN3	-1.23298	0.0153197	-1.15712	0.0419503
NUP210	-1.21945	3.66e-07	-1.49707	1.19e-10
SHISA6	-1.21526	9.13e-06	-1.55337	1.47e-09
ESPL1	-1.21119	0.000479583	-1.05637	0.00266988
HSPA2	-1.20998	0.013337	-1.29628	0.0105402	YES
KIF11	-1.20402	1.16e-05	-1.04746	0.000161566
ASIC1	-1.1931	3.16e-07	-1.09414	6e-07
CDC42EP3	-1.19109	0.000139258	-1.09507	0.000254838	YES
WWC3	-1.18569	2.35e-05	-1.01727	0.000146206
MAML2	-1.18551	1.54e-05	-1.34251	2.93e-07	YES
HMGB3	-1.18228	0.000103546	-1.16371	0.000124074
NIN	-1.17815	2.03e-05	-1.24548	3.12e-07	YES
TICRR	-1.1776	0.000107829	-1.07697	0.000343504
NAV2	-1.16689	0.00183532	-1.00718	0.0059532	YES
COCH	-1.16642	0.0429726	-1.3235	0.0217897
CEP170	-1.16419	6.3e-08	-1.15228	5.72e-09
ASPM	-1.16101	0.000171782	-1.22757	5.85e-05	YES
PLXND1	-1.15503	0.0268673	-1.07878	0.0353102
ZC2HC1A	-1.15392	0.0160014	-1.30106	0.00391086
SPIN4	-1.14888	0.00019579	-1.23662	5.22e-05
KITLG	-1.13368	3.17e-10	-1.03383	3.56e-09	YES
TTC26	-1.13171	0.00105079	-1.22193	0.000266463
E2F8	-1.11419	0.000228343	-1.26569	2.3e-05
CHST14	-1.11231	0.0101491	-1.1335	0.00500458
SPEF2	-1.10182	0.00655871	-2.26183	6.47e-10
KIF20A	-1.10093	0.00125736	-1.1647	0.000530199
ARHGAP33	-1.09859	0.0118474	-1.26386	0.00370164
AC007906.2	-1.09235	6.76e-05	-1.21518	5.31e-06
SACS	-1.09225	1.22e-06	-1.24965	4.56e-09	YES
PTPN13	-1.0785	1.95e-07	-1.14622	3.38e-09
PHGDH	-1.07774	0.0447565	-1.08398	0.0494708
KIF14	-1.07595	0.0036746	-1.47546	3.48e-05	YES
SLC22A15	-1.07029	0.0171166	-1.03466	0.0201609
BRCA2	-1.07003	0.000943078	-1.22323	0.000125588
NEK2	-1.06791	0.00120237	-1.11172	0.000776406	YES
LMNB1	-1.04046	0.0161556	-1.03317	0.0196257
MYCN	-1.03953	0.0325261	-1.11185	0.0178706	YES
SLC12A2	-1.03092	5.98e-07	-1.05057	2.23e-07	YES
ST3GAL4	-1.03074	0.0457671	-1.32976	0.000456684
NUF2	-1.02952	0.00653661	-1.09242	0.00339764	YES
CIT	-1.01397	0.000363369	-1.34994	8.8e-07
ANLN	-1.00789	5.1e-05	-1.05105	1.93e-05
TTC39A	1.00125	5.5e-07	1.14289	6.8e-09
LGALS4	1.00282	0.00407858	1.16596	0.000902912
RILP	1.00453	8.19e-05	1.41935	3.49e-08
EBF4	1.0088	0.0468809	2.00194	2.47e-06
MYBPC1	1.01276	0.0449587	2.09413	4.92e-06
AHNAK	1.0129	4.96e-06	1.03625	2.45e-06	YES
TAGLN	1.01618	5.41e-05	1.28974	1.26e-07
LGALS9	1.01778	2.36e-07	1.40068	2.24e-13
TRPV3	1.02312	0.000169902	1.24116	6.98e-06
PPARG	1.02367	3.32e-08	1.05923	1.19e-08	YES
IL17RE	1.02587	1.09e-05	1.1115	2.24e-06
ENTPD5	1.0309	1.33e-06	1.81229	3.66e-19
KLC4	1.03163	6.17e-07	1.26829	5.84e-10
PRR15	1.0323	7.28e-08	1.0121	1.97e-07	YES
PARP12	1.03862	3.08e-07	1.1606	1.59e-08
SCARF1	1.04238	0.0117218	1.23379	0.00605372
RNF152	1.04255	0.00751683	1.05115	0.0164689
DGAT2	1.04447	1.18e-06	1.33367	4.89e-10	YES
EEF1A2	1.04474	0.0457621	1.70578	0.00073597
HSD17B11	1.04523	5.62e-07	1.10228	1.4e-07	YES
IL18R1	1.04572	0.000203623	1.41891	3.91e-07
CYP3A5	1.04696	3.28e-07	1.37625	3.11e-12
SLC45A4	1.05015	2.41e-08	1.34723	4.12e-13	YES
SOSTDC1	1.05072	2.8e-07	1.19376	1e-07
HIST1H1C	1.0529	3.58e-05	1.04257	5.38e-05
CRYBG2	1.055	0.00186013	1.19939	0.000415379
DIPK1A	1.05516	1.71e-07	1.17785	3.75e-09
ANKRD31	1.05557	0.00412131	2.40559	2.26e-07
ABCA7	1.05709	8.62e-06	1.12564	1.06e-06
CYSTM1	1.06484	2.86e-11	1.12283	8.67e-13	YES
MTSS1	1.06581	8.19e-05	1.42356	5.96e-06
ACSS2	1.06799	0.0205651	1.03523	0.0299245
ZBTB7C	1.06952	6.9e-05	1.20097	1.17e-05	YES
NR1H3	1.07142	9.55e-06	1.28235	3e-07
ME1	1.07273	4.06e-07	1.12619	8.47e-08	YES
HSD17B2	1.08331	7.75e-06	1.77381	3.66e-13	YES
CDC42EP5	1.08756	9.58e-07	1.75411	4.11e-15
HIST1H2AC	1.08795	3.21e-07	1.04017	1.03e-06
OSGIN1	1.08796	4.14e-05	1.05593	9.08e-05
MGLL	1.08831	0.00700097	1.74228	7.38e-06
PQLC2L	1.09575	0.0428017	1.45341	0.00530557
SMPD3	1.09614	4.38e-06	2.07614	2.82e-19
GIPR	1.10016	5.65e-06	1.31148	1.29e-07
CES2	1.11032	2.88e-08	1.64632	8.9e-18
EPS8L1	1.12181	5.79e-10	1.37552	1.13e-14
SIPA1L2	1.1229	0.000175891	1.07433	0.00075476	YES
RASGRP3	1.12434	7.25e-05	1.28767	7.11e-06
RHOV	1.12581	0.00469698	1.3172	0.000843469	YES
UGT1A1	1.12697	0.00618099	1.45823	0.000331695	YES
MYO1A	1.13117	1.34e-07	2.32542	1.93e-29
ID1	1.13211	0.0188955	1.83246	8.07e-05
SLC7A8	1.1383	7.57e-05	1.5934	7.19e-09
HHLA2	1.13915	0.000216777	1.66726	1.19e-08	YES
PTPN22	1.14134	0.0157492	1.16198	0.030235
MXD1	1.14245	3.96e-06	1.14343	4.51e-06
NDRG1	1.14325	0.0143623	1.59418	0.000392489	YES
MTTP	1.14669	0.00597964	3.81923	1.05e-06
AMIGO2	1.15086	1.57e-05	1.10283	4.38e-05
ACE2	1.1572	0.0378075	2.18006	0.000361285	YES
VILL	1.15821	3.74e-11	1.14989	3.5e-11	YES
CYP2C9	1.16651	1.86e-06	1.88896	2.08e-15
GPAT3	1.16686	3.98e-07	1.17722	6.56e-07
HSPB1	1.1692	3.31e-10	1.13157	8.47e-10	YES
TTC22	1.17008	1.46e-06	1.4117	1.34e-08
P2RX6	1.17057	0.0173523	1.7397	0.00689895
PLA2G10	1.17199	0.00174122	1.55792	3.66e-05
HIST1H4H	1.17492	0.000195232	1.31548	2.02e-05	YES
CLIC3	1.17508	0.0143854	2.84623	1.91e-05	YES
HIST1H2BC	1.17582	0.000205301	1.42602	7.8e-06
GPA33	1.17646	0.00263243	2.98442	1.11e-05
IYD	1.17855	0.000313857	1.71382	1.07e-07	YES
CPM	1.18234	0.00315509	1.016	0.0192344	YES
MAP7D2	1.18266	0.00363594	1.75859	6.71e-06
VWA7	1.18983	5.85e-06	1.19011	1.09e-05
STS	1.19901	1.21e-10	1.57474	9.3e-18
GSDMB	1.20642	3e-09	1.41081	3.76e-12
IGSF9	1.20876	2.21e-05	1.58011	1.95e-08
SYNPO	1.21151	0.0403228	1.97607	0.00040253
FBP1	1.21352	2.04e-09	1.36694	2.21e-11	YES
CYP4F12	1.22308	9.17e-05	2.648	7.03e-20
ASAH2	1.23262	5.84e-05	1.02995	0.00429493	YES
SMPDL3A	1.23265	5.14e-10	1.42217	4.75e-13
ACKR4	1.23459	6.63e-11	2.04705	1.84e-23
ESPN	1.24513	0.00985199	1.82885	0.000112291
GLTPD2	1.26225	0.00438888	1.08817	0.0213695
GCKR	1.26279	1.48e-09	1.31013	2.27e-09	YES
CASR	1.26549	0.0225227	2.6304	3e-07
GDA	1.2683	0.000535945	1.15687	0.00191776	YES
REEP6	1.27564	7.01e-06	1.54236	1.72e-08
AADAC	1.28258	2.1e-13	2.28212	3.31e-42	YES
IL1R2	1.2861	1.03e-08	1.59141	8.53e-13	YES
FAHD2B	1.29032	2.23e-06	1.12356	4e-05
ADH1C	1.29071	0.00807695	2.91731	3.48e-11
TMEM54	1.29113	1.93e-09	1.11588	5.18e-07
FBXO6	1.29332	3.75e-05	1.12247	0.00154894
TMEM45B	1.30084	3.32e-13	1.58057	5.91e-19	YES
SEMA3E	1.30365	0.000513939	1.06892	0.0139196
PRSS3	1.30674	4.06e-07	1.74144	6.1e-12
PLIN2	1.31015	8.27e-09	1.04162	1.1e-05	YES
CREB3L3	1.31153	0.000546028	2.55815	6.21e-11	YES
CEBPA	1.3126	1.02e-06	2.47425	3.61e-20	YES
TM6SF2	1.3147	0.000926718	3.05137	1.78e-08
BCAS1	1.31715	5.58e-13	1.99022	1.07e-28	YES
GPER1	1.32368	0.00208821	1.33754	0.006382	YES
GCLC	1.3366	6.51e-10	1.37865	1.15e-10	YES
RAB7B	1.34165	0.00132473	1.43841	0.000495309	YES
PTPRH	1.35077	4.25e-08	2.19018	1.33e-19
ATP2A3	1.35614	1.4e-10	2.15858	2.62e-24
CYP2C18	1.3618	1.09e-09	1.78992	4.24e-15	YES
ACER2	1.3619	0.00415407	2.1669	1.49e-06	YES
MUC13	1.36562	0.0243614	1.96956	0.000891684
FUOM	1.36968	0.000162953	1.5659	0.000109267	YES
ITPKA	1.37494	2.22e-05	1.33248	8.41e-05
TLCD2	1.37705	6.1e-07	1.80461	2.92e-11
CYP4F3	1.38194	0.000273765	2.83202	1.52e-16
TRIM29	1.38336	0.00727086	1.92115	0.00358406
B3GNT7	1.38612	4.15e-08	1.96102	1.66e-15
PIM1	1.38853	9.64e-07	1.7891	9.5e-10
TFPI	1.39944	0.000556985	1.5187	0.000203547
PNLIPRP3	1.40052	0.00263319	2.16021	4.35e-05
SLC22A18AS	1.40521	0.0077543	1.72431	0.00212876
GDF9	1.40632	0.0490347	1.55084	0.0351516
TUBB2A	1.41304	1.67e-09	1.45926	4.26e-10	YES
CXCL17	1.41711	5.28e-06	1.47057	1.66e-06	YES
CYP2C19	1.41744	0.00022583	2.17311	3.66e-08
FSIP2	1.42344	3.18e-07	1.27585	1.29e-05
BMP2	1.42954	5.36e-09	1.80369	9.98e-14	YES
SHH	1.43662	2.29e-20	1.95473	2.4e-35	YES
LRRC4	1.43752	5.81e-06	1.56745	6.08e-07	YES
SLC22A18	1.44228	0.000202984	1.93166	3e-07
SCN7A	1.44771	0.00281411	2.09843	1.84e-05	YES
VSIR	1.45736	2.6e-05	1.82946	9.14e-08
GPD1	1.46195	0.00357186	2.21352	1.36e-05
LGALS9B	1.46936	0.00791308	2.76887	8.34e-06
UGT2B15	1.46998	2.21e-05	1.5249	8.76e-06	YES
JAML	1.47421	9.28e-05	1.88257	4.46e-06	YES
SLCO2B1	1.47797	0.000111334	2.5072	3.17e-12
PKIB	1.47946	0.000325497	1.4459	0.00052846
MGAM	1.47985	4.37e-06	1.90487	2.78e-09
SYTL2	1.48061	7.62e-18	1.8653	2.74e-28	YES
AKR1C3	1.48121	1.2e-12	1.94104	1.85e-20	YES
SLC45A3	1.48298	5.93e-12	1.63304	1.08e-13
NPL	1.48382	8.15e-06	1.70259	4.95e-07
TMOD1	1.49044	0.000358526	1.0023	0.0431387
KRT7	1.49532	0.001066	1.30611	0.00544979	YES
SULT1C2	1.4985	1.89e-05	1.27336	0.000366578	YES
PTAFR	1.50066	9.09e-07	1.76463	7.62e-08	YES
SLC22A3	1.50362	0.000148534	1.64353	2.11e-05
OAS1	1.51088	2.1e-13	1.35808	5.55e-11
MMP28	1.51533	0.00221498	2.42827	5.66e-06
B3GNT6	1.51618	0.0151064	1.91024	0.00234399	YES
LTK	1.51795	0.00100962	2.12538	8.82e-05
LDHD	1.52635	2.3e-07	1.54252	6.47e-07	YES
HCN4	1.53209	0.015543	2.42888	9.39e-05
CXCL11	1.53538	1.05e-06	1.92255	3.63e-05
VSIG2	1.54732	4.34e-13	1.82025	4.52e-18
SDCBP2	1.55102	8.18e-05	2.14571	1.57e-08
CCL26	1.5567	0.000153764	2.3354	3.38e-09
STYK1	1.56386	0.00106799	1.17822	0.0233013	YES
CCL28	1.57664	3.08e-07	2.09093	1.81e-11
UNC5B	1.58049	1.07e-05	1.79766	3.94e-06
LBH	1.58693	2.69e-22	1.54684	2.09e-21
MUC3A	1.58809	0.0433046	2.42058	0.00167637
TFF1	1.5919	0.000291996	1.65605	0.00015669	YES
AKR1C1	1.59195	0.000261528	3.15738	4.51e-15
ABCG2	1.59443	6.81e-07	2.41021	8.37e-13	YES
AKR1B15	1.59539	0.000169158	3.28971	4.23e-12
SMIM32	1.59996	0.000762635	1.11974	0.047073
APOL1	1.60441	0.00820173	1.3717	0.0314514	YES
LRRC66	1.60474	7.13e-06	2.58258	1.53e-10	YES
TMEM37	1.61399	1.27e-06	1.88266	3.44e-07
PID1	1.61847	0.0277027	1.8012	0.0258887
AKR1B10	1.6311	1.49e-05	3.11432	4.95e-19
ATP2B4	1.64615	1.82e-08	1.04654	0.00075476	YES
C6orf222	1.64767	1.26e-05	1.65958	8.47e-06
FAM177B	1.64942	0.00797664	2.12329	0.000782024
GSTA1	1.64973	8e-05	2.72968	3.65e-12
DAPK2	1.65023	0.000273675	1.13606	0.0285027
GPT	1.65026	1.34e-08	1.20936	0.000204461
TMEM150B	1.65303	0.000307943	2.1033	5.63e-05
PTGR1	1.65445	1.24e-06	1.8642	2.22e-08	YES
HMOX1	1.66231	0.00758511	1.67585	0.0134656
NR1I2	1.66325	8.25e-05	2.69675	6.68e-06
DUOX2	1.66612	0.00673903	1.91007	0.00175934	YES
OASL	1.67582	4.22e-08	2.50983	1.89e-12
SLC15A1	1.67616	0.0265987	1.92675	0.0155759	YES
FSTL3	1.68197	2.9e-08	1.45567	3.27e-06
ORM1	1.68898	3.02e-05	2.99839	1.37e-17
SYT16	1.68938	0.000716787	2.19886	0.000293998	YES
SDR16C5	1.69316	2.21e-05	1.28637	0.00391097
ITIH2	1.69412	0.000111889	2.67516	1.27e-10	YES
IL32	1.69801	2.4e-06	1.24845	0.000738173
RDH12	1.70561	1.76e-09	2.18365	8.43e-13
PLAC8	1.71095	4.4e-09	2.02367	2.04e-10	YES
HYAL1	1.71125	5.35e-09	2.28883	5.63e-15
KCNJ16	1.71858	0.00177436	2.8766	0.00117618
KLF2	1.73092	4.61e-05	2.12689	4.24e-06
MSLN	1.73486	0.0074326	1.61757	0.0235292
STARD8	1.74184	0.00163213	1.60338	0.0173852
VNN2	1.76001	0.00356186	1.83839	0.00317357	YES
AKR7A3	1.76253	5.37e-11	1.98047	3.58e-13
ALDH3A1	1.76904	0.000225366	2.38067	2.31e-07
PLA2G4F	1.77109	6.04e-12	1.73601	3.14e-11
GC	1.7862	1.25e-09	2.00583	4.9e-10	YES
SMIM5	1.79226	2.52e-06	1.66113	0.000102686
LYPD6B	1.80176	8.22e-10	2.78618	1.79e-20
ABCG1	1.80752	3.1e-06	1.35219	0.00179039
ANKRD40CL	1.81437	0.00231021	2.52539	0.000721627
SIGLEC15	1.81835	5.28e-09	1.87759	5.02e-07	YES
TMEM238L	1.83816	0.00561465	1.91063	0.01103
ATP10B	1.84614	0.000149587	1.30866	0.0177603	YES
ENTPD8	1.85843	3.29e-05	1.96042	9.23e-05
MYEOV	1.86343	0.000293071	1.48399	0.00576017
MDK	1.86714	2.82e-15	1.70814	4.54e-13
S100P	1.87358	0.00016702	2.80814	2.75e-09	YES
PLA2G2A	1.91861	4.7e-10	1.71117	1.3e-08	YES
CLRN3	1.92264	0.0142588	2.90316	0.00138898
SPTSSB	1.93377	1.71e-26	2.45372	8.47e-39
KRT20	1.94893	0.00525396	4.03904	3.3e-10	YES
AK8	1.95336	0.000214543	2.22292	0.000495318
SERPINB7	1.97369	0.000348757	2.85412	0.000440287
TRIM31	1.99172	6.38e-12	1.78301	1.34e-08
PHGR1	2.01478	0.0339464	3.31225	0.000336211
SECTM1	2.0194	2.02e-06	2.23715	1.07e-05
ERICH3	2.03256	1.15e-05	2.36581	1.92e-09
LGALS9C	2.03325	1.84e-05	2.18885	1.07e-05
PSAPL1	2.03573	2.29e-05	2.74881	2.69e-09
RAB42	2.03874	2.13e-10	2.11674	1.24e-06
ACOX2	2.04644	4.58e-06	1.84379	0.000140197
EFNA2	2.05118	0.000187321	2.26124	0.000328406
HPGD	2.05813	2.12e-05	2.21137	4.01e-06	YES
GDPD2	2.06192	0.000543908	3.17989	5.4e-07
CHST5	2.07845	0.0144862	3.40943	0.000143339
ADTRP	2.07846	0.000841149	2.64214	0.000123565
ANO7	2.07862	1.45e-13	2.97388	8.32e-22
BASP1	2.0819	0.00125938	2.13212	0.00107174	YES
IL1B	2.09793	2.86e-08	3.9011	4.6e-10	YES
KPNA7	2.12091	0.000114761	1.75317	0.00211525	YES
ALB	2.12525	7.24e-05	4.1831	2.6e-15
SPON2	2.17007	7.8e-08	2.24804	6.09e-05
CAPN9	2.18202	5.04e-05	3.2278	7.58e-10
AKR1C2	2.18223	0.000663976	3.61945	1.66e-09	YES
PTGIS	2.23575	0.000464654	1.7223	0.00721327	YES
RAB37	2.2462	1.06e-12	2.89709	5.37e-16
SLC10A1	2.25362	0.000215062	2.58408	0.00211326
NPTX1	2.30576	0.00498948	3.02345	0.000373827
MUCL3	2.36328	0.00144733	3.77896	4.48e-07
MAL	2.38963	0.0241096	3.41972	0.0116875
FAM20A	2.41616	1.45e-09	2.37066	1.91e-09
SPINK4	2.45092	4.83e-11	2.27159	7.72e-10	YES
PSCA	2.45192	0.0092391	2.5945	0.00651777
FCGBP	2.46619	1e-07	2.58679	3.49e-08
DUOXA2	2.48648	2.12e-06	1.83741	0.000791884
ADH7	2.50708	3.09e-08	3.49295	2.67e-05
CEACAM6	2.50948	1.46e-17	2.56573	1.35e-17	YES
FABP1	2.56796	0.0097621	6.72599	3.19e-11
CIDEC	2.57749	0.000827897	4.12391	0.000872364
CCK	2.61254	0.00236818	2.69645	0.00210738	YES
C15orf48	2.65991	3.81e-15	2.62788	8.25e-14
GKN2	2.68684	0.000168161	2.57507	0.000369595
MUC5AC	2.84177	5.94e-13	1.65507	6.88e-05
GKN1	2.87737	0.000769781	2.31449	0.00977573
CEACAM5	2.93032	0.000114761	2.85518	0.000212405
PRSS2	3.25111	2.7e-86	2.30574	4.55e-45	YES
PRSS1	3.63723	1.78e-79	2.85543	9.26e-59	YES

## Sheet: Legend
Dataset EV3 - Differentially expressed gene lists obtained by RNAseq following SOX2 or SOX9 CRISPRi
