# Supplementary material for: SOX9 maintains human foetal lung tip progenitor state by enhancing WNT and RTK signalling
Source: EMBO J. 2022 Sep 19;41(21):e111338. doi: 10.15252/embj.2022111338 (PMC9627674; doi:10.15252/embj.2022111338)
Supplement: Supplementary file 5 — Dataset EV4 [file EMBJ-41-e111338-s004.xlsx]

## Sheet: Dataset EV4_Top 100 GO terms_up
Enrichment FDR	Genes in list	Total genes	Functional Category	Genes
7.7e-16	63	1520	Lipid metabolic process	NR1H3 PLA2G10 SMPD3 CYP2C18 AADAC PTGIS PPARG CYP2C9 AKR1C2 HPGD CYP2C19 ACOX2 PLA2G4F SDR16C5 PSAPL1 AKR1C1 PLA2G2A ASAH2 AKR1C3 ADH7 TM6SF2 ADH1C SCARF1 UGT1A1 DGAT2 MGLL EEF1A2 CYP3A5 IL1B BMP2 GPAT3 RDH12 ABCG1 CES2 ACER2 AKR1B10 HSD17B11 GSTA1 HSD17B2 APOL1 STS PTGR1 GDPD2 ACSS2 MTTP GC SLC45A3 FABP1 SHH GPER1 GPD1 SMPDL3A CYP4F3 SPTSSB PNLIPRP3 CEBPA ADTRP CYP4F12 ME1 NR1I2 PLIN2 UGT2B15 AK…
1.1e-13	74	2273	Small molecule metabolic process	IYD ME1 GCKR CYP2C18 VNN2 GDA PTGIS PPARG CHST5 CYP2C9 FUOM HPGD FBP1 CYP2C19 LDHD ACOX2 SDR16C5 ASAH2 AKR1C3 ADH7 UGT1A1 ADH1C SCARF1 GCLC ATP2B4 DGAT2 HYAL1 IL1B BMP2 RDH12 AKR1C2 ABCG1 GPER1 AK8 SMPDL3A CES2 ACER2 AKR1C1 UGT2B15 AKR1B10 GSTA1 MGLL APOL1 SMPD3 PTGR1 ACSS2 NPL PIM1 ITPKA GPAT3 GC ITIH2 PID1 SLC45A3 FABP1 GPD1 GPT PLA2G4F PTAFR CYP4F3 ENTPD8 CEBPA NR1H3 OAS1 ADTRP ABCG2 CYP4F12 E…
1.89e-12	37	662	Monocarboxylic acid metabolic process	ME1 CYP2C18 VNN2 PTGIS PPARG CYP2C9 HPGD CYP2C19 LDHD ACOX2 ASAH2 AKR1C3 ADH7 UGT1A1 ADH1C AKR1C2 FBP1 CES2 AKR1C1 UGT2B15 GSTA1 DGAT2 MGLL PTGR1 ACSS2 SLC45A3 FABP1 GPD1 PLA2G4F CYP4F3 IL1B NR1H3 ADTRP CYP4F12 ENTPD5 PLA2G10 GCKR
3.96e-12	51	1276	Organic acid metabolic process	IYD ME1 CYP2C18 VNN2 PTGIS PPARG CHST5 CYP2C9 HPGD CYP2C19 LDHD ACOX2 ASAH2 AKR1C3 ADH7 UGT1A1 ADH1C GCLC ATP2B4 HYAL1 IL1B AKR1C2 FBP1 CES2 AKR1C1 UGT2B15 GSTA1 DGAT2 MGLL SMPD3 PTGR1 ACSS2 NPL PIM1 ITIH2 SLC45A3 FABP1 GPD1 GPT PLA2G4F CYP4F3 NR1H3 GCKR ADTRP ABCG2 CYP4F12 ENTPD5 PLA2G10 SLC7A8 B3GNT7 SULT1C2
7.16e-12	50	1256	Oxoacid metabolic process	IYD ME1 CYP2C18 VNN2 PTGIS PPARG CHST5 CYP2C9 HPGD CYP2C19 LDHD ACOX2 ASAH2 AKR1C3 ADH7 UGT1A1 ADH1C GCLC ATP2B4 HYAL1 IL1B AKR1C2 FBP1 CES2 AKR1C1 UGT2B15 GSTA1 DGAT2 MGLL SMPD3 PTGR1 ACSS2 NPL PIM1 ITIH2 SLC45A3 FABP1 GPD1 GPT PLA2G4F CYP4F3 NR1H3 ADTRP CYP4F12 ENTPD5 PLA2G10 GCKR SLC7A8 B3GNT7 SULT1C2
2.68e-11	47	1166	Carboxylic acid metabolic process	IYD ME1 CYP2C18 VNN2 PTGIS PPARG CYP2C9 HPGD CYP2C19 LDHD ACOX2 ASAH2 AKR1C3 ADH7 UGT1A1 ADH1C GCLC ATP2B4 HYAL1 IL1B AKR1C2 FBP1 CES2 AKR1C1 UGT2B15 GSTA1 DGAT2 MGLL SMPD3 PTGR1 ACSS2 NPL PIM1 ITIH2 SLC45A3 FABP1 GPD1 GPT PLA2G4F CYP4F3 NR1H3 ADTRP CYP4F12 ENTPD5 PLA2G10 GCKR SLC7A8
1.7e-10	16	117	Unsaturated fatty acid metabolic process	CYP2C18 PTGIS CYP2C9 HPGD CYP2C19 AKR1C3 AKR1C2 CES2 GSTA1 PTGR1 PLA2G4F CYP4F3 IL1B MGLL CYP4F12 PLA2G10
2.23e-10	16	120	Icosanoid metabolic process	CYP2C18 PTGIS CYP2C9 HPGD CYP2C19 AKR1C3 AKR1C2 CES2 GSTA1 PTGR1 PLA2G4F CYP4F3 IL1B MGLL CYP4F12 PLA2G10
2.77e-10	26	394	Fatty acid metabolic process	CYP2C18 PTGIS PPARG CYP2C9 HPGD CYP2C19 ACOX2 ASAH2 AKR1C3 AKR1C2 CES2 ADH7 GSTA1 DGAT2 MGLL PTGR1 ACSS2 SLC45A3 FABP1 PLA2G4F CYP4F3 IL1B NR1H3 ADTRP CYP4F12 PLA2G10
2.77e-10	45	1167	Cellular lipid metabolic process	PLA2G10 SMPD3 CYP2C18 AADAC PTGIS PPARG CYP2C9 HPGD CYP2C19 ACOX2 PLA2G4F SDR16C5 PLA2G2A ASAH2 AKR1C3 ADH7 ADH1C UGT1A1 DGAT2 MGLL CYP3A5 GPAT3 RDH12 AKR1C2 CES2 ACER2 AKR1C1 AKR1B10 GSTA1 NR1H3 PTGR1 ACSS2 MTTP SLC45A3 ABCG1 FABP1 GPD1 SMPDL3A PSAPL1 CYP4F3 SPTSSB IL1B ADTRP CYP4F12 STS
7.76e-10	30	559	Organic hydroxy compound metabolic process	IYD LDHD SDR16C5 ASAH2 AKR1C3 ADH7 ADH1C SCARF1 IL1B BMP2 RDH12 ABCG1 GPER1 ACER2 AKR1C1 AKR1B10 DGAT2 APOL1 ITPKA DUOXA2 DUOX2 GC GPD1 PTAFR CYP4F3 CEBPA AKR1C2 CYP4F12 ACSS2 ACOX2
4.46e-09	23	348	Steroid metabolic process	AKR1C2 AKR1C1 AKR1C3 SCARF1 UGT1A1 CYP3A5 IL1B BMP2 ABCG1 HSD17B11 DGAT2 HSD17B2 APOL1 STS CYP2C9 GC SHH CEBPA CYP2C19 NR1I2 ACOX2 UGT2B15 AKR1B15
1.08e-08	20	269	Hormone metabolic process	IYD SDR16C5 AKR1C3 ADH7 ADH1C ACE2 UGT1A1 IL1B BMP2 RDH12 AKR1C2 AKR1C1 HSD17B11 DGAT2 DUOXA2 DUOX2 SHH AKR1B10 HSD17B2 AKR1B15
1.37e-08	17	188	Fatty acid derivative metabolic process	CYP2C18 PTGIS CYP2C9 HPGD CYP2C19 AKR1C3 DGAT2 AKR1C2 CES2 GSTA1 PTGR1 PLA2G4F CYP4F3 IL1B MGLL CYP4F12 PLA2G10
1.89e-08	15	142	Cellular hormone metabolic process	SDR16C5 AKR1C3 ADH7 ADH1C UGT1A1 BMP2 RDH12 AKR1C2 AKR1C1 HSD17B11 DGAT2 SHH AKR1B10 HSD17B2 AKR1B15
9.38e-08	13	112	Long-chain fatty acid metabolic process	CYP2C18 CYP2C9 CYP2C19 ASAH2 GSTA1 CYP4F3 ADTRP MGLL CYP4F12 PLA2G10 PTGIS HPGD AKR1C3
9.38e-08	12	91	Primary alcohol metabolic process	SDR16C5 AKR1C3 ADH7 ADH1C BMP2 RDH12 AKR1B10 DGAT2 GPD1 AKR1C2 AKR1C1 ACSS2
9.45e-08	22	379	Alcohol metabolic process	SDR16C5 ASAH2 AKR1C3 ADH7 ADH1C SCARF1 IL1B BMP2 RDH12 ABCG1 GPER1 ACER2 AKR1B10 DGAT2 APOL1 ITPKA GPD1 PTAFR CEBPA AKR1C2 AKR1C1 ACSS2
9.45e-08	65	2561	Response to external stimulus	CCL26 NR1H3 PLA2G10 IGSF9 OAS1 EFNA2 IL1B ACKR4 OASL CXCL11 SEMA3E RNF152 ACE2 TFPI HYAL1 PTGIS DUOX2 CCL28 ALB GPER1 HIST1H2BC ADH7 GCLC CASR SCARF1 P2RX6 HMOX1 UNC5B ALDH3A1 FAM20A MDK IL1R2 BMP2 PPARG PTPN22 SCN7A DUOXA2 PLAC8 SLC22A3 SPON2 HPGD SHH C15ORF48 LGALS9 PTAFR KRT20 GKN2 CCK CXCL17 UGT1A1 CEBPA MMP28 HSPB1 AKR1C3 DAPK2 ADTRP REEP6 PIM1 JAML MGLL CREB3L3 GIPR PRSS3 PLA2G2A PRSS2
1.49e-07	14	142	Digestion	TFF1 MUC13 CCK AKR1C2 AKR1C1 PRSS3 NR1H3 CAPN9 FABP1 PRSS1 PRSS2 ASAH2 GKN1 MGAM
2.54e-07	21	366	Lipid catabolic process	AADAC ACOX2 PLA2G4F ASAH2 SCARF1 MGLL IL1B AKR1C3 AKR1B10 HSD17B11 PLA2G10 SMPD3 FABP1 SMPDL3A CYP4F3 PLA2G2A PNLIPRP3 ADTRP ACER2 CYP4F12 STS
2.68e-07	9	46	Prostanoid metabolic process	PTGIS HPGD AKR1C3 AKR1C2 CES2 GSTA1 PTGR1 PLA2G4F IL1B
2.68e-07	9	46	Prostaglandin metabolic process	PTGIS HPGD AKR1C3 AKR1C2 CES2 GSTA1 PTGR1 PLA2G4F IL1B
5.98e-07	78	3536	Cellular response to chemical stimulus	CCL26 NR1H3 PLA2G10 CYP2C18 IL1B BMP2 ACKR4 PPARG CYP2C9 GDF9 GPER1 CYP2C19 CXCL11 UGT1A1 ATP2B4 FSTL3 HYAL1 IL18R1 PTGIS PTPN22 HCN4 RDH12 DUOX2 NR1I2 AKR1C2 CCL28 PID1 FABP1 HPGD FBP1 LGALS9 SOSTDC1 AKR1C1 ASAH2 AKR1C3 AKR1B10 CEBPA GCLC TFPI IYD CASR CREB3L3 DGAT2 HMOX1 SMPD3 HSPB1 IL1R2 ID1 KLF2 SPON2 ALB IL17RE SHH GPD1 PLA2G4F PTAFR CXCL17 LBH GSTA1 MMP28 RAB7B NDRG1 ADTRP ACER2 DAPK2 LTK P…
1.03e-06	36	1072	Oxidation-reduction process	HMOX1 CYP2C18 CYP2C9 DUOX2 CYP2C19 ACOX2 ADH7 ADH1C PID1 IYD CYP3A5 ALDH3A1 AKR1C2 AKR1C1 AKR1C3 DGAT2 ME1 HSD17B2 PTGR1 PTGIS BMP2 PPARG RDH12 AKR7A3 FABP1 HPGD LDHD C15ORF48 GPD1 SDR16C5 CYP4F12 CYP4F3 AKR1B10 HSD17B11 AKR1B15 ACSS2
1.19e-06	20	367	Lipid transport	ABCA7 PLA2G10 SLC10A1 ATP10B SLCO2B1 ABCG1 GLTPD2 PPARG NR1H3 MTTP GDF9 APOL1 IL1B ANO7 PLIN2 FABP1 SHH PLA2G4F PLA2G2A AKR1C1
1.39e-06	21	409	Lipid localization	ABCA7 PLA2G10 SLC10A1 ATP10B PPARG SLCO2B1 ABCG1 GLTPD2 NR1H3 IL1B MTTP GDF9 DGAT2 APOL1 ANO7 PLIN2 FABP1 SHH PLA2G4F PLA2G2A AKR1C1
2e-06	25	583	Regulation of hormone levels	IYD SDR16C5 AKR1C3 ADH7 ADH1C ACE2 UGT1A1 IL1B BMP2 RDH12 AKR1C2 GDF9 AKR1C1 HSD17B11 GIPR CASR DGAT2 SMPD3 DUOXA2 DUOX2 SHH GPER1 AKR1B10 HSD17B2 AKR1B15
2.17e-06	12	125	Xenobiotic metabolic process	CYP2C18 CYP2C9 CYP2C19 UGT1A1 NR1I2 AKR1C1 CYP3A5 ALDH3A1 AADAC AKR7A3 CES2 UGT2B15
7.38e-06	86	4319	Regulation of biological quality	HSPB1 ALB IYD NR1H3 CASR ATP2B4 PLA2G10 ATP2A3 GCKR HMOX1 RHOV ATP10B ACKR4 ACE2 PPARG SCN7A MTTP ABCG1 TFF1 CDC42EP5 ACOX2 SEMA3E SDR16C5 MUC13 AKR1C3 ADH7 ADH1C HCN4 UGT1A1 GCLC TFPI CCL26 ABCA7 PTGIS IL1B BMP2 KLF2 RDH12 AKR1C2 GDF9 GPER1 RILP LGALS9 CXCL11 AKR1C1 HSD17B11 GIPR DGAT2 IGSF9 P2RX6 SMPD3 IL18R1 ID1 LRRC4 VILL TMOD1 PIM1 SYTL2 ITPKA AMIGO2 DUOXA2 DUOX2 PLAC8 ANO7 SLC22A3 PLIN2 CCL…
8.17e-06	29	818	Small molecule biosynthetic process	PTGIS FBP1 ASAH2 ATP2B4 HYAL1 IL1B BMP2 GPER1 SMPDL3A ACER2 AKR1C3 DGAT2 MGLL SMPD3 ACSS2 ITPKA SLC45A3 ABCG1 GPD1 PLA2G4F PTAFR NR1H3 ENTPD5 GCKR GDA CYP2C9 HPGD GPT ACOX2
1.25e-05	8	53	Arachidonic acid metabolic process	CYP2C18 CYP2C9 CYP2C19 MGLL CYP4F12 PLA2G10 PTGIS AKR1C3
1.25e-05	12	148	Positive regulation of small molecule metabolic process	IL1B GPER1 DGAT2 PPARG PID1 SLC45A3 ABCG1 FABP1 GPD1 PTAFR NR1H3 ENTPD5
2.39e-05	11	129	Terpenoid metabolic process	SDR16C5 ADH7 ADH1C UGT1A1 CYP2C9 RDH12 CYP2C19 AKR1C1 AKR1C3 AKR1B10 DGAT2
3.88e-05	29	887	Drug metabolic process	CYP2C18 CYP2C9 CYP2C19 AKR1C3 ADH7 ADH1C UGT1A1 ATP2B4 CYP3A5 PTGIS IL1B BMP2 KLF2 DUOXA2 NR1I2 AKR1C2 FBP1 AKR1C1 AKR1B10 ACSS2 NPL DUOX2 PID1 GPD1 CYP4F12 ENTPD5 PRSS3 GCKR PRSS1
3.99e-05	20	465	Carboxylic acid biosynthetic process	PTGIS ASAH2 ATP2B4 HYAL1 IL1B FBP1 AKR1C3 MGLL SMPD3 ACSS2 SLC45A3 GPD1 PLA2G4F NR1H3 ENTPD5 GCKR CYP2C9 HPGD GPT ACOX2
4.01e-05	20	466	Organic acid biosynthetic process	PTGIS ASAH2 ATP2B4 HYAL1 IL1B FBP1 AKR1C3 MGLL SMPD3 ACSS2 SLC45A3 GPD1 PLA2G4F NR1H3 ENTPD5 GCKR CYP2C9 HPGD GPT ACOX2
4.54e-05	11	139	Lipid homeostasis	NR1H3 PLA2G10 MTTP ABCG1 ACOX2 DGAT2 CEBPA GCKR TLCD2 PPARG AKR1C1
4.91e-05	14	237	Cellular lipid catabolic process	AADAC ACOX2 PLA2G4F ASAH2 MGLL AKR1C3 AKR1B10 SMPD3 FABP1 SMPDL3A CYP4F3 ADTRP ACER2 CYP4F12
5.82e-05	7	46	Retinol metabolic process	SDR16C5 ADH7 ADH1C RDH12 DGAT2 AKR1C3 AKR1B10
7.11e-05	18	401	Regulation of lipid metabolic process	AADAC PPARG PSAPL1 TM6SF2 UGT1A1 EEF1A2 IL1B BMP2 AKR1C3 DGAT2 SLC45A3 ABCG1 FABP1 GPER1 NR1H3 ME1 SMPD3 PLIN2
7.15e-05	22	578	Cellular response to organic cyclic compound	GPER1 ATP2B4 IL1B HCN4 AKR1C3 GCLC NR1H3 CASR BMP2 ID1 KLF2 PPARG NR1I2 GPD1 PLA2G4F PTAFR LBH UGT1A1 CEBPA TFPI ADTRP PIM1
7.67e-05	26	774	Lipid biosynthetic process	PTGIS ASAH2 DGAT2 IL1B BMP2 GPAT3 ACER2 AKR1C3 MGLL HSD17B2 ACSS2 SLC45A3 ABCG1 GPER1 PLA2G4F SPTSSB HSD17B11 NR1H3 PLA2G10 SMPD3 CYP2C9 HPGD GPD1 ACOX2 PLA2G2A AKR1B15
8.35e-05	11	150	Isoprenoid metabolic process	SDR16C5 ADH7 ADH1C UGT1A1 CYP2C9 RDH12 CYP2C19 AKR1C1 AKR1C3 AKR1B10 DGAT2
9.09e-05	23	637	Anion transport	ABCA7 PLA2G10 SLC7A8 SLC10A1 ATP10B SLCO2B1 APOL1 MTTP ANO7 CASR IL1B ACE2 PLIN2 FABP1 PLA2G4F PTAFR CLIC3 GLTPD2 CCK PLA2G2A ABCG1 PPARG AKR1C1
9.09e-05	11	152	Antibiotic metabolic process	AKR1C3 ADH7 ADH1C DUOXA2 AKR1B10 ACSS2 NPL DUOX2 UGT1A1 AKR1C2 AKR1C1
0.00010015	23	644	Carbohydrate metabolic process	GCKR FUOM B3GNT7 FBP1 B3GNT6 UGT1A1 GPER1 UGT2B15 GCLC DGAT2 SMPD3 HYAL1 CHST5 NPL ITPKA SLC45A3 GPD1 PTAFR MGAM OAS1 ENTPD5 ME1 TFF1
0.00010015	5	19	Tertiary alcohol metabolic process	AKR1C3 BMP2 AKR1C2 AKR1C1 AKR1B10
0.00010015	4	9	Polyketide metabolic process	AKR1C3 AKR1C2 AKR1C1 AKR1B10
0.00010015	4	9	Daunorubicin metabolic process	AKR1C3 AKR1C2 AKR1C1 AKR1B10
0.00010015	4	9	Doxorubicin metabolic process	AKR1C3 AKR1C2 AKR1C1 AKR1B10
0.00010015	12	186	Cellular response to xenobiotic stimulus	CYP2C18 CYP2C9 CYP2C19 UGT1A1 NR1I2 AKR1C1 CYP3A5 ALDH3A1 AADAC AKR7A3 CES2 UGT2B15
0.000104269	19	463	Regulation of small molecule metabolic process	GCKR ATP2B4 IL1B BMP2 GPER1 FBP1 AKR1C3 DGAT2 SMPD3 PPARG PID1 SLC45A3 ABCG1 FABP1 GPD1 PTAFR NR1H3 ME1 ENTPD5
0.00011539	15	300	Response to xenobiotic stimulus	CYP2C18 CYP2C9 CYP2C19 UGT1A1 NR1I2 GCLC PPARG PTAFR AKR1C1 CYP3A5 ALDH3A1 AADAC AKR7A3 CES2 UGT2B15
0.000128471	16	343	Monocarboxylic acid biosynthetic process	PTGIS ASAH2 FBP1 AKR1C3 MGLL ACSS2 SLC45A3 GPD1 PLA2G4F IL1B NR1H3 ENTPD5 GCKR CYP2C9 HPGD ACOX2
0.00014576	70	3547	Response to organic substance	CCL26 NR1H3 PLA2G10 GCKR IL1B BMP2 PPARG GDF9 GPER1 CXCL11 GCLC ATP2B4 FSTL3 HSD17B2 HYAL1 IL18R1 PTPN22 HCN4 RDH12 DUOX2 AKR1C2 PID1 ABCG1 HPGD LGALS9 SOSTDC1 ACER2 AKR1C1 ASAH2 AKR1C3 ADH7 AKR1B10 CEBPA TFPI GIPR CASR CREB3L3 DGAT2 P2RX6 SMPD3 ALDH3A1 MDK IL1R2 FBXO6 ID1 KLF2 ACKR4 NR1I2 PLIN2 SPON2 TFF1 IL17RE GPD1 PLA2G4F PTAFR LBH UGT1A1 RAB7B ADTRP PTGIS S100P LTK HSPB1 PIM1 ME1 IL32 OAS1 H…
0.000148558	4	10	Aminoglycoside antibiotic metabolic process	AKR1C3 AKR1C2 AKR1C1 AKR1B10
0.000148558	31	1082	Response to drug	CYP2C18 CYP2C9 CYP2C19 NR1H3 HMOX1 SLC22A18 IL1B PTPN22 NR1I2 FABP1 GDF9 FBP1 ADH7 GCLC ATP2B4 P2RX6 SMPD3 PTGR1 ALDH3A1 MDK ABCG2 SPINK4 ID1 KLF2 PPARG SLC22A3 PLIN2 HPGD PTAFR UGT1A1 ACER2
0.00015677	42	1725	Response to oxygen-containing compound	NR1H3 GCKR IL1B PPARG GPER1 CXCL11 ATP2B4 HSD17B2 HYAL1 PTPN22 HCN4 RDH12 DUOX2 AKR1C2 PID1 FABP1 ACER2 AKR1C1 AKR1C3 ADH7 AKR1B10 GCLC TFPI GIPR CASR DGAT2 P2RX6 HMOX1 SMPD3 ALDH3A1 ID1 KLF2 SPON2 TFF1 HPGD GPD1 PTAFR UGT1A1 LTK PIM1 LGALS9 ME1
0.00015677	11	165	Fatty acid biosynthetic process	PTGIS ASAH2 MGLL ACSS2 SLC45A3 PLA2G4F IL1B NR1H3 CYP2C9 HPGD AKR1C3
0.000180647	59	2825	Catabolic process	HMOX1 CYP2C18 AADAC CYP2C9 CYP2C19 LDHD ACOX2 PLA2G4F RNF152 TMEM150B ASAH2 MMP28 SCARF1 ATP2B4 MGLL CYP3A5 VSIR HYAL1 FBXO6 IL1B NR1I2 FBP1 RILP SMPDL3A AKR1C3 AKR1B10 HSD17B11 PRSS2 GCLC PLA2G10 SMPD3 GDA PTPN22 NPL DUOX2 AKR7A3 FABP1 SHH GPD1 GPT CYP4F3 PLA2G2A ADH7 PNLIPRP3 UGT1A1 ADTRP ACER2 ABCA7 CYP4F12 ENTPD5 EEF1A2 HSPB1 DAPK2 GCKR STS CES2 ENTPD8 CEBPA MGAM
0.000211814	11	171	Monocarboxylic acid transport	PLA2G10 SLC10A1 SLCO2B1 CASR IL1B PLIN2 FABP1 PLA2G4F PLA2G2A PPARG AKR1C1
0.00021642	9	110	Retinoid metabolic process	SDR16C5 ADH7 ADH1C UGT1A1 RDH12 AKR1C1 AKR1C3 AKR1B10 DGAT2
0.000226449	3	4	Response to jasmonic acid	AKR1C2 AKR1C1 AKR1C3
0.000226449	19	496	Organic anion transport	ABCA7 PLA2G10 SLC7A8 SLC10A1 ATP10B SLCO2B1 MTTP CASR IL1B ACE2 PLIN2 FABP1 PLA2G4F GLTPD2 CCK PLA2G2A ABCG1 PPARG AKR1C1
0.000226449	3	4	Cellular response to jasmonic acid stimulus	AKR1C2 AKR1C1 AKR1C3
0.000262061	5	24	Regulation of cholesterol efflux	PLA2G10 NR1H3 ABCG1 SHH ABCA7
0.000309892	9	116	Diterpenoid metabolic process	SDR16C5 ADH7 ADH1C UGT1A1 RDH12 AKR1C1 AKR1C3 AKR1B10 DGAT2
0.000312359	10	147	Positive regulation of lipid metabolic process	AADAC EEF1A2 IL1B DGAT2 PPARG SLC45A3 ABCG1 FABP1 NR1H3 SMPD3
0.000361361	28	975	Response to organic cyclic compound	GPER1 NR1H3 ATP2B4 IL1B HCN4 DUOX2 AKR1C3 GCLC TFPI CASR P2RX6 ALDH3A1 MDK BMP2 ID1 KLF2 PPARG NR1I2 PLIN2 HPGD GPD1 PLA2G4F PTAFR LBH UGT1A1 CEBPA ADTRP PIM1
0.000449831	12	224	Response to nutrient	GCLC CASR P2RX6 HMOX1 ALDH3A1 IL1B PPARG CCL28 UGT1A1 AKR1C3 PIM1 GIPR
0.000458716	13	263	Cellular ketone metabolic process	AKR1C3 ATP2B4 BMP2 AKR1C2 AKR1C1 DGAT2 PPARG SLC45A3 FABP1 GPD1 IL1B NR1H3 AKR1B10
0.000483508	6	46	Regulation of sterol transport	PLA2G10 PPARG NR1H3 ABCG1 SHH ABCA7
0.000483508	6	46	Regulation of cholesterol transport	PLA2G10 PPARG NR1H3 ABCG1 SHH ABCA7
0.000572754	21	633	Cofactor metabolic process	GCLC HMOX1 VNN2 AKR1C3 DGAT2 DUOXA2 FBP1 GSTA1 ACSS2 DUOX2 GPD1 ME1 AKR1C2 AKR1C1 AKR1B10 ENTPD5 PRSS3 GCKR PTGIS PRSS1 UGT1A1
0.000587601	28	1006	Response to lipid	NR1H3 IL1B PPARG GPER1 CXCL11 HSD17B2 AKR1C2 ABCG1 ACER2 AKR1C3 TFPI GIPR CASR DGAT2 ALDH3A1 MDK NR1I2 PID1 SPON2 HPGD PTAFR LBH UGT1A1 ADTRP LTK PTPN22 PIM1 LGALS9
0.00071294	5	30	Regulation of macrophage derived foam cell differentiation	NR1H3 PLA2G10 PPARG ABCG1 PLA2G2A
0.00071294	5	30	Cellular response to lipoprotein particle stimulus	PPARG CASR SMPD3 ABCG1 ADTRP
0.00074188	7	74	Organic hydroxy compound catabolic process	LDHD SCARF1 AKR1C3 AKR1B10 CYP4F3 ADH7 CYP4F12
0.00074188	28	1022	Positive regulation of cell proliferation	CCL26 HMOX1 HYAL1 HHLA2 IL1B BMP2 PIM1 AKR1C2 PID1 GDF9 SHH LGALS9 ACER2 AKR1C3 CASR SMPD3 ALDH3A1 ID1 PTPN22 PLAC8 HPGD SERPINB7 PTAFR CCK LBH CEACAM6 GPER1 JAML
0.000871222	7	76	Lipid storage	PLA2G10 PPARG IL1B NR1H3 DGAT2 PLIN2 ABCG1
0.000871222	44	2004	Homeostatic process	HSPB1 ALB NR1H3 CASR ATP2B4 PLA2G10 ATP2A3 GCKR HMOX1 ACKR4 MTTP ABCG1 TFF1 ACOX2 MUC13 GCLC HCN4 GPER1 LGALS9 CXCL11 GIPR DGAT2 IL18R1 IL1B ID1 KLF2 SCN7A PLAC8 CCL28 SYNPO CCK SIGLEC15 CEBPA OAS1 FAM20A PPARG PKIB TLCD2 CYP4F12 SLC7A8 ABCG2 RDH12 HIST1H4H AKR1C1
0.000883941	6	52	Positive regulation of anion transport	PLA2G10 IL1B PTAFR CCK ACE2 ABCA7
0.00107065	7	79	Positive regulation of carbohydrate metabolic process	GPER1 DGAT2 GCKR SLC45A3 GPD1 PTAFR ENTPD5
0.00107065	5	33	Positive regulation of fatty acid metabolic process	PPARG SLC45A3 FABP1 IL1B NR1H3
0.00116315	8	109	Regulation of lipid transport	PLA2G10 PPARG NR1H3 GDF9 IL1B ABCG1 SHH ABCA7
0.00143202	6	57	Cellular response to fatty acid	AKR1C2 AKR1C3 DGAT2 PPARG PID1 PTAFR
0.00144669	14	343	Organic acid transport	PLA2G10 SLC7A8 SLC10A1 SLCO2B1 CASR IL1B ACE2 PLIN2 FABP1 PLA2G4F CCK PLA2G2A PPARG AKR1C1
0.00144669	14	343	Carboxylic acid transport	PLA2G10 SLC7A8 SLC10A1 SLCO2B1 CASR IL1B ACE2 PLIN2 FABP1 PLA2G4F CCK PLA2G2A PPARG AKR1C1
0.00148322	5	36	Foam cell differentiation	NR1H3 PLA2G10 PPARG ABCG1 PLA2G2A
0.00148322	11	220	Ammonium ion metabolic process	SMPD3 ASAH2 AKR1C3 ACER2 SMPDL3A AKR1C2 AKR1C1 AKR1B10 PLA2G10 PLA2G4F PLA2G2A
0.00148322	5	36	Macrophage derived foam cell differentiation	NR1H3 PLA2G10 PPARG ABCG1 PLA2G2A
0.00148322	6	58	Antibiotic catabolic process	AKR1C3 AKR1B10 NPL DUOX2 ADH7 UGT1A1
0.00148322	25	903	Regulation of response to external stimulus	NR1H3 SEMA3E ACE2 TFPI CCL26 PTGIS GPER1 CASR SCARF1 IL1R2 IL1B PPARG PTPN22 DUOXA2 CCK CXCL17 CEBPA MMP28 DAPK2 HSPB1 ADTRP LGALS9 MGLL CREB3L3 PLA2G2A
0.00167559	5	37	Hyaluronan metabolic process	HYAL1 IL1B SMPD3 PIM1 ITIH2
0.00168588	24	856	Inflammatory response	CCL26 NR1H3 CXCL11 ACE2 HYAL1 PTGIS IL1B GPER1 LGALS9 IL1R2 IL18R1 BMP2 PPARG DUOXA2 IL17RE PTAFR ORM1 UGT1A1 CEBPA HMOX1 CXCL17 MGLL CREB3L3 PLA2G2A
0.00168588	17	491	Leukocyte migration	CCL26 IL1B CXCL11 CCL28 DAPK2 SMPD3 PTPN22 JAML PTAFR CXCL17 MMP28 ADTRP LGALS9 CEACAM6 SLC7A8 HMOX1 CEACAM5
0.00172597	39	1756	Regulation of cell proliferation	STYK1 CCL26 HMOX1 HYAL1 HHLA2 IL1B BMP2 PPARG PTPN22 PIM1 AKR1C2 PID1 GDF9 SHH LGALS9 ACER2 ZBTB7C AKR1C3 CEBPA CASR SMPD3 NDRG1 ALDH3A1 ID1 PLAC8 TFF1 HPGD SERPINB7 PTAFR CCK LBH CEACAM6 VSIR GPER1 CXCL11 HIST1H2AC JAML MTSS1 ACE2
0.00181058	4	20	Glycoside metabolic process	AKR1C3 AKR1C2 AKR1C1 AKR1B10
0.00181058	4	20	Epoxygenase P450 pathway	CYP2C18 CYP2C9 CYP2C19 CYP4F12

## Sheet: Legend
Dataset EV4 - Top 100 GO terms for the genes that were upregulated following SOX9 knock-down
