# Supplementary material for: SOX9 maintains human foetal lung tip progenitor state by enhancing WNT and RTK signalling
Source: EMBO J. 2022 Sep 19;41(21):e111338. doi: 10.15252/embj.2022111338 (PMC9627674; doi:10.15252/embj.2022111338)
Supplement: Supplementary file 6 — Dataset EV5 [file EMBJ-41-e111338-s016.xlsx]

## Sheet: Dataset EV5_Top 100 GO terms_do
Enrichment FDR	Genes in list	Total genes	Functional Category	Genes
4.37e-07	51	2474	Nervous system development	PLXND1 SOX8 VCAN CXCR4 TACC1 NRG1 NAV2 NLGN1 EMB PLXNB3 ARHGAP33 FYN MCOLN3 ASPM GPC4 RAP1GAP PHGDH DPYSL2 NIN PTPRZ1 PTK7 KIF14 CIT MATN2 BEX1 FAIM2 BRCA2 PRKACB LRP8 GDPD5 CCKAR HMGB2 ADCY1 SALL2 PRTG SH3TC2 BCL2 ARNT2 FUT9 PRKD1 ROR1 PTCH1 DYNC2H1 FLNA DMD ETV5 CENPF COL4A1 NCAM1 CSGALNACT1 NELL1
4.37e-07	55	2785	Anatomical structure morphogenesis	PLXND1 SOX8 COCH CAP2 PTK7 RHOJ MATN2 CDC42EP3 AMOTL1 EMB PLXNB3 OLFM4 KIF14 NRG1 STC1 FLNA ARHGAP33 FYN GPC4 DPYSL2 NIN DKK4 PTPRZ1 SOBP CXCR4 E2F8 FAIM2 LGR5 FRMD6 PRKACB OSR1 CSGALNACT1 AQP5 CCKAR DACT2 ADCY1 NLGN1 BCL2 FJX1 GJC1 ZNRF3 PRKD1 ROR1 PTCH1 DYNC2H1 COL4A1 DMD ETV5 STARD13 CD44 NCAM1 LRP8 ARHGEF19 RAP1GAP BICD1
4.37e-07	66	3779	Animal organ development	COCH CXCR4 MATN2 TACC1 RTKN2 KITLG BRCA2 NRG1 STC1 SALL2 NELL1 PLXND1 SOX8 FYN ANLN HMGB3 USP2 MCOLN3 ASPM GPC4 RAP1GAP PHGDH DPYSL2 NIN PCYT1B DKK4 PTPRZ1 SOBP PTK7 CENPF KIF14 CIT RHOJ TNFRSF19 E2F8 TOP2A FAIM2 LGR5 PLK4 OSR1 CSGALNACT1 LRP8 GDPD5 AQP5 CCKAR HMGB2 DACT2 ADCY1 LDB2 BCL2 FJX1 GJC1 ZNRF3 ROR1 PTCH1 DYNC2H1 FLNA DCHS2 DMD PEG10 ETV5 CD44 ADAM19 ARNT2 COL4A1 ARHGEF19
5.24e-07	31	1067	Cell morphogenesis	PLXND1 COCH CAP2 RHOJ MATN2 CDC42EP3 EMB PLXNB3 OLFM4 KIF14 STC1 ARHGAP33 FYN DPYSL2 NIN PTPRZ1 CXCR4 FRMD6 NRG1 CCKAR DACT2 ADCY1 NLGN1 BCL2 PTCH1 FLNA DMD CD44 NCAM1 LRP8 RAP1GAP
5.58e-07	47	2230	Cell development	PLXND1 COCH MATN2 EMB PLXNB3 OLFM4 KIF14 STC1 NLGN1 CFTR ARHGAP33 SOX8 FYN KITLG ASPM RAP1GAP PHGDH DPYSL2 NIN TTC26 PTPRZ1 CXCR4 HSPA2 PDE5A LGR5 BRCA2 FRMD6 OSR1 NRG1 GDPD5 CCKAR HMGB2 DACT2 ADCY1 PRTG SH3TC2 BCL2 GJC1 ROR1 PTCH1 FLNA DMD ETV5 PTK7 PRKD1 NCAM1 LRP8
1.33e-06	25	756	Cell morphogenesis involved in differentiation	PLXND1 COCH MATN2 EMB PLXNB3 OLFM4 KIF14 STC1 ARHGAP33 FYN DPYSL2 NIN PTPRZ1 FRMD6 CCKAR DACT2 ADCY1 NLGN1 BCL2 PTCH1 FLNA NCAM1 LRP8 RAP1GAP CXCR4
2.73e-06	31	1172	Cellular component morphogenesis	PLXND1 COCH CAP2 RHOJ MATN2 CDC42EP3 EMB PLXNB3 OLFM4 KIF14 STC1 ARHGAP33 FYN DPYSL2 NIN PTPRZ1 CXCR4 FRMD6 NRG1 CCKAR DACT2 ADCY1 NLGN1 BCL2 PTCH1 FLNA DMD CD44 NCAM1 LRP8 RAP1GAP
2.73e-06	34	1386	Cytoskeleton organization	ANLN NIN CAP2 NEK2 ARHGAP40 RHOJ AIF1L HIP1 KIF11 FRMD6 PLK4 NUF2 TACC1 TPPP3 CDC42EP3 AMOTL1 SMTNL2 KIF20A FLNA ASPM CAPN6 DPYSL2 TTC26 CIT ESPL1 NLGN1 BCL2 DMD ARHGEF19 BICD1 CNTLN PTK7 CENPE BRCA2
4.2e-06	72	4671	Cellular developmental process	VCAN PLXND1 SOX8 FYN PLEKHB1 COCH CAP2 CXCR4 RHOJ MATN2 CDC42EP3 EMB ETV4 PLXNB3 ETV5 OLFM4 KIF14 NRG1 STC1 NELL1 NLGN1 CFTR ARHGAP33 ANLN HMGB3 KITLG MCOLN3 ASPM RAP1GAP PHGDH DPYSL2 NIN TTC26 PTPRZ1 PTK7 CENPF CIT HSPA2 HIP1 E2F8 TOP2A BEX1 FAIM2 PDE5A LGR5 BRCA2 FRMD6 PLK4 OSR1 SPEF2 GDPD5 CCKAR HMGB2 DACT2 ADCY1 PRTG NAV2 SH3TC2 BCL2 GJC1 CADM1 PRKD1 ROR1 PTCH1 DYNC2H1 COL4A1 FLNA DMD PEG10 C…
7.87e-06	37	1683	Neurogenesis	PLXND1 SOX8 CXCR4 EMB PLXNB3 NLGN1 ARHGAP33 FYN MCOLN3 ASPM RAP1GAP PHGDH DPYSL2 NIN PTPRZ1 MATN2 FAIM2 NRG1 GDPD5 CCKAR HMGB2 ADCY1 PRTG NAV2 SH3TC2 BCL2 ROR1 PTCH1 DYNC2H1 FLNA DMD ETV5 PTK7 PRKD1 CIT NCAM1 LRP8
8.99e-06	28	1054	Central nervous system development	SOX8 VCAN CXCR4 TACC1 FYN ASPM PHGDH DPYSL2 NIN PTPRZ1 KIF14 FAIM2 BRCA2 NRG1 LRP8 GDPD5 CCKAR ADCY1 NAV2 BCL2 ARNT2 ROR1 PTCH1 DYNC2H1 FLNA DMD CENPF COL4A1
1.38e-05	42	2139	Movement of cell or subcellular component	PLXND1 PLAT TTC26 KIF20A KIF14 CXCR4 KIF11 CENPE KIF15 AMOTL1 EMB DYNC2H1 PLXNB3 FLNA CD44 STC1 HMGB2 SOX8 FYN KITLG ASPM DPYSL2 MATN2 FRMD6 MCOLN2 NRG1 CCKAR LDB2 BCL2 PTCH1 STARD13 PRKD1 ANLN SLC12A2 PTK7 RHOJ BICD1 MCC NCAM1 RAP1GAP GJC1 DMD
1.38e-05	68	4459	Cell differentiation	VCAN PLXND1 SOX8 FYN PLEKHB1 COCH CXCR4 MATN2 EMB ETV4 PLXNB3 ETV5 OLFM4 KIF14 NRG1 STC1 NELL1 NLGN1 CFTR ARHGAP33 ANLN HMGB3 KITLG MCOLN3 ASPM RAP1GAP PHGDH DPYSL2 NIN TTC26 PTPRZ1 PTK7 CENPF CIT HSPA2 HIP1 E2F8 TOP2A BEX1 FAIM2 PDE5A LGR5 BRCA2 FRMD6 PLK4 OSR1 SPEF2 GDPD5 CCKAR HMGB2 DACT2 ADCY1 PRTG NAV2 SH3TC2 BCL2 GJC1 CADM1 PRKD1 ROR1 PTCH1 DYNC2H1 COL4A1 FLNA DMD PEG10 NCAM1 LRP8
1.38e-05	26	953	Regulation of nervous system development	PLXND1 PLXNB3 NLGN1 ARHGAP33 SOX8 FYN ASPM GPC4 RAP1GAP DPYSL2 NIN PTPRZ1 PTK7 KIF14 CXCR4 PRKACB NRG1 GDPD5 HMGB2 PRTG BCL2 FLNA DMD ETV5 PRKD1 LRP8
1.57e-05	23	779	Brain development	CXCR4 TACC1 FYN ASPM DPYSL2 NIN KIF14 FAIM2 BRCA2 NRG1 LRP8 GDPD5 CCKAR ADCY1 BCL2 PTCH1 DYNC2H1 FLNA DMD CENPF ARNT2 COL4A1 PHGDH
1.57e-05	22	719	Tissue morphogenesis	SOX8 COCH PTK7 MATN2 NRG1 STC1 FLNA PLXND1 GPC4 CXCR4 LGR5 PRKACB OSR1 BCL2 ZNRF3 ROR1 PTCH1 ETV5 STARD13 CD44 COL4A1 ARHGEF19
1.57e-05	26	971	Regulation of cell development	PLXND1 PLXNB3 OLFM4 ARHGAP33 SOX8 FYN ASPM RAP1GAP DPYSL2 NIN PTPRZ1 KIF14 CXCR4 PDE5A NRG1 GDPD5 HMGB2 PRTG NLGN1 BCL2 FLNA DMD ETV5 PTK7 PRKD1 LRP8
1.57e-05	32	1386	Epithelium development	SOX8 PTK7 BRCA2 NRG1 STC1 FLNA PLXND1 MCOLN3 GPC4 PHGDH DKK4 CXCR4 TNFRSF19 E2F8 LGR5 FRMD6 PLK4 PRKACB OSR1 DACT2 SALL2 LDB2 BCL2 ZNRF3 ROR1 PTCH1 COL4A1 DMD ETV5 STARD13 CD44 ARHGEF19
2.48e-05	34	1575	Generation of neurons	PLXND1 EMB PLXNB3 NLGN1 ARHGAP33 SOX8 FYN MCOLN3 ASPM RAP1GAP PHGDH DPYSL2 NIN PTPRZ1 CXCR4 MATN2 FAIM2 NRG1 GDPD5 CCKAR HMGB2 ADCY1 PRTG BCL2 PTCH1 DYNC2H1 FLNA DMD ETV5 PTK7 PRKD1 CIT NCAM1 LRP8
2.6e-05	19	566	Positive regulation of cell development	PLXND1 PLXNB3 OLFM4 SOX8 FYN ASPM NIN CXCR4 PDE5A GDPD5 NLGN1 BCL2 FLNA DMD ETV5 PTK7 PRKD1 PTPRZ1 LRP8
2.76e-05	34	1589	Cell projection organization	PLXND1 TTC26 RHOJ AIF1L DZIP1L CDC42EP3 EMB DYNC2H1 PLXNB3 NLGN1 ARHGAP33 FYN PHGDH DPYSL2 NIN PTPRZ1 CXCR4 MATN2 GDPD5 CCKAR ADCY1 BCL2 PTCH1 FLNA DMD ANLN CD44 RAP1GAP PTK7 PRKD1 NCAM1 LRP8 NEK2 PLK4
3.31e-05	23	824	Head development	CXCR4 TACC1 FYN ASPM DPYSL2 NIN KIF14 FAIM2 BRCA2 NRG1 LRP8 GDPD5 CCKAR ADCY1 BCL2 PTCH1 DYNC2H1 FLNA DMD CENPF ARNT2 COL4A1 PHGDH
3.31e-05	21	700	Developmental process involved in reproduction	CFTR SOX8 KITLG ASPM PCYT1B TTC26 HSPA2 E2F8 PDE5A LGR5 BRCA2 PLK4 OSR1 STC1 HMGB2 BCL2 PTCH1 FLNA PEG10 ETV5 ADAM19
4.27e-05	33	1552	Plasma membrane bounded cell projection organization	PLXND1 TTC26 AIF1L DZIP1L CDC42EP3 EMB DYNC2H1 PLXNB3 NLGN1 ARHGAP33 FYN PHGDH DPYSL2 NIN PTPRZ1 CXCR4 MATN2 GDPD5 CCKAR ADCY1 BCL2 PTCH1 DMD ANLN CD44 RAP1GAP PTK7 PRKD1 FLNA NCAM1 LRP8 NEK2 PLK4
4.43e-05	23	844	Regulation of neurogenesis	PLXND1 PLXNB3 ARHGAP33 SOX8 FYN ASPM RAP1GAP DPYSL2 NIN PTPRZ1 CXCR4 NRG1 GDPD5 HMGB2 PRTG NLGN1 BCL2 FLNA DMD ETV5 PTK7 PRKD1 LRP8
5e-05	27	1125	Regulation of anatomical structure morphogenesis	PLXND1 RHOJ CDC42EP3 PLXNB3 OLFM4 ARHGAP33 SOX8 FYN GPC4 DPYSL2 NIN DKK4 PTK7 CXCR4 NLGN1 BCL2 ZNRF3 ROR1 ETV5 STARD13 PRKD1 CD44 COCH OSR1 FLNA LRP8 ARHGEF19
6.16e-05	17	495	Positive regulation of neurogenesis	PLXND1 PLXNB3 SOX8 FYN ASPM NIN CXCR4 GDPD5 NLGN1 BCL2 FLNA DMD ETV5 PTK7 PRKD1 PTPRZ1 LRP8
7.08e-05	20	680	Plasma membrane bounded cell projection morphogenesis	PLXND1 EMB PLXNB3 ARHGAP33 FYN DPYSL2 NIN PTPRZ1 CXCR4 MATN2 CCKAR ADCY1 NLGN1 BCL2 PTCH1 DMD CD44 NCAM1 LRP8 RAP1GAP
7.16e-05	20	682	Cell projection morphogenesis	PLXND1 EMB PLXNB3 ARHGAP33 FYN DPYSL2 NIN PTPRZ1 CXCR4 MATN2 CCKAR ADCY1 NLGN1 BCL2 PTCH1 DMD CD44 NCAM1 LRP8 RAP1GAP
0.000105309	20	701	Cell part morphogenesis	PLXND1 EMB PLXNB3 ARHGAP33 FYN DPYSL2 NIN PTPRZ1 CXCR4 MATN2 CCKAR ADCY1 NLGN1 BCL2 PTCH1 DMD CD44 NCAM1 LRP8 RAP1GAP
0.000110103	18	581	Morphogenesis of an epithelium	SOX8 PTK7 FLNA PLXND1 GPC4 CXCR4 LGR5 PRKACB OSR1 BCL2 ZNRF3 ROR1 PTCH1 ETV5 STARD13 CD44 COL4A1 ARHGEF19
0.000115144	30	1412	Neuron differentiation	PLXND1 EMB PLXNB3 NLGN1 ARHGAP33 SOX8 FYN MCOLN3 ASPM RAP1GAP PHGDH DPYSL2 NIN PTPRZ1 CXCR4 MATN2 FAIM2 NRG1 GDPD5 CCKAR ADCY1 BCL2 PTCH1 DYNC2H1 DMD ETV5 PTK7 PRKD1 NCAM1 LRP8
0.000117478	39	2138	Regulation of multicellular organismal development	PLXND1 PLXNB3 BRCA2 NELL1 NLGN1 ARHGAP33 SOX8 FYN HMGB3 KITLG ASPM GPC4 RAP1GAP DPYSL2 NIN DKK4 PTPRZ1 PTK7 CENPF KIF14 CXCR4 PRKACB OSR1 NRG1 GDPD5 HMGB2 PRTG BCL2 ZNRF3 ROR1 PTCH1 FLNA DMD ETV5 STARD13 PRKD1 RHOJ LRP8 ARHGEF19
0.000139643	46	2763	Regulation of developmental process	PLXND1 PLEKHB1 RHOJ CDC42EP3 PLXNB3 OLFM4 BRCA2 NELL1 NLGN1 ARHGAP33 SOX8 FYN HMGB3 KITLG ASPM GPC4 RAP1GAP DPYSL2 NIN DKK4 PTPRZ1 PTK7 CENPF KIF14 CXCR4 PDE5A PRKACB OSR1 NRG1 GDPD5 HMGB2 PRTG BCL2 ZNRF3 PRKD1 ROR1 PTCH1 FLNA DMD ETV5 STARD13 CD44 WWC3 COCH LRP8 ARHGEF19
0.000146055	18	598	Cell morphogenesis involved in neuron differentiation	PLXND1 EMB PLXNB3 ARHGAP33 FYN DPYSL2 NIN PTPRZ1 MATN2 CCKAR ADCY1 NLGN1 BCL2 PTCH1 NCAM1 LRP8 RAP1GAP CXCR4
0.000151027	39	2168	Tissue development	SOX8 COCH PTK7 MATN2 BRCA2 NRG1 STC1 NELL1 FLNA PLXND1 KITLG MCOLN3 GPC4 PHGDH DKK4 CENPF CXCR4 TNFRSF19 E2F8 LGR5 FRMD6 PLK4 PRKACB OSR1 CSGALNACT1 DACT2 SALL2 LDB2 BCL2 GJC1 ZNRF3 ROR1 PTCH1 COL4A1 DMD ETV5 CD44 STARD13 ARHGEF19
0.000157551	19	666	Neuron projection morphogenesis	PLXND1 EMB PLXNB3 ARHGAP33 FYN DPYSL2 NIN PTPRZ1 CXCR4 MATN2 CCKAR ADCY1 NLGN1 BCL2 PTCH1 DMD NCAM1 LRP8 RAP1GAP
0.000160545	58	3903	Regulation of cell communication	FLNA CD44 DKK4 ARHGAP40 TNFRSF19 CCKAR DACT2 NLGN1 BCL2 SHISA2 ZNRF3 ROR1 SHISA6 HIP1 WWC3 FAIM2 LGR5 BICD1 PTPN13 MCC PEG10 CFTR FYN KITLG ASPM GPC4 RAP1GAP SRPX PLAT ASIC1 PDE5A ARHGEF19 PRKACB RGS5 LYPD1 NRG1 GDPD5 STC1 SYNPR HMGB2 ADCY1 SH3TC2 PTCH1 DYNC2H1 DMD FAM19A5 PTK7 KIF14 RTKN2 PRKD1 NCAM1 LRP8 ARHGAP33 GLP1R CXCR4 RHOJ STARD13 MAML2
0.000199266	24	1018	Positive regulation of cell differentiation	PLXND1 PLXNB3 OLFM4 NELL1 SOX8 FYN KITLG ASPM NIN CXCR4 PDE5A NRG1 GDPD5 NLGN1 BCL2 PRKD1 PTCH1 FLNA DMD ETV5 PTK7 HMGB2 PTPRZ1 LRP8
0.000222722	58	3952	Regulation of signaling	FLNA CD44 DKK4 ARHGAP40 TNFRSF19 CCKAR DACT2 NLGN1 BCL2 SHISA2 ZNRF3 ROR1 SHISA6 HIP1 WWC3 FAIM2 LGR5 BICD1 PTPN13 MCC PEG10 CFTR FYN KITLG ASPM GPC4 RAP1GAP SRPX PLAT ASIC1 PDE5A ARHGEF19 PRKACB RGS5 LYPD1 NRG1 GDPD5 STC1 SYNPR HMGB2 ADCY1 SH3TC2 PTCH1 DYNC2H1 DMD FAM19A5 PTK7 KIF14 RTKN2 PRKD1 NCAM1 LRP8 ARHGAP33 GLP1R CXCR4 RHOJ STARD13 MAML2
0.000222722	15	445	Reproductive structure development	SOX8 KITLG ASPM PCYT1B E2F8 BRCA2 PLK4 OSR1 STC1 HMGB2 BCL2 PTCH1 FLNA PEG10 ADAM19
0.000222722	52	3382	Regulation of multicellular organismal process	PLXND1 PLXNB3 TRIL FLNA BRCA2 STC1 NELL1 NLGN1 CADM1 ARHGAP33 SOX8 FYN HMGB3 KITLG ASPM GPC4 RAP1GAP DPYSL2 NIN DKK4 PTPRZ1 GLP1R PTK7 CENPF KIF14 CXCR4 PDE5A PRKACB OSR1 CD96 MCOLN2 NRG1 GDPD5 HMGB2 AMOTL1 PRTG BCL2 GJC1 ZNRF3 PRKD1 ROR1 PTCH1 SHISA6 DMD ETV5 STARD13 WWC3 RHOJ MCC LRP8 ARHGEF19 PLAT
0.000223429	17	564	Positive regulation of nervous system development	PLXND1 PLXNB3 NLGN1 SOX8 FYN ASPM NIN CXCR4 GDPD5 BCL2 FLNA DMD ETV5 PTK7 PRKD1 PTPRZ1 LRP8
0.00023672	15	449	Reproductive system development	SOX8 KITLG ASPM PCYT1B E2F8 BRCA2 PLK4 OSR1 STC1 HMGB2 BCL2 PTCH1 FLNA PEG10 ADAM19
0.000308209	30	1510	Reproductive process	TOP2A ESPL1 NUF2 CFTR SOX8 KITLG ASPM PCYT1B TTC26 NEK2 HSPA2 E2F8 PDE5A LGR5 BRCA2 PLK4 PRKACB OSR1 SPEF2 STC1 HMGB2 BCL2 CADM1 PTCH1 SPIN4 SHISA6 FLNA PEG10 ETV5 ADAM19
0.000308209	17	581	Microtubule cytoskeleton organization	NIN NEK2 KIF11 PLK4 NUF2 TACC1 TPPP3 KIF20A FLNA ASPM CAPN6 TTC26 ESPL1 BICD1 CNTLN CENPE BRCA2
0.000309663	30	1513	Reproduction	TOP2A ESPL1 NUF2 CFTR SOX8 KITLG ASPM PCYT1B TTC26 NEK2 HSPA2 E2F8 PDE5A LGR5 BRCA2 PLK4 PRKACB OSR1 SPEF2 STC1 HMGB2 BCL2 CADM1 PTCH1 SPIN4 SHISA6 FLNA PEG10 ETV5 ADAM19
0.000360782	14	411	Forebrain development	TACC1 FYN ASPM DPYSL2 NIN KIF14 CXCR4 NRG1 LRP8 GDPD5 CCKAR DYNC2H1 FLNA DMD
0.00037501	20	789	Microtubule-based process	NIN TTC26 KIF20A NEK2 KIF14 KIF11 CENPE PLK4 NUF2 TACC1 TPPP3 KIF15 DYNC2H1 FLNA ASPM CAPN6 ESPL1 BICD1 CNTLN BRCA2
0.000396923	15	474	Axonogenesis	PLXND1 EMB PLXNB3 DPYSL2 NIN PTPRZ1 MATN2 CCKAR ADCY1 BCL2 PTCH1 NCAM1 FYN RAP1GAP CXCR4
0.000416006	23	1008	Neuron projection development	PLXND1 EMB PLXNB3 NLGN1 ARHGAP33 FYN PHGDH DPYSL2 NIN PTPRZ1 CXCR4 MATN2 GDPD5 CCKAR ADCY1 BCL2 PTCH1 DMD PTK7 PRKD1 NCAM1 LRP8 RAP1GAP
0.000420563	18	665	Regulation of neuron differentiation	PLXND1 PLXNB3 ARHGAP33 SOX8 FYN ASPM RAP1GAP DPYSL2 NIN CXCR4 GDPD5 NLGN1 BCL2 DMD ETV5 PTK7 PRKD1 LRP8
0.000586495	13	376	Positive regulation of neuron differentiation	PLXND1 PLXNB3 FYN NIN CXCR4 GDPD5 NLGN1 BCL2 DMD ETV5 PTK7 PRKD1 LRP8
0.000789365	17	633	Cell division	ANLN KIF20A BRCA2 ASPM NEK2 CENPF KIF14 CIT E2F8 TOP2A KIF11 CENPE NUF2 TACC1 PTCH1 ETV5 ESPL1
0.000809957	15	508	Regulation of cell morphogenesis	PLXND1 RHOJ CDC42EP3 PLXNB3 OLFM4 ARHGAP33 FYN DPYSL2 NIN CXCR4 NLGN1 CD44 COCH FLNA LRP8
0.000886732	42	2653	Regulation of cellular component organization	PLXND1 NEK2 ARHGAP40 RHOJ HIP1 TPPP3 CDC42EP3 PLXNB3 OLFM4 HSPA2 PIF1 PLK4 NLGN1 BCL2 ARHGAP33 FYN GPC4 CAPN6 DPYSL2 NIN CXCR4 CIT SHISA6 FLNA DMD ETV5 ARHGEF19 BICD1 PRKD1 ANLN CD44 RAP1GAP COCH PTK7 KIF14 TOP2A KIF11 CENPE SACS LRP8 CENPF ESPL1
0.000956539	15	517	Axon development	PLXND1 EMB PLXNB3 DPYSL2 NIN PTPRZ1 MATN2 CCKAR ADCY1 BCL2 PTCH1 NCAM1 FYN RAP1GAP CXCR4
0.00104297	12	344	Epithelial tube morphogenesis	PLXND1 SOX8 PTK7 CXCR4 LGR5 PRKACB OSR1 BCL2 PTCH1 ETV5 STARD13 COL4A1
0.00170787	6	80	Renal tubule morphogenesis	SOX8 LGR5 OSR1 BCL2 PTCH1 COL4A1
0.00224651	50	3529	Regulation of signal transduction	FLNA CD44 DKK4 ARHGAP40 TNFRSF19 DACT2 BCL2 SHISA2 ZNRF3 ROR1 SHISA6 HIP1 WWC3 FAIM2 LGR5 BICD1 PTPN13 MCC PEG10 FYN KITLG ASPM GPC4 RAP1GAP SRPX PDE5A ARHGEF19 PRKACB RGS5 LYPD1 NRG1 GDPD5 STC1 HMGB2 SH3TC2 NLGN1 PTCH1 DYNC2H1 DMD FAM19A5 PTK7 KIF14 RTKN2 PRKD1 NCAM1 ARHGAP33 CXCR4 RHOJ STARD13 MAML2
0.00250945	22	1068	Mitotic cell cycle	ANLN NEK2 TOP2A KIF11 CENPE NUF2 BRCA2 FLNA KIF20A CIT HSPA2 E2F8 ESPL1 TICRR TACC1 BCL2 PTCH1 USP2 CENPF KIF14 PLK4 KIF15
0.00267996	10	270	Germ cell development	CFTR ASPM TTC26 HSPA2 PDE5A LGR5 BRCA2 HMGB2 BCL2 ETV5
0.00267996	18	779	Actin filament-based process	ANLN CAP2 ARHGAP40 RHOJ AIF1L HIP1 FRMD6 CDC42EP3 AMOTL1 SMTNL2 FLNA STC1 CIT BCL2 ARHGEF19 PTK7 GJC1 DMD
0.00267996	23	1154	Neuron development	PLXND1 EMB PLXNB3 NLGN1 ARHGAP33 FYN PHGDH DPYSL2 NIN PTPRZ1 CXCR4 MATN2 GDPD5 CCKAR ADCY1 BCL2 PTCH1 DMD PTK7 PRKD1 NCAM1 LRP8 RAP1GAP
0.00273151	35	2165	Cell proliferation	TACC1 RTKN2 KITLG KIF14 BRCA2 STC1 HMGB2 NELL1 MCC BCL2 SOX8 FYN ASPM RAP1GAP SRPX PTPRZ1 A4GNT E2F8 PDE5A LGR5 OSR1 ARNT2 ZNRF3 PRKD1 PTCH1 FLNA DCHS2 DMD ETV5 RASSF5 NRG1 PLXNB3 CENPF CSGALNACT1 KIF15
0.00285835	47	3287	Cell surface receptor signaling pathway	PLXND1 FYN PLAT DKK4 NRG1 DACT2 BCL2 SHISA2 ZNRF3 MAML2 PTCH1 SHISA6 PLXNB3 CXCR4 FAIM2 LGR5 MCC PEG10 KITLG ASPM GPC4 SRPX TTC26 GLP1R PTK7 TNFRSF19 PRKACB GDPD5 HMGB2 AMOTL1 SH3TC2 NLGN1 EVC2 DTX3 ROR1 DYNC2H1 COL4A1 PRKD1 FLNA HIP1 NCAM1 LRP8 ARHGEF19 CD44 PTPRZ1 LMNB1 MUC6
0.00285835	10	274	Axon guidance	PLXND1 EMB PLXNB3 DPYSL2 MATN2 PTCH1 NCAM1 FYN RAP1GAP CXCR4
0.00289345	10	275	Neuron projection guidance	PLXND1 EMB PLXNB3 DPYSL2 MATN2 PTCH1 NCAM1 FYN RAP1GAP CXCR4
0.00302171	10	277	Telencephalon development	TACC1 ASPM DPYSL2 NIN KIF14 CXCR4 NRG1 LRP8 FLNA DMD
0.00302171	13	454	Nuclear division	NEK2 TOP2A ESPL1 KIF11 CENPE NUF2 FLNA ASPM HSPA2 BRCA2 KIF14 CENPF ANLN
0.00302171	32	1921	Locomotion	PLXND1 PLAT CXCR4 AMOTL1 EMB PLXNB3 CD44 STC1 HMGB2 FLNA SOX8 FYN KITLG ASPM DPYSL2 MATN2 MCOLN2 NRG1 CCKAR LDB2 BCL2 PTCH1 STARD13 PRKD1 ANLN SLC12A2 PTK7 KIF14 RHOJ MCC NCAM1 RAP1GAP
0.00306317	9	226	Gonad development	SOX8 KITLG ASPM PCYT1B BRCA2 OSR1 HMGB2 BCL2 FLNA
0.003095	12	395	Positive regulation of cell projection organization	PLXND1 CDC42EP3 PLXNB3 FYN NIN CXCR4 NLGN1 DMD ANLN PTK7 PRKD1 LRP8
0.00323516	27	1506	Cell migration	PLXND1 PLAT CXCR4 AMOTL1 PLXNB3 CD44 STC1 HMGB2 FLNA SOX8 FYN KITLG ASPM MATN2 MCOLN2 NRG1 CCKAR LDB2 BCL2 STARD13 PRKD1 ANLN SLC12A2 PTK7 KIF14 RHOJ MCC
0.00323516	62	4820	Regulation of response to stimulus	FLNA FYN CD44 HMGB3 DKK4 ARHGAP40 TNFRSF19 HMGB2 DACT2 BCL2 SHISA2 CADM1 ZNRF3 ROR1 SHISA6 TRIL HIP1 WWC3 FAIM2 LGR5 OSR1 BICD1 PTPN13 MCC PEG10 CFTR KITLG ASPM GPC4 RAP1GAP COCH SRPX C7 CXCR4 PDE5A ARHGEF19 PRKACB RGS5 LYPD1 CD96 NRG1 GDPD5 STC1 SH3TC2 NLGN1 PTCH1 DYNC2H1 DMD FAM19A5 PRKD1 PTK7 KIF14 RTKN2 NCAM1 LRP8 ARHGAP33 PLAT RHOJ NUP210 STARD13 MAML2 MUC6
0.00339296	17	733	Gamete generation	CFTR SOX8 ASPM PCYT1B TTC26 HSPA2 TOP2A PDE5A LGR5 BRCA2 SPEF2 HMGB2 BCL2 CADM1 SPIN4 SHISA6 ETV5
0.00344711	9	232	Development of primary sexual characteristics	SOX8 KITLG ASPM PCYT1B BRCA2 OSR1 HMGB2 BCL2 FLNA
0.00344711	26	1433	Positive regulation of developmental process	PLXND1 PLXNB3 OLFM4 NELL1 NLGN1 SOX8 FYN KITLG ASPM NIN CXCR4 PDE5A OSR1 NRG1 GDPD5 BCL2 PRKD1 PTCH1 FLNA DMD ETV5 PTK7 RHOJ HMGB2 PTPRZ1 LRP8
0.0035971	7	138	Microtubule cytoskeleton organization involved in mitosis	NEK2 KIF11 NUF2 FLNA TACC1 CENPE ESPL1
0.0035971	8	184	Spindle organization	NEK2 KIF11 NUF2 FLNA ASPM ESPL1 TACC1 CENPE
0.0035971	10	289	Positive regulation of neuron projection development	PLXND1 PLXNB3 FYN NIN CXCR4 NLGN1 DMD PTK7 PRKD1 LRP8
0.0035971	32	1954	Regulation of cell differentiation	PLXND1 PLEKHB1 PLXNB3 OLFM4 NELL1 ARHGAP33 SOX8 FYN HMGB3 KITLG ASPM RAP1GAP DPYSL2 NIN PTPRZ1 KIF14 CXCR4 PDE5A OSR1 NRG1 GDPD5 HMGB2 PRTG NLGN1 BCL2 PRKD1 PTCH1 FLNA DMD ETV5 PTK7 LRP8
0.00397385	6	99	Renal tubule development	SOX8 LGR5 OSR1 BCL2 PTCH1 COL4A1
0.00414712	27	1541	Cell adhesion	FLNA PLXND1 CD44 TINAG NLGN1 EMB PLXNB3 OLFM4 KIF14 CXCR4 ADAM19 CD96 VCAN KITLG GPC4 SRPX PTK7 PDE5A NCAM1 DACT2 CLDN2 BCL2 CADM1 DCHS2 DMD FYN CHST10
0.00414712	3	14	Centriole-centriole cohesion	NEK2 CNTLN NIN
0.00415514	16	682	Regulation of plasma membrane bounded cell projection organization	PLXND1 CDC42EP3 PLXNB3 ARHGAP33 FYN DPYSL2 NIN CXCR4 NLGN1 DMD ANLN CD44 RAP1GAP PTK7 PRKD1 LRP8
0.00432963	27	1548	Biological adhesion	FLNA PLXND1 CD44 TINAG NLGN1 EMB PLXNB3 OLFM4 KIF14 CXCR4 ADAM19 CD96 VCAN KITLG GPC4 SRPX PTK7 PDE5A NCAM1 DACT2 CLDN2 BCL2 CADM1 DCHS2 DMD FYN CHST10
0.0047039	16	691	Regulation of cell projection organization	PLXND1 CDC42EP3 PLXNB3 ARHGAP33 FYN DPYSL2 NIN CXCR4 NLGN1 DMD ANLN CD44 RAP1GAP PTK7 PRKD1 LRP8
0.00513944	19	920	Mitotic cell cycle process	ANLN NEK2 TOP2A KIF11 CENPE NUF2 BRCA2 FLNA KIF20A CIT HSPA2 ESPL1 TICRR TACC1 BCL2 CENPF KIF14 E2F8 PLK4
0.00513944	15	627	Behavior	CCKAR USP2 MCOLN3 PTPRZ1 ASIC1 GLP1R SOBP LYPD1 NRG1 ADCY1 NAV2 NLGN1 BCL2 ETV5 FYN
0.00533956	11	367	Cellular process involved in reproduction in multicellular organism	CFTR ASPM TTC26 HSPA2 TOP2A PDE5A LGR5 BRCA2 HMGB2 BCL2 ETV5
0.00570446	13	498	Organelle fission	NEK2 TOP2A ESPL1 KIF11 CENPE NUF2 FLNA ASPM HSPA2 BRCA2 KIF14 CENPF ANLN
0.00576031	3	16	Dermatan sulfate proteoglycan biosynthetic process	CSGALNACT1 VCAN CHST14
0.0058828	10	313	Gliogenesis	SOX8 PHGDH PTPRZ1 MATN2 NRG1 SH3TC2 ROR1 DMD ETV5 CXCR4
0.0058828	4	39	Semaphorin-plexin signaling pathway	PLXND1 PLXNB3 FLNA NCAM1
0.0062973	16	715	Regulation of mitotic cell cycle	NEK2 TOP2A HSPA2 BRCA2 TICRR BCL2 PTCH1 USP2 CENPF KIF14 KIF11 CENPE ESPL1 ANLN E2F8 PLK4
0.00632912	6	111	Glycosaminoglycan biosynthetic process	CHST3 CSGALNACT1 VCAN GPC4 ST3GAL4 CHST14
0.00646531	29	1774	Cell-cell signaling	DKK4 CCKAR DACT2 NLGN1 FJX1 SHISA2 ZNRF3 SHISA6 FLNA LGR5 MCC CFTR FYN ASPM GPC4 PLAT ASIC1 PTK7 LYPD1 NRG1 SYNPR ADCY1 AMOTL1 GJC1 ROR1 ETV5 LRP8 ARHGEF19 GLP1R
0.00646531	3	17	Dermatan sulfate proteoglycan metabolic process	CHST14 CSGALNACT1 VCAN
0.00646531	3	17	Negative regulation of cell division	ASPM E2F8 PTCH1

## Sheet: Legend
Dataset EV5 - Topp 100 GO terms for the genes that were downregulated following SOX9 knock-down
