# Supplementary material for: SOX9 maintains human foetal lung tip progenitor state by enhancing WNT and RTK signalling
Source: EMBO J. 2022 Sep 19;41(21):e111338. doi: 10.15252/embj.2022111338 (PMC9627674; doi:10.15252/embj.2022111338)
Supplement: Supplementary file 7 — Dataset EV6 [file EMBJ-41-e111338-s001.xlsx]

## Sheet: SOX9 peaks
Chr. No.	Position		% shared by 4 organoid lines
chr1	2232824	2233166	100
chr1	2968688	2969039	100
chr1	3074777	3075171	100
chr1	3293220	3293599	100
chr1	3320408	3321243	100
chr1	3337417	3337800	100
chr1	5165856	5166476	100
chr1	5175771	5177187	100
chr1	5203002	5203474	100
chr1	6358805	6359189	100
chr1	6822575	6823233	100
chr1	7766675	7767076	100
chr1	8017281	8017706	100
chr1	8027778	8028210	100
chr1	8028222	8028546	100
chr1	8061262	8061961	100
chr1	8077024	8078204	100
chr1	8097256	8098162	100
chr1	8121569	8122250	100
chr1	8424600	8424963	100
chr1	8551994	8552436	100
chr1	8661064	8662187	100
chr1	8663552	8664349	100
chr1	8711520	8712734	100
chr1	8789792	8790190	100
chr1	8873701	8874832	100
chr1	8877987	8878330	100
chr1	9163480	9164696	100
chr1	10400031	10400845	100
chr1	12327779	12328112	100
chr1	12397776	12398096	100
chr1	12401269	12401611	100
chr1	12478030	12478359	100
chr1	15178415	15178771	100
chr1	15200568	15201000	100
chr1	15526158	15526572	100
chr1	15779961	15781108	100
chr1	15799087	15799455	100
chr1	16140868	16141417	100
chr1	16171813	16172136	100
chr1	16239412	16239869	100
chr1	19007371	19007934	100
chr1	19429968	19430789	100
chr1	19925999	19927894	100
chr1	19945473	19946819	100
chr1	19973558	19974673	100
chr1	19979898	19980390	100
chr1	21261738	21262442	100
chr1	21920963	21921358	100
chr1	21974409	21975108	100
chr1	21999339	22000021	100
chr1	22716961	22717867	100
chr1	22826520	22827303	100
chr1	23342093	23342543	100
chr1	23369627	23369995	100
chr1	23577527	23577871	100
chr1	23704778	23705146	100
chr1	24142447	24144370	100
chr1	25773024	25774117	100
chr1	26123274	26123708	100
chr1	26234724	26235416	100
chr1	26717891	26718249	100
chr1	26723369	26723764	100
chr1	26910027	26910345	100
chr1	27122490	27122841	100
chr1	27235258	27235941	100
chr1	27418647	27419278	100
chr1	27469132	27469818	100
chr1	28088177	28088554	100
chr1	28104630	28105464	100
chr1	28236411	28236809	100
chr1	28351063	28352329	100
chr1	28926556	28926910	100
chr1	31001964	31002300	100
chr1	31010629	31011049	100
chr1	31154580	31154902	100
chr1	31477010	31477400	100
chr1	31574328	31574770	100
chr1	32163342	32163664	100
chr1	32322076	32322528	100
chr1	32394801	32395152	100
chr1	32758071	32758528	100
chr1	32760509	32762149	100
chr1	33008590	33009024	100
chr1	33346360	33347006	100
chr1	35844952	35845823	100
chr1	36285341	36285682	100
chr1	37999626	38000357	100
chr1	38953114	38953454	100
chr1	39016596	39016920	100
chr1	39214419	39215061	100
chr1	40875619	40876046	100
chr1	42259428	42259747	100
chr1	42340400	42340799	100
chr1	42941202	42941549	100
chr1	43035660	43036452	100
chr1	43045007	43045455	100
chr1	43557943	43558332	100
chr1	44031056	44031525	100
chr1	44048658	44049062	100
chr1	44327395	44328381	100
chr1	45329538	45329912	100
chr1	45335233	45336431	100
chr1	45550514	45550907	100
chr1	45699563	45700090	100
chr1	45758077	45758398	100
chr1	45892103	45892484	100
chr1	45954269	45954659	100
chr1	47968895	47970783	100
chr1	50473398	50473859	100
chr1	50603860	50604209	100
chr1	50620751	50621429	100
chr1	50630730	50631959	100
chr1	50853305	50853690	100
chr1	51569098	51571085	100
chr1	51669160	51669483	100
chr1	51976900	51978077	100
chr1	52368755	52369072	100
chr1	53183087	53183844	100
chr1	54028477	54029223	100
chr1	54298676	54299298	100
chr1	54314087	54315650	100
chr1	54884854	54885579	100
chr1	55429427	55429905	100
chr1	55433353	55433751	100
chr1	56508849	56509268	100
chr1	56535637	56536920	100
chr1	56688453	56688857	100
chr1	58573760	58574737	100
chr1	58779577	58780626	100
chr1	58814671	58815143	100
chr1	58875085	58875570	100
chr1	58885026	58885721	100
chr1	59142978	59143424	100
chr1	59232343	59232974	100
chr1	61080109	61080552	100
chr1	61132442	61132770	100
chr1	62286461	62287116	100
chr1	62674339	62674759	100
chr1	63674431	63675146	100
chr1	63704725	63705117	100
chr1	63774891	63776196	100
chr1	63915891	63916748	100
chr1	63971629	63972050	100
chr1	63987135	63987475	100
chr1	64051804	64052166	100
chr1	64502422	64503274	100
chr1	64540316	64540685	100
chr1	65512885	65513223	100
chr1	66292063	66292789	100
chr1	66523720	66524478	100
chr1	66947152	66947546	100
chr1	67139145	67139583	100
chr1	67389762	67390131	100
chr1	67631752	67632152	100
chr1	67747870	67748277	100
chr1	67748289	67748752	100
chr1	67850420	67851134	100
chr1	68199455	68199899	100
chr1	70411360	70411894	100
chr1	74730611	74731633	100
chr1	77263724	77264222	100
chr1	77976976	77977472	100
chr1	78004885	78005813	100
chr1	79858996	79859703	100
chr1	81681052	81681486	100
chr1	84260916	84261485	100
chr1	84299810	84300217	100
chr1	85326522	85326847	100
chr1	86705619	86705982	100
chr1	86788386	86788770	100
chr1	86793364	86793974	100
chr1	86953214	86953602	100
chr1	86997556	86997992	100
chr1	87473470	87473890	100
chr1	87695979	87697576	100
chr1	88111632	88111977	100
chr1	88201009	88201648	100
chr1	88327155	88328999	100
chr1	89064030	89064439	100
chr1	89125880	89126232	100
chr1	89221325	89221694	100
chr1	89842947	89843922	100
chr1	91021026	91021633	100
chr1	91761220	91762124	100
chr1	91766063	91767131	100
chr1	91827061	91828509	100
chr1	91873031	91873486	100
chr1	92711468	92712359	100
chr1	92804697	92805049	100
chr1	92950503	92951547	100
chr1	93601726	93602408	100
chr1	93614852	93615172	100
chr1	93679658	93681239	100
chr1	94045289	94046017	100
chr1	94246688	94247039	100
chr1	94383788	94385119	100
chr1	94425455	94425814	100
chr1	94818029	94818389	100
chr1	96075141	96076014	100
chr1	96722846	96723813	100
chr1	97466863	97468392	100
chr1	97510496	97511142	100
chr1	101136425	101137297	100
chr1	107829825	107830164	100
chr1	109115894	109117072	100
chr1	109613367	109613697	100
chr1	109658863	109659736	100
chr1	109731829	109733009	100
chr1	109741546	109741902	100
chr1	109763208	109763688	100
chr1	109855410	109856234	100
chr1	110463879	110464725	100
chr1	110476569	110477679	100
chr1	111221700	111222112	100
chr1	111238066	111238547	100
chr1	111592795	111593494	100
chr1	111976581	111977647	100
chr1	112905030	112905443	100
chr1	113020853	113021204	100
chr1	113391730	113392148	100
chr1	113429695	113431221	100
chr1	113440649	113441111	100
chr1	113757769	113758452	100
chr1	113931490	113932392	100
chr1	115356150	115356713	100
chr1	115630227	115630655	100
chr1	115649456	115650354	100
chr1	115811154	115812177	100
chr1	116138751	116139241	100
chr1	116289516	116289850	100
chr1	116292988	116293488	100
chr1	116433331	116434469	100
chr1	116448302	116448948	100
chr1	116467288	116467806	100
chr1	116508674	116509904	100
chr1	117631059	117631702	100
chr1	117651110	117651467	100
chr1	117655000	117655361	100
chr1	118327328	118328010	100
chr1	119773686	119774015	100
chr1	120942304	120942622	100
chr1	121201631	121201948	100
chr1	145281150	145281527	100
chr1	145465409	145465745	100
chr1	147172047	147172478	100
chr1	147717145	147718019	100
chr1	148297380	148298027	100
chr1	148522635	148523012	100
chr1	149848300	149849021	100
chr1	149938381	149939821	100
chr1	150009821	150010257	100
chr1	150568459	150569161	100
chr1	150811145	150811711	100
chr1	151013040	151013515	100
chr1	151125996	151126381	100
chr1	151458166	151458559	100
chr1	151512997	151513407	100
chr1	151513556	151514298	100
chr1	152024141	152024777	100
chr1	153742290	153742707	100
chr1	154196718	154197041	100
chr1	154419143	154419481	100
chr1	155063073	155063456	100
chr1	155126490	155127265	100
chr1	156054714	156055360	100
chr1	156128321	156128660	100
chr1	156660696	156661035	100
chr1	157134382	157134713	100
chr1	157238137	157238657	100
chr1	157965841	157966239	100
chr1	159854197	159854535	100
chr1	160658316	160658731	100
chr1	160905248	160905622	100
chr1	161226286	161227055	100
chr1	163203630	163204397	100
chr1	163257956	163259210	100
chr1	163263890	163264573	100
chr1	163409750	163410084	100
chr1	164557492	164557810	100
chr1	165900498	165901008	100
chr1	167286282	167287061	100
chr1	167447199	167447937	100
chr1	167935072	167935461	100
chr1	168116508	168117007	100
chr1	168514245	168514584	100
chr1	168861845	168862166	100
chr1	168907075	168907735	100
chr1	169109891	169110332	100
chr1	169117486	169117861	100
chr1	169485965	169487012	100
chr1	169528904	169529586	100
chr1	171313755	171314472	100
chr1	171396653	171397105	100
chr1	171499030	171499365	100
chr1	171742171	171742826	100
chr1	172177473	172177815	100
chr1	172342497	172342981	100
chr1	172402047	172402367	100
chr1	172450225	172451931	100
chr1	172497193	172497633	100
chr1	172529635	172530333	100
chr1	172627883	172628204	100
chr1	173128707	173129110	100
chr1	173210830	173211308	100
chr1	173638389	173639673	100
chr1	174874167	174874545	100
chr1	174876503	174876909	100
chr1	178238619	178239346	100
chr1	178656016	178656340	100
chr1	179027353	179027686	100
chr1	179151771	179152723	100
chr1	179331990	179332313	100
chr1	180815024	180815368	100
chr1	181088341	181088795	100
chr1	181112119	181113147	100
chr1	181452423	181452743	100
chr1	181500851	181501194	100
chr1	182180905	182181271	100
chr1	182181283	182181887	100
chr1	182288854	182289258	100
chr1	182291498	182292577	100
chr1	182301126	182302049	100
chr1	182972542	182973183	100
chr1	183002391	183002755	100
chr1	183025986	183026385	100
chr1	183069440	183070128	100
chr1	183088660	183089690	100
chr1	183470526	183470947	100
chr1	183699492	183700279	100
chr1	183945510	183946453	100
chr1	184050279	184051227	100
chr1	184190554	184191546	100
chr1	184590105	184590432	100
chr1	184836214	184837562	100
chr1	184837616	184837942	100
chr1	185857514	185858153	100
chr1	185865083	185865449	100
chr1	186938255	186938608	100
chr1	189361512	189362249	100
chr1	190340808	190341165	100
chr1	192633112	192633748	100
chr1	192702775	192703108	100
chr1	192827004	192827495	100
chr1	193007642	193008053	100
chr1	193156564	193156929	100
chr1	193157027	193157401	100
chr1	193283296	193283699	100
chr1	193311010	193311341	100
chr1	193427771	193428091	100
chr1	197146138	197146525	100
chr1	198938915	198939895	100
chr1	200129337	200129784	100
chr1	200316635	200317017	100
chr1	200337368	200338464	100
chr1	200668373	200669020	100
chr1	201515008	201516146	100
chr1	201516224	201516669	100
chr1	202031279	202031607	100
chr1	202046436	202047277	100
chr1	202056676	202057641	100
chr1	202085040	202085421	100
chr1	202118754	202119080	100
chr1	202860952	202861450	100
chr1	203519136	203519527	100
chr1	203694247	203694722	100
chr1	204289282	204289614	100
chr1	204417272	204418256	100
chr1	205813961	205814319	100
chr1	205933052	205934234	100
chr1	205945293	205945630	100
chr1	206953507	206954239	100
chr1	206955660	206955990	100
chr1	207007152	207007620	100
chr1	207007623	207007993	100
chr1	207021451	207022681	100
chr1	207025548	207025885	100
chr1	207052775	207053569	100
chr1	207755664	207756011	100
chr1	209542369	209543019	100
chr1	209653364	209654440	100
chr1	210329329	210329657	100
chr1	210373287	210374199	100
chr1	211735634	211736334	100
chr1	212289871	212290240	100
chr1	212315919	212316706	100
chr1	212817039	212817516	100
chr1	213778703	213779520	100
chr1	213976599	213977118	100
chr1	214013884	214014530	100
chr1	214102287	214103354	100
chr1	214404508	214405333	100
chr1	214527688	214528008	100
chr1	214549756	214550173	100
chr1	216883956	216884767	100
chr1	216902838	216903296	100
chr1	218946153	218946870	100
chr1	219270860	219272575	100
chr1	219279186	219279679	100
chr1	219311964	219312340	100
chr1	220487485	220487859	100
chr1	221712111	221712570	100
chr1	221740497	221742063	100
chr1	221961693	221962188	100
chr1	223109363	223110198	100
chr1	223402990	223403759	100
chr1	223422733	223423068	100
chr1	223639543	223639984	100
chr1	223776086	223776510	100
chr1	223793476	223794511	100
chr1	225650634	225650952	100
chr1	225754955	225755330	100
chr1	226650014	226650425	100
chr1	227397100	227397844	100
chr1	227431840	227432260	100
chr1	227563498	227563867	100
chr1	228087599	228087939	100
chr1	228432867	228433510	100
chr1	228457307	228457862	100
chr1	228837038	228837988	100
chr1	228861412	228861820	100
chr1	228964089	228964410	100
chr1	229022562	229023581	100
chr1	229093466	229093849	100
chr1	229229783	229230429	100
chr1	229230876	229231208	100
chr1	229298809	229299485	100
chr1	229508464	229509128	100
chr1	230056515	230056877	100
chr1	230105561	230106207	100
chr1	230938805	230939227	100
chr1	230992107	230992430	100
chr1	231233165	231234600	100
chr1	231394942	231396468	100
chr1	232627484	232628123	100
chr1	232681930	232682477	100
chr1	233707761	233708179	100
chr1	234490791	234491532	100
chr1	234499146	234499535	100
chr1	234543788	234545248	100
chr1	234611985	234612374	100
chr1	234639164	234639929	100
chr1	234957269	234957611	100
chr1	234971496	234971977	100
chr1	234973792	234974164	100
chr1	234977382	234978220	100
chr1	234978962	234979313	100
chr1	234986488	234987759	100
chr1	234998297	234998659	100
chr1	235073664	235075384	100
chr1	235299284	235299652	100
chr1	235865879	235866569	100
chr1	235923355	235923675	100
chr1	236623231	236624198	100
chr1	237760429	237761376	100
chr1	237868683	237869430	100
chr1	239210652	239211480	100
chr1	239717234	239717897	100
chr1	239893049	239893457	100
chr1	241637991	241638318	100
chr1	243268063	243268493	100
chr1	243294294	243294937	100
chr1	243302443	243303090	100
chr1	243394091	243394490	100
chr1	244067900	244068579	100
chr1	244436174	244436820	100
chr1	244970949	244971813	100
chr1	245060730	245061122	100
chr1	246327533	246327877	100
chr1	246916452	246917145	100
chr10	547264	547633	100
chr10	970222	970606	100
chr10	984243	985005	100
chr10	3538297	3538943	100
chr10	3777092	3777503	100
chr10	3804006	3804471	100
chr10	3805345	3805782	100
chr10	3851613	3852540	100
chr10	4128036	4128390	100
chr10	4662783	4663742	100
chr10	4725490	4726611	100
chr10	5031365	5031742	100
chr10	5070494	5072250	100
chr10	5141957	5142748	100
chr10	5146895	5147256	100
chr10	5147268	5148512	100
chr10	5538145	5539045	100
chr10	5547684	5548649	100
chr10	6279141	6280506	100
chr10	6314442	6314841	100
chr10	6365164	6365499	100
chr10	7702325	7704043	100
chr10	9781801	9782120	100
chr10	9829168	9830017	100
chr10	11684345	11685528	100
chr10	14556023	14557208	100
chr10	14742496	14743677	100
chr10	14823034	14823429	100
chr10	15341541	15341956	100
chr10	15360440	15360905	100
chr10	16441408	16441768	100
chr10	18623620	18624004	100
chr10	18627805	18628123	100
chr10	18703639	18704654	100
chr10	21134764	21135373	100
chr10	21194072	21195320	100
chr10	21588133	21588813	100
chr10	21727114	21727715	100
chr10	23096962	23097384	100
chr10	23099615	23100132	100
chr10	23833441	23833781	100
chr10	23994598	23994925	100
chr10	24251336	24251933	100
chr10	24382589	24383337	100
chr10	24488486	24489187	100
chr10	24680421	24681267	100
chr10	24848438	24848899	100
chr10	24902056	24902413	100
chr10	26824117	26824582	100
chr10	28680155	28680487	100
chr10	28684648	28685597	100
chr10	28875139	28875682	100
chr10	28928531	28928981	100
chr10	29112979	29113625	100
chr10	29630497	29630824	100
chr10	30820833	30821475	100
chr10	31977776	31978201	100
chr10	32104750	32105090	100
chr10	32938381	32938729	100
chr10	32950605	32951919	100
chr10	33163558	33164948	100
chr10	33164951	33165628	100
chr10	33195496	33196202	100
chr10	33237230	33238371	100
chr10	33257793	33258194	100
chr10	33330338	33331421	100
chr10	34121757	34122499	100
chr10	34405824	34406241	100
chr10	34479812	34480294	100
chr10	35085906	35086380	100
chr10	35127823	35128147	100
chr10	35338480	35339119	100
chr10	35421425	35421790	100
chr10	44958160	44959171	100
chr10	44979466	44980861	100
chr10	46781643	46782103	100
chr10	47558120	47558783	100
chr10	50538804	50539635	100
chr10	50577738	50578571	100
chr10	52318189	52318563	100
chr10	52396291	52396649	100
chr10	52773844	52775157	100
chr10	59072850	59074095	100
chr10	59981514	59981892	100
chr10	60148006	60148673	100
chr10	60388386	60389035	100
chr10	60876381	60877479	100
chr10	60974631	60975902	100
chr10	61621481	61622446	100
chr10	61747095	61747745	100
chr10	61836610	61837311	100
chr10	61898651	61899310	100
chr10	61901907	61902280	100
chr10	61902479	61902993	100
chr10	61904165	61904506	100
chr10	61933555	61934354	100
chr10	61952048	61952395	100
chr10	62023776	62025202	100
chr10	62048214	62049614	100
chr10	62081833	62082225	100
chr10	62183438	62183784	100
chr10	64809978	64810348	100
chr10	65122663	65123326	100
chr10	65891140	65891562	100
chr10	67492248	67493902	100
chr10	68297263	68297642	100
chr10	68318889	68319361	100
chr10	68878559	68878893	100
chr10	69222586	69222959	100
chr10	69500162	69500801	100
chr10	70132061	70132404	100
chr10	71635538	71635856	100
chr10	71980317	71980811	100
chr10	72097514	72098759	100
chr10	72245987	72246354	100
chr10	72686428	72688250	100
chr10	72735836	72736243	100
chr10	72783717	72784037	100
chr10	73252842	73253672	100
chr10	73773278	73773605	100
chr10	74057986	74058454	100
chr10	74171646	74172064	100
chr10	74265944	74266289	100
chr10	74852399	74852772	100
chr10	75429962	75430930	100
chr10	75773277	75773759	100
chr10	75782781	75783131	100
chr10	77909498	77910396	100
chr10	78623427	78624705	100
chr10	78965105	78965602	100
chr10	79101194	79101517	100
chr10	79239478	79240431	100
chr10	79451570	79452691	100
chr10	80176189	80176577	100
chr10	80493436	80494109	100
chr10	80505841	80506395	100
chr10	80687049	80687404	100
chr10	81914714	81915032	100
chr10	84323545	84323893	100
chr10	84527068	84528101	100
chr10	86409998	86410720	100
chr10	86862881	86863991	100
chr10	87586834	87587188	100
chr10	88062469	88063021	100
chr10	88184424	88185179	100
chr10	88640552	88640965	100
chr10	88897544	88898411	100
chr10	91591167	91592040	100
chr10	91592514	91592894	100
chr10	92114387	92114710	100
chr10	93421598	93422055	100
chr10	93573548	93574578	100
chr10	94676059	94676474	100
chr10	95295470	95295902	100
chr10	95475800	95476217	100
chr10	95493568	95493983	100
chr10	95653854	95654341	100
chr10	96130920	96131543	100
chr10	96255410	96255741	100
chr10	96612131	96612490	100
chr10	96973945	96974339	100
chr10	97414012	97414378	100
chr10	97647698	97648103	100
chr10	97718947	97719338	100
chr10	97788721	97789043	100
chr10	98363533	98363902	100
chr10	99779836	99780872	100
chr10	99930955	99931473	100
chr10	99931930	99932362	100
chr10	100019915	100020898	100
chr10	100044621	100044979	100
chr10	100554642	100555542	100
chr10	101816035	101816546	100
chr10	101935270	101935916	100
chr10	102597894	102598217	100
chr10	102604237	102605150	100
chr10	102834894	102835229	100
chr10	103240861	103242137	100
chr10	103792912	103794666	100
chr10	103803707	103804053	100
chr10	103894292	103895353	100
chr10	104391996	104392346	100
chr10	109995888	109996214	100
chr10	110067691	110068130	100
chr10	110210856	110211498	100
chr10	110395933	110397105	100
chr10	110416147	110416901	100
chr10	110630073	110630428	100
chr10	112183517	112184194	100
chr10	112279562	112279984	100
chr10	112365094	112365422	100
chr10	112375650	112375971	100
chr10	112390999	112391676	100
chr10	112393580	112395039	100
chr10	112631893	112632539	100
chr10	112741414	112742613	100
chr10	112744487	112745216	100
chr10	113069382	113069792	100
chr10	113072846	113074150	100
chr10	113092803	113093976	100
chr10	113551732	113553135	100
chr10	113855413	113855855	100
chr10	113893790	113894111	100
chr10	113945001	113945726	100
chr10	113961193	113961789	100
chr10	114026674	114027049	100
chr10	114099928	114100298	100
chr10	114441632	114442614	100
chr10	114612639	114613947	100
chr10	114623822	114624183	100
chr10	114719359	114719679	100
chr10	117373370	117373726	100
chr10	118062551	118063296	100
chr10	118729495	118730337	100
chr10	118730793	118731435	100
chr10	118738174	118738513	100
chr10	119222863	119223248	100
chr10	119236804	119237485	100
chr10	119289200	119290446	100
chr10	119302411	119303130	100
chr10	120978694	120979020	100
chr10	120981508	120981870	100
chr10	120998287	120998643	100
chr10	121002726	121003216	100
chr10	121099811	121100147	100
chr10	121325982	121326318	100
chr10	121404712	121405430	100
chr10	121553727	121554588	100
chr10	121994277	121995745	100
chr10	125157189	125158110	100
chr10	126013610	126013990	100
chr10	130169555	130169962	100
chr10	132447551	132447955	100
chr10	132516795	132517177	100
chr10	133359562	133360585	100
chr11	580022	580418	100
chr11	2988830	2989180	100
chr11	3378749	3379825	100
chr11	3476986	3477304	100
chr11	3477941	3478258	100
chr11	3816611	3817039	100
chr11	6229963	6230619	100
chr11	6486456	6487325	100
chr11	7571614	7572438	100
chr11	7605538	7606383	100
chr11	7892742	7893168	100
chr11	8839950	8840639	100
chr11	9385009	9385378	100
chr11	10451194	10451537	100
chr11	10509793	10510228	100
chr11	10522046	10522455	100
chr11	11842741	11843085	100
chr11	11864973	11866285	100
chr11	11992280	11993276	100
chr11	12091660	12092313	100
chr11	12128240	12128590	100
chr11	12239390	12240065	100
chr11	12264352	12265254	100
chr11	12430269	12431148	100
chr11	12680626	12681048	100
chr11	12767955	12768272	100
chr11	12845508	12845998	100
chr11	13006845	13007783	100
chr11	13012541	13013037	100
chr11	13014334	13014755	100
chr11	13105000	13105436	100
chr11	14015932	14016265	100
chr11	14258199	14258576	100
chr11	15618450	15619171	100
chr11	15652472	15653267	100
chr11	15843460	15844444	100
chr11	15878721	15879096	100
chr11	16001493	16001874	100
chr11	16152060	16152562	100
chr11	16607328	16607771	100
chr11	16804257	16804592	100
chr11	16879249	16880660	100
chr11	16902965	16903285	100
chr11	16976709	16978322	100
chr11	16981731	16982076	100
chr11	16982518	16983034	100
chr11	17163981	17164627	100
chr11	17208750	17209839	100
chr11	18394252	18394596	100
chr11	18527240	18527626	100
chr11	19176886	19177223	100
chr11	19209010	19209656	100
chr11	19777613	19778255	100
chr11	19801157	19801507	100
chr11	19803691	19804757	100
chr11	20659928	20661041	100
chr11	22674411	22675164	100
chr11	22919553	22920253	100
chr11	22922728	22923091	100
chr11	23789673	23790073	100
chr11	26620848	26621289	100
chr11	27173590	27174342	100
chr11	27416367	27417013	100
chr11	27445460	27445784	100
chr11	27468775	27469530	100
chr11	28107942	28108715	100
chr11	30170913	30171800	100
chr11	32707060	32707437	100
chr11	32891595	32891953	100
chr11	33089804	33090145	100
chr11	33182256	33183203	100
chr11	33937184	33937518	100
chr11	34193125	34193529	100
chr11	34242139	34242785	100
chr11	34243210	34245074	100
chr11	34331755	34332318	100
chr11	34344377	34345176	100
chr11	34585036	34585409	100
chr11	34585421	34586143	100
chr11	34599271	34601949	100
chr11	34633484	34633832	100
chr11	34654407	34654798	100
chr11	34851159	34851585	100
chr11	34854419	34854795	100
chr11	34929224	34929611	100
chr11	34929657	34930753	100
chr11	35005115	35005511	100
chr11	35202762	35203116	100
chr11	35619901	35620571	100
chr11	35661939	35662314	100
chr11	41784792	41785184	100
chr11	43747383	43747791	100
chr11	43984656	43984978	100
chr11	44193364	44193745	100
chr11	44958975	44959865	100
chr11	45922006	45922364	100
chr11	46273745	46274731	100
chr11	46276163	46276513	100
chr11	46625350	46626043	100
chr11	46947132	46947815	100
chr11	47259083	47259429	100
chr11	48055893	48056291	100
chr11	56885226	56886923	100
chr11	57083496	57084150	100
chr11	57131203	57131529	100
chr11	57763380	57763723	100
chr11	57777214	57778009	100
chr11	57792892	57793242	100
chr11	57971398	57972312	100
chr11	57972430	57972888	100
chr11	59767176	59767641	100
chr11	59775808	59777530	100
chr11	59786740	59787061	100
chr11	59787073	59787507	100
chr11	59800938	59801335	100
chr11	59875471	59876636	100
chr11	59960206	59960748	100
chr11	60844243	60845430	100
chr11	61149624	61150096	100
chr11	61159975	61160334	100
chr11	61161782	61162415	100
chr11	62508451	62508870	100
chr11	63531713	63532889	100
chr11	64871618	64871945	100
chr11	65224723	65225472	100
chr11	65275541	65276570	100
chr11	65335244	65335639	100
chr11	65381360	65382613	100
chr11	65418902	65419307	100
chr11	65429333	65429725	100
chr11	65448650	65449002	100
chr11	65489089	65490087	100
chr11	65491584	65492303	100
chr11	65508174	65508614	100
chr11	66350598	66352579	100
chr11	68106057	68107644	100
chr11	68314903	68315284	100
chr11	69280675	69281455	100
chr11	69641087	69641482	100
chr11	72039503	72039853	100
chr11	72040822	72041651	100
chr11	72722123	72722454	100
chr11	72783329	72784267	100
chr11	73648706	73649089	100
chr11	74465661	74466073	100
chr11	74533240	74533648	100
chr11	75328874	75329320	100
chr11	75366761	75367147	100
chr11	75406068	75406498	100
chr11	75749024	75749342	100
chr11	75813410	75813740	100
chr11	76045253	76045773	100
chr11	77020407	77021089	100
chr11	77407773	77408171	100
chr11	77820836	77821488	100
chr11	77914358	77914727	100
chr11	78090461	78091361	100
chr11	78607373	78608019	100
chr11	79431585	79434346	100
chr11	83241190	83241836	100
chr11	85078856	85079930	100
chr11	85717875	85718232	100
chr11	85725434	85725783	100
chr11	85827262	85828354	100
chr11	85828360	85829006	100
chr11	85830898	85831547	100
chr11	85864644	85865283	100
chr11	86476457	86476793	100
chr11	86499702	86501094	100
chr11	86741792	86742732	100
chr11	86939899	86940545	100
chr11	86999790	87000625	100
chr11	87128026	87128351	100
chr11	88388516	88388914	100
chr11	93588110	93588480	100
chr11	93745586	93746230	100
chr11	94602418	94603255	100
chr11	95092688	95093129	100
chr11	95914286	95914777	100
chr11	96263186	96263610	100
chr11	100813119	100813502	100
chr11	101749203	101749592	100
chr11	102186391	102187652	100
chr11	102279574	102280407	100
chr11	102438946	102439331	100
chr11	102476595	102477474	100
chr11	102493888	102494680	100
chr11	102592771	102593191	100
chr11	102598004	102600083	100
chr11	102600095	102600437	100
chr11	102602732	102603683	100
chr11	102794012	102794408	100
chr11	104452116	104452492	100
chr11	106209234	106209559	100
chr11	106461193	106462386	100
chr11	106466626	106468244	100
chr11	106480816	106481135	100
chr11	108551600	108552862	100
chr11	108896730	108898014	100
chr11	111302897	111303780	100
chr11	111307649	111308013	100
chr11	111333694	111335768	100
chr11	111586708	111587084	100
chr11	111630069	111631714	100
chr11	113697429	113698492	100
chr11	113705442	113706073	100
chr11	116812928	116813992	100
chr11	117070040	117071829	100
chr11	118194046	118196041	100
chr11	118211880	118212987	100
chr11	118252366	118252728	100
chr11	118401980	118402886	100
chr11	118565912	118566346	100
chr11	118673205	118674379	100
chr11	118789662	118790006	100
chr11	118998537	118999187	100
chr11	121039001	121039334	100
chr11	121292685	121293031	100
chr11	121466421	121467352	100
chr11	122580786	122581321	100
chr11	123588159	123588510	100
chr11	125587885	125588813	100
chr11	128894176	128894918	100
chr11	129284650	129285373	100
chr11	129538373	129538745	100
chr11	129825179	129825522	100
chr11	129843607	129844592	100
chr11	130160752	130161080	100
chr11	130181229	130182094	100
chr12	576036	576366	100
chr12	949132	949487	100
chr12	1129256	1130375	100
chr12	1216816	1217183	100
chr12	1590063	1590990	100
chr12	1705607	1706016	100
chr12	1713988	1714344	100
chr12	5710276	5710615	100
chr12	6334537	6335693	100
chr12	6376985	6378350	100
chr12	6507198	6507986	100
chr12	6890652	6890975	100
chr12	10718343	10718704	100
chr12	11751339	11751978	100
chr12	11763735	11764054	100
chr12	11878478	11878840	100
chr12	11885664	11886104	100
chr12	11921738	11922804	100
chr12	11973661	11974104	100
chr12	12034949	12035287	100
chr12	12194034	12195834	100
chr12	12331998	12332908	100
chr12	12351347	12351808	100
chr12	12403855	12404239	100
chr12	12442650	12442978	100
chr12	12524039	12524422	100
chr12	12528781	12529170	100
chr12	12717248	12717671	100
chr12	12718189	12718569	100
chr12	12718639	12719025	100
chr12	12786264	12787081	100
chr12	12809867	12811395	100
chr12	12998576	12999019	100
chr12	13436217	13437471	100
chr12	14207230	14209412	100
chr12	14776850	14777510	100
chr12	14928807	14929453	100
chr12	15690180	15690610	100
chr12	15780751	15781123	100
chr12	16342619	16343347	100
chr12	18073825	18074156	100
chr12	18259804	18260218	100
chr12	19021086	19021969	100
chr12	19040205	19040851	100
chr12	19045377	19046417	100
chr12	20183444	20184142	100
chr12	23640554	23641503	100
chr12	23949111	23949639	100
chr12	24563854	24564221	100
chr12	24778462	24778826	100
chr12	27226387	27226711	100
chr12	27554861	27555324	100
chr12	27588496	27589381	100
chr12	31728495	31729517	100
chr12	31845467	31845808	100
chr12	31958879	31959533	100
chr12	31961345	31961690	100
chr12	32107297	32108118	100
chr12	32895283	32895942	100
chr12	32897249	32897689	100
chr12	32902486	32902844	100
chr12	39236341	39237112	100
chr12	39852102	39853671	100
chr12	40104897	40105247	100
chr12	41466511	41467718	100
chr12	42325618	42326092	100
chr12	42570274	42570687	100
chr12	42588632	42589312	100
chr12	42790930	42791311	100
chr12	43277769	43278567	100
chr12	44445671	44446002	100
chr12	45191938	45192989	100
chr12	45273759	45274136	100
chr12	45728649	45729014	100
chr12	46430221	46430884	100
chr12	46433677	46434323	100
chr12	46490451	46490852	100
chr12	46585107	46585700	100
chr12	50396263	50396680	100
chr12	50396690	50397291	100
chr12	50538153	50538560	100
chr12	51320665	51321182	100
chr12	51371950	51372282	100
chr12	51421537	51421902	100
chr12	51430119	51431214	100
chr12	51971793	51972178	100
chr12	52051964	52052810	100
chr12	52115999	52116639	100
chr12	52215764	52216171	100
chr12	52895281	52895792	100
chr12	52906727	52907449	100
chr12	52907461	52908193	100
chr12	52915491	52915988	100
chr12	53043546	53044434	100
chr12	53061533	53061964	100
chr12	53295434	53295778	100
chr12	53419650	53420364	100
chr12	53499980	53500305	100
chr12	54132157	54132489	100
chr12	54328242	54328703	100
chr12	55929733	55930548	100
chr12	56086323	56086732	100
chr12	56224799	56225118	100
chr12	56449539	56449857	100
chr12	56526738	56527526	100
chr12	57771545	57772242	100
chr12	59041468	59042153	100
chr12	62761235	62761890	100
chr12	62866180	62866503	100
chr12	62866628	62867079	100
chr12	62891762	62892405	100
chr12	63844520	63845196	100
chr12	64219283	64219914	100
chr12	64608907	64609844	100
chr12	64639465	64639957	100
chr12	64780271	64780672	100
chr12	64851891	64852280	100
chr12	65113354	65113720	100
chr12	65170543	65170959	100
chr12	65181663	65182133	100
chr12	65879834	65880163	100
chr12	65935245	65935891	100
chr12	65936758	65937184	100
chr12	67747834	67748874	100
chr12	67929046	67929996	100
chr12	68428833	68429668	100
chr12	68936980	68937647	100
chr12	69052999	69053316	100
chr12	69243065	69243755	100
chr12	69329713	69330059	100
chr12	69331680	69333242	100
chr12	69338322	69338711	100
chr12	69345842	69346189	100
chr12	70485816	70486949	100
chr12	70756347	70756817	100
chr12	70806164	70806679	100
chr12	71150416	71150801	100
chr12	71155584	71156022	100
chr12	71158026	71158776	100
chr12	71163337	71163711	100
chr12	71163723	71164605	100
chr12	71189892	71190295	100
chr12	71302742	71303476	100
chr12	71439174	71439588	100
chr12	71543677	71544125	100
chr12	71671002	71672366	100
chr12	71710342	71710674	100
chr12	72025534	72025972	100
chr12	72053177	72054544	100
chr12	74586281	74586871	100
chr12	74620008	74620417	100
chr12	74888908	74889969	100
chr12	74984333	74985074	100
chr12	75558544	75558895	100
chr12	75571782	75572119	100
chr12	75713600	75714931	100
chr12	75720471	75722155	100
chr12	75745024	75746394	100
chr12	75769035	75769443	100
chr12	75889075	75889782	100
chr12	75951921	75952614	100
chr12	75994207	75994556	100
chr12	76026785	76027104	100
chr12	76032499	76033043	100
chr12	76037490	76037829	100
chr12	76878692	76879011	100
chr12	76901172	76901560	100
chr12	79415936	79416589	100
chr12	79934881	79935520	100
chr12	79977988	79978327	100
chr12	80988198	80989172	100
chr12	82650591	82650965	100
chr12	82857709	82858249	100
chr12	82931644	82931987	100
chr12	85835918	85836724	100
chr12	88305251	88305906	100
chr12	88552762	88553127	100
chr12	88578289	88578766	100
chr12	88595320	88595979	100
chr12	88716026	88716352	100
chr12	88953237	88953556	100
chr12	89072170	89073096	100
chr12	89134336	89134751	100
chr12	89263349	89264593	100
chr12	89328796	89329291	100
chr12	89355428	89355879	100
chr12	89372625	89373170	100
chr12	89374611	89375018	100
chr12	89648420	89648743	100
chr12	89648749	89649198	100
chr12	89664058	89664697	100
chr12	89918071	89918430	100
chr12	90067221	90068375	100
chr12	90857778	90858113	100
chr12	91778649	91779105	100
chr12	91899003	91899530	100
chr12	92035514	92035864	100
chr12	92107061	92107397	100
chr12	92134635	92134970	100
chr12	92445799	92446165	100
chr12	93015297	93016854	100
chr12	94183430	94183781	100
chr12	94432484	94432868	100
chr12	94614836	94616891	100
chr12	95173225	95174179	100
chr12	95738025	95738905	100
chr12	95791094	95791482	100
chr12	96117585	96117933	100
chr12	96398598	96398965	100
chr12	97564355	97564757	100
chr12	97568618	97569507	100
chr12	97756159	97756485	100
chr12	98499690	98501438	100
chr12	98514874	98515295	100
chr12	98636055	98636400	100
chr12	101051933	101052579	100
chr12	101710410	101710773	100
chr12	101909045	101909636	100
chr12	102059124	102059513	100
chr12	102342281	102343431	100
chr12	103672734	103673533	100
chr12	104219321	104220545	100
chr12	104662634	104663112	100
chr12	104677465	104677953	100
chr12	104952536	104952892	100
chr12	104987443	104987767	100
chr12	105278151	105278597	100
chr12	105287540	105287903	100
chr12	105317826	105319221	100
chr12	105357199	105358386	100
chr12	106274675	106275135	100
chr12	106281004	106281523	100
chr12	106418973	106419296	100
chr12	106974833	106975482	100
chr12	107091579	107092728	100
chr12	108689227	108689574	100
chr12	108729245	108729672	100
chr12	108838061	108838777	100
chr12	109111626	109111962	100
chr12	109310805	109312674	100
chr12	110283074	110283816	100
chr12	111570229	111570658	100
chr12	111824056	111824391	100
chr12	112466020	112466610	100
chr12	113765574	113766224	100
chr12	116591508	116592667	100
chr12	116697869	116698260	100
chr12	116919195	116919948	100
chr12	117090819	117092469	100
chr12	118089392	118089777	100
chr12	118498295	118498617	100
chr12	120198795	120199406	100
chr12	120301921	120302602	100
chr12	120365772	120366126	100
chr12	120545251	120546747	100
chr12	121344679	121346529	100
chr12	121627994	121628503	100
chr12	121992030	121992361	100
chr12	122079082	122079402	100
chr12	122080260	122080940	100
chr12	122098463	122098826	100
chr12	122822174	122824187	100
chr12	122887326	122888495	100
chr12	123719074	123720616	100
chr12	123993390	123993828	100
chr12	124194728	124195507	100
chr12	124281952	124282957	100
chr12	124509454	124509898	100
chr12	124636442	124636786	100
chr12	124667269	124668351	100
chr12	124715509	124715967	100
chr12	124730060	124731171	100
chr12	125092624	125093789	100
chr12	125104872	125105282	100
chr12	129211976	129212310	100
chr12	129212311	129213652	100
chr13	19593828	19594488	100
chr13	19860889	19861686	100
chr13	22240857	22241503	100
chr13	22243697	22244041	100
chr13	22703193	22703623	100
chr13	22789190	22789550	100
chr13	22789560	22790206	100
chr13	22793545	22794191	100
chr13	23470722	23471685	100
chr13	23471697	23472035	100
chr13	23581054	23581393	100
chr13	23630421	23631282	100
chr13	23722529	23722883	100
chr13	23751474	23751860	100
chr13	23752042	23752480	100
chr13	23753514	23754695	100
chr13	23830888	23831269	100
chr13	24005789	24006283	100
chr13	24130254	24130674	100
chr13	24148810	24149683	100
chr13	25978288	25979053	100
chr13	25988518	25989378	100
chr13	26956284	26956629	100
chr13	26972079	26972452	100
chr13	27403257	27404424	100
chr13	27549424	27550273	100
chr13	27599816	27600195	100
chr13	27605586	27605922	100
chr13	28693966	28694293	100
chr13	30072602	30073055	100
chr13	30371967	30372937	100
chr13	30569907	30570263	100
chr13	31044609	31045232	100
chr13	31162551	31163019	100
chr13	32046399	32046737	100
chr13	33228808	33229176	100
chr13	33388320	33388769	100
chr13	33392294	33393029	100
chr13	33444110	33444678	100
chr13	33444780	33445153	100
chr13	33542321	33542761	100
chr13	33640748	33641117	100
chr13	33679299	33680169	100
chr13	34025473	34026531	100
chr13	34156428	34157783	100
chr13	36345131	36345990	100
chr13	38954136	38954534	100
chr13	39365015	39365439	100
chr13	39982900	39983277	100
chr13	40063530	40064207	100
chr13	40519214	40519691	100
chr13	40648900	40649609	100
chr13	40895935	40896498	100
chr13	41005220	41005866	100
chr13	41019037	41019478	100
chr13	41285003	41285762	100
chr13	41941143	41941532	100
chr13	41996091	41996409	100
chr13	42026149	42026865	100
chr13	42047850	42048298	100
chr13	42283506	42283894	100
chr13	43057447	43058410	100
chr13	44079214	44079853	100
chr13	44196190	44196507	100
chr13	44307045	44307368	100
chr13	44368705	44369579	100
chr13	44405429	44405781	100
chr13	44543053	44544192	100
chr13	44756170	44757370	100
chr13	45446997	45447896	100
chr13	45936618	45937318	100
chr13	46412072	46412417	100
chr13	46472102	46472977	100
chr13	46613862	46614242	100
chr13	46619954	46620621	100
chr13	47148677	47149123	100
chr13	48232728	48233063	100
chr13	48938233	48938879	100
chr13	49371576	49372501	100
chr13	49559988	49560319	100
chr13	49560331	49560719	100
chr13	50123594	50123975	100
chr13	50191240	50192547	100
chr13	52371915	52372241	100
chr13	57940745	57941496	100
chr13	59326712	59327054	100
chr13	60398548	60398896	100
chr13	67247446	67247779	100
chr13	67283691	67285093	100
chr13	69243496	69244015	100
chr13	70248772	70249233	100
chr13	71030677	71031169	100
chr13	72782541	72782866	100
chr13	73139248	73140058	100
chr13	73159007	73159352	100
chr13	73300671	73301386	100
chr13	73326366	73326725	100
chr13	73398892	73400056	100
chr13	73429301	73429979	100
chr13	73618836	73619254	100
chr13	74020667	74022216	100
chr13	74287147	74288247	100
chr13	75302134	75302520	100
chr13	75339317	75340166	100
chr13	75368362	75368815	100
chr13	75385419	75385762	100
chr13	75425410	75425779	100
chr13	75432780	75433217	100
chr13	75478907	75479283	100
chr13	75759665	75761016	100
chr13	75770039	75770975	100
chr13	79484740	79485628	100
chr13	79595524	79595947	100
chr13	79662567	79663303	100
chr13	79678200	79679015	100
chr13	79681142	79681672	100
chr13	79723448	79723996	100
chr13	79724151	79725402	100
chr13	79780458	79780850	100
chr13	79837172	79837503	100
chr13	79932524	79932883	100
chr13	80012075	80012399	100
chr13	81301864	81302613	100
chr13	85512464	85513153	100
chr13	89378431	89378908	100
chr13	89695422	89695745	100
chr13	90156439	90156807	100
chr13	90870534	90870890	100
chr13	94549693	94550122	100
chr13	94722537	94723666	100
chr13	95160469	95161126	100
chr13	96926030	96926356	100
chr13	97165989	97166744	100
chr13	97224866	97225700	100
chr13	97257756	97258582	100
chr13	97298552	97298918	100
chr13	97934834	97935529	100
chr13	98117646	98118510	100
chr13	98201951	98202317	100
chr13	98313793	98314126	100
chr13	98490329	98490690	100
chr13	98706593	98706944	100
chr13	99046335	99046749	100
chr13	100673551	100673972	100
chr13	102596083	102596766	100
chr13	103081493	103082409	100
chr13	105580330	105580712	100
chr13	105918981	105919978	100
chr13	106143735	106145132	100
chr13	106349539	106351786	100
chr13	106472073	106472470	100
chr13	106581231	106582049	100
chr13	106649298	106650370	100
chr13	107210861	107211242	100
chr13	107211254	107211583	100
chr13	108070003	108070649	100
chr13	108219945	108220383	100
chr13	109310080	109310518	100
chr13	109780638	109781334	100
chr13	109862580	109863262	100
chr13	109868728	109869094	100
chr13	110507352	110507678	100
chr13	112720761	112721407	100
chr13	113022311	113023389	100
chr14	20305571	20305897	100
chr14	20413504	20413991	100
chr14	20416448	20419383	100
chr14	20470362	20471024	100
chr14	20610066	20610419	100
chr14	20624915	20625470	100
chr14	20682128	20682501	100
chr14	20997027	20997721	100
chr14	21054325	21055031	100
chr14	22334785	22335156	100
chr14	22472766	22473115	100
chr14	22689122	22689797	100
chr14	22795930	22796880	100
chr14	22821756	22822164	100
chr14	22978229	22978980	100
chr14	23244953	23246029	100
chr14	23305979	23306306	100
chr14	23884492	23884845	100
chr14	24035904	24036869	100
chr14	24113655	24114486	100
chr14	24172660	24173167	100
chr14	24880781	24881104	100
chr14	25034486	25035479	100
chr14	25042093	25042441	100
chr14	28410604	28411119	100
chr14	28614137	28615386	100
chr14	28671553	28672592	100
chr14	28677060	28677830	100
chr14	30223426	30223782	100
chr14	31689861	31690532	100
chr14	33548518	33548853	100
chr14	34171839	34172306	100
chr14	34873417	34873775	100
chr14	35121755	35122076	100
chr14	35159096	35159480	100
chr14	36208485	36209170	100
chr14	36512598	36512988	100
chr14	37566733	37567315	100
chr14	37583101	37583538	100
chr14	37595285	37595931	100
chr14	39228343	39228747	100
chr14	45134325	45135020	100
chr14	49862753	49863572	100
chr14	49898210	49898541	100
chr14	49946506	49946848	100
chr14	49947348	49947848	100
chr14	49970196	49970606	100
chr14	49986415	49987061	100
chr14	50001583	50002257	100
chr14	50012876	50013858	100
chr14	50679406	50680068	100
chr14	50832975	50833910	100
chr14	51430418	51430796	100
chr14	52919935	52920299	100
chr14	53491703	53492116	100
chr14	53846591	53846940	100
chr14	53947366	53947783	100
chr14	54105374	54106057	100
chr14	54116229	54116877	100
chr14	54225658	54225983	100
chr14	54252220	54253801	100
chr14	55122739	55123282	100
chr14	55752818	55753240	100
chr14	55803687	55804015	100
chr14	55832063	55832417	100
chr14	56206232	56206835	100
chr14	57493355	57494014	100
chr14	58200580	58200910	100
chr14	60815131	60815777	100
chr14	60862204	60862633	100
chr14	61277568	61277938	100
chr14	61526104	61526980	100
chr14	61535407	61536022	100
chr14	61555177	61555499	100
chr14	61556454	61556885	100
chr14	61615418	61616522	100
chr14	61698318	61698663	100
chr14	61860415	61860732	100
chr14	62370993	62371372	100
chr14	62689625	62690327	100
chr14	62691945	62692892	100
chr14	63204369	63204737	100
chr14	63864586	63865198	100
chr14	63907956	63908284	100
chr14	63986773	63987357	100
chr14	64195830	64196246	100
chr14	64505053	64505403	100
chr14	64581627	64581971	100
chr14	64625556	64625898	100
chr14	64758225	64759994	100
chr14	64938697	64939458	100
chr14	64942519	64943186	100
chr14	65005710	65006053	100
chr14	65226893	65227621	100
chr14	65229801	65230211	100
chr14	65242975	65243359	100
chr14	67694475	67695121	100
chr14	67819676	67819994	100
chr14	68196766	68198128	100
chr14	68514430	68514831	100
chr14	68620193	68620576	100
chr14	68705998	68706358	100
chr14	68780628	68781355	100
chr14	68945211	68945904	100
chr14	68958549	68958951	100
chr14	69079401	69079719	100
chr14	69397547	69397928	100
chr14	69638652	69639015	100
chr14	69910901	69911332	100
chr14	69937470	69937804	100
chr14	69941689	69942876	100
chr14	69980484	69982320	100
chr14	70753493	70753827	100
chr14	71321971	71322389	100
chr14	71454713	71455412	100
chr14	71646780	71647183	100
chr14	71647237	71647619	100
chr14	74685634	74686963	100
chr14	75822280	75823015	100
chr14	75871031	75872171	100
chr14	77033580	77034551	100
chr14	77039079	77040592	100
chr14	77303194	77303637	100
chr14	80468115	80469243	100
chr14	81219056	81220055	100
chr14	81302785	81304315	100
chr14	84975889	84976639	100
chr14	88023395	88023765	100
chr14	89303682	89304025	100
chr14	89665199	89665875	100
chr14	90512138	90512779	100
chr14	91742384	91742808	100
chr14	91875954	91876353	100
chr14	91964671	91965314	100
chr14	93960342	93960674	100
chr14	95211989	95212674	100
chr14	95248943	95249372	100
chr14	95264774	95266129	100
chr14	100031705	100032381	100
chr14	100204286	100205239	100
chr14	100221912	100222390	100
chr14	101412618	101412980	100
chr14	101811082	101811563	100
chr14	102071034	102071706	100
chr14	102085224	102085640	100
chr14	102150631	102150983	100
chr14	102389466	102390754	100
chr14	102873628	102874033	100
chr14	104681168	104681584	100
chr14	104919574	104920753	100
chr15	25810272	25810968	100
chr15	29671406	29671768	100
chr15	29801997	29802783	100
chr15	31328660	31329404	100
chr15	31488392	31489020	100
chr15	34318754	34319194	100
chr15	35494960	35495731	100
chr15	35534973	35535465	100
chr15	35672860	35673427	100
chr15	35713665	35714039	100
chr15	35728183	35728529	100
chr15	35864221	35864556	100
chr15	36940824	36942535	100
chr15	36977458	36978409	100
chr15	37046844	37047494	100
chr15	37941709	37942034	100
chr15	38050625	38050953	100
chr15	38215477	38216185	100
chr15	38226151	38227314	100
chr15	38440178	38440501	100
chr15	38868381	38868748	100
chr15	38884926	38885565	100
chr15	39267332	39268004	100
chr15	39270246	39271159	100
chr15	39393762	39395231	100
chr15	39428861	39430545	100
chr15	39652580	39652971	100
chr15	39887398	39888991	100
chr15	40098690	40099254	100
chr15	40787457	40787834	100
chr15	40845532	40846292	100
chr15	41550214	41550587	100
chr15	42046191	42047349	100
chr15	42491498	42492161	100
chr15	44157790	44159672	100
chr15	44193619	44193968	100
chr15	44194868	44195590	100
chr15	44726217	44726894	100
chr15	44830886	44831243	100
chr15	44831258	44831637	100
chr15	45068942	45069967	100
chr15	45333888	45334317	100
chr15	45377511	45377834	100
chr15	45594982	45595433	100
chr15	45941772	45942430	100
chr15	49621311	49621695	100
chr15	50256180	50256605	100
chr15	51878695	51879500	100
chr15	52042197	52042608	100
chr15	52184644	52185370	100
chr15	53791566	53791927	100
chr15	55741027	55741350	100
chr15	55872846	55873164	100
chr15	55991834	55992271	100
chr15	56494802	56495187	100
chr15	56957859	56958183	100
chr15	56969279	56969734	100
chr15	57198089	57198432	100
chr15	57216299	57216714	100
chr15	57485800	57486188	100
chr15	57496632	57497496	100
chr15	57675062	57675518	100
chr15	58331987	58332995	100
chr15	58441774	58442126	100
chr15	58771802	58772148	100
chr15	58862155	58862532	100
chr15	59329409	59329789	100
chr15	59346723	59347192	100
chr15	59350229	59350641	100
chr15	59689711	59690138	100
chr15	60371088	60372066	100
chr15	60478099	60478553	100
chr15	63048591	63049237	100
chr15	63053460	63054040	100
chr15	63460318	63461861	100
chr15	63462449	63463144	100
chr15	63466227	63466593	100
chr15	63496793	63497501	100
chr15	63800036	63800410	100
chr15	64985274	64985694	100
chr15	65278714	65279085	100
chr15	65547600	65547940	100
chr15	66129099	66130877	100
chr15	66744122	66745086	100
chr15	66803323	66803663	100
chr15	66931825	66932501	100
chr15	67063387	67063715	100
chr15	67067254	67067719	100
chr15	67067792	67068288	100
chr15	67068686	67069011	100
chr15	67086829	67088342	100
chr15	67961593	67962234	100
chr15	68025649	68027180	100
chr15	68875378	68875758	100
chr15	69154197	69155246	100
chr15	69200970	69201418	100
chr15	69253096	69253494	100
chr15	69468250	69468665	100
chr15	69576745	69577066	100
chr15	69591346	69591721	100
chr15	69759766	69760804	100
chr15	70091687	70092260	100
chr15	70111794	70112158	100
chr15	70127713	70128059	100
chr15	70892436	70893187	100
chr15	71444985	71445346	100
chr15	71680015	71680482	100
chr15	72232561	72233257	100
chr15	73994155	73994817	100
chr15	74905494	74906089	100
chr15	75036310	75036688	100
chr15	75450462	75450910	100
chr15	75640755	75641121	100
chr15	77346434	77347784	100
chr15	78850994	78851422	100
chr15	78969979	78970927	100
chr15	79849713	79850171	100
chr15	79865731	79866542	100
chr15	79874071	79874522	100
chr15	79896740	79897149	100
chr15	80246443	80246804	100
chr15	80246816	80247525	100
chr15	80485313	80485962	100
chr15	80689734	80690300	100
chr15	80743324	80744022	100
chr15	80776574	80776918	100
chr15	80804636	80805278	100
chr15	80851022	80851363	100
chr15	84750744	84751064	100
chr15	84954327	84954708	100
chr15	85381640	85382010	100
chr15	85496269	85496723	100
chr15	85496827	85497240	100
chr15	85503688	85504073	100
chr15	85533523	85534669	100
chr15	85563081	85563427	100
chr15	85578932	85579810	100
chr15	85615609	85616347	100
chr15	85789060	85789404	100
chr15	89150246	89151268	100
chr15	90004678	90005665	100
chr15	90165691	90166041	100
chr15	90402360	90402705	100
chr15	90413211	90413739	100
chr15	90872707	90873167	100
chr15	91022076	91022490	100
chr15	92364984	92365359	100
chr15	92687209	92687571	100
chr15	92809826	92810604	100
chr15	93460681	93461006	100
chr15	95224871	95225251	100
chr15	95296215	95297262	100
chr15	95300556	95300954	100
chr15	96209252	96209665	100
chr15	96325601	96326507	100
chr15	96339225	96339587	100
chr15	96339599	96339933	100
chr15	96342992	96343310	100
chr15	96345903	96346249	100
chr15	97169997	97170739	100
chr15	98726953	98728231	100
chr15	98882493	98882812	100
chr15	98896897	98897543	100
chr15	99155961	99156329	100
chr15	100339838	100340218	100
chr15	101167448	101167808	100
chr15	101211022	101211424	100
chr15	101347316	101347634	100
chr16	326770	327543	100
chr16	456888	457316	100
chr16	593235	593881	100
chr16	1310974	1311353	100
chr16	2140492	2140815	100
chr16	2794788	2795112	100
chr16	3020516	3020917	100
chr16	3150679	3151034	100
chr16	3152303	3152655	100
chr16	3157243	3157885	100
chr16	3170411	3171072	100
chr16	3457472	3457873	100
chr16	4500485	4501410	100
chr16	5622170	5622489	100
chr16	5791118	5791787	100
chr16	7721911	7722323	100
chr16	7759542	7760289	100
chr16	8673670	8674327	100
chr16	8867564	8867916	100
chr16	8987742	8988074	100
chr16	9092777	9093148	100
chr16	9797429	9797844	100
chr16	10079589	10081260	100
chr16	10357260	10357909	100
chr16	11297076	11297448	100
chr16	12024948	12025975	100
chr16	12315348	12315994	100
chr16	14399430	14399977	100
chr16	15591131	15591587	100
chr16	17274774	17275779	100
chr16	17397531	17398045	100
chr16	19393914	19394326	100
chr16	19411132	19411495	100
chr16	19429281	19429960	100
chr16	19524438	19524985	100
chr16	19700533	19701433	100
chr16	19743282	19743644	100
chr16	19754553	19755206	100
chr16	19810875	19811818	100
chr16	19824270	19824673	100
chr16	20904349	20905575	100
chr16	21188472	21189010	100
chr16	21260924	21261977	100
chr16	21633687	21634647	100
chr16	22064195	22064596	100
chr16	22371793	22372394	100
chr16	23452240	23453003	100
chr16	23508812	23509234	100
chr16	25014414	25014955	100
chr16	27315506	27316590	100
chr16	27718458	27718948	100
chr16	28182736	28183695	100
chr16	28210388	28211036	100
chr16	29926393	29927102	100
chr16	29943883	29945296	100
chr16	46691488	46691881	100
chr16	46859767	46860166	100
chr16	46885612	46885988	100
chr16	46976485	46977218	100
chr16	48284856	48285217	100
chr16	48397344	48397739	100
chr16	52456404	52456814	100
chr16	52547786	52548432	100
chr16	52564082	52565092	100
chr16	52565186	52565637	100
chr16	52597348	52598001	100
chr16	53780991	53781969	100
chr16	54935216	54935542	100
chr16	57245595	57245957	100
chr16	57260520	57261046	100
chr16	57372152	57372539	100
chr16	57377827	57378195	100
chr16	57635480	57635901	100
chr16	57701235	57701661	100
chr16	58121094	58121740	100
chr16	64391220	64392305	100
chr16	65666086	65666408	100
chr16	65761033	65761690	100
chr16	66517052	66517854	100
chr16	68742921	68743756	100
chr16	68921588	68922309	100
chr16	68923283	68924475	100
chr16	69088386	69089877	100
chr16	69350854	69351175	100
chr16	69436069	69436388	100
chr16	69724271	69725226	100
chr16	70059432	70059753	100
chr16	70685096	70685452	100
chr16	71667240	71667575	100
chr16	71808042	71808458	100
chr16	72455985	72456578	100
chr16	73055218	73055946	100
chr16	74991689	74992679	100
chr16	75065472	75065847	100
chr16	75622356	75623014	100
chr16	75750291	75750624	100
chr16	79657764	79658343	100
chr16	79677948	79678273	100
chr16	80299549	80299925	100
chr16	81238380	81239227	100
chr16	81938053	81938499	100
chr16	82034467	82035593	100
chr16	82330018	82330435	100
chr16	84396321	84396711	100
chr16	84577269	84578190	100
chr16	84884361	84885835	100
chr16	85014205	85014624	100
chr16	85556737	85558038	100
chr16	85798235	85798917	100
chr16	86844852	86845184	100
chr16	88488272	88488592	100
chr16	88508936	88509255	100
chr17	935529	936193	100
chr17	1259616	1259974	100
chr17	3048835	3049171	100
chr17	4247775	4248271	100
chr17	4609955	4610952	100
chr17	7047031	7047670	100
chr17	7141516	7141904	100
chr17	7142080	7142782	100
chr17	7241265	7242194	100
chr17	7485151	7485792	100
chr17	7574266	7574804	100
chr17	7916038	7916379	100
chr17	8068879	8069345	100
chr17	8220909	8221334	100
chr17	9646209	9646539	100
chr17	9646551	9647029	100
chr17	10736919	10737780	100
chr17	10743820	10745284	100
chr17	12069337	12069713	100
chr17	14700180	14700982	100
chr17	15432887	15433620	100
chr17	15605743	15606162	100
chr17	15941900	15942274	100
chr17	15959407	15959734	100
chr17	15966357	15966819	100
chr17	16296826	16298033	100
chr17	16444567	16444907	100
chr17	16445286	16445991	100
chr17	17044950	17045414	100
chr17	17096704	17097415	100
chr17	17693335	17694492	100
chr17	17928632	17928955	100
chr17	18186529	18187390	100
chr17	18721903	18722223	100
chr17	18757551	18758129	100
chr17	19660116	19660895	100
chr17	20952193	20952635	100
chr17	27256711	27257193	100
chr17	27284504	27285150	100
chr17	28097927	28098387	100
chr17	28725305	28725733	100
chr17	29460414	29461160	100
chr17	30395317	30397039	100
chr17	30708295	30708670	100
chr17	32100925	32101685	100
chr17	32998308	32998729	100
chr17	35063239	35063662	100
chr17	35085171	35085652	100
chr17	36001013	36001754	100
chr17	37147004	37148015	100
chr17	37356991	37357439	100
chr17	37643354	37644006	100
chr17	37708604	37709822	100
chr17	37713305	37714130	100
chr17	37729553	37730195	100
chr17	38800030	38800404	100
chr17	38870935	38871824	100
chr17	39153445	39153765	100
chr17	39959035	39959414	100
chr17	40100675	40102368	100
chr17	40516069	40517471	100
chr17	40533113	40533903	100
chr17	40803617	40803987	100
chr17	40901217	40902593	100
chr17	40902642	40903246	100
chr17	40959208	40959582	100
chr17	41002807	41003202	100
chr17	41483153	41483930	100
chr17	41783957	41784685	100
chr17	42529772	42530475	100
chr17	42530755	42531612	100
chr17	42771828	42772230	100
chr17	43176227	43176571	100
chr17	43360562	43361303	100
chr17	43531191	43531659	100
chr17	43573562	43574036	100
chr17	43777982	43778454	100
chr17	45277418	45277784	100
chr17	45425083	45425449	100
chr17	45583704	45584127	100
chr17	47070370	47070721	100
chr17	47225588	47226119	100
chr17	47959806	47960452	100
chr17	48107293	48108320	100
chr17	48960811	48961457	100
chr17	48999005	48999323	100
chr17	49836067	49836445	100
chr17	50056889	50057335	100
chr17	50542355	50543433	100
chr17	50660230	50660605	100
chr17	50686152	50686584	100
chr17	50690894	50691367	100
chr17	50691757	50692790	100
chr17	50692795	50693193	100
chr17	50893631	50894005	100
chr17	50904310	50904639	100
chr17	55306115	55307014	100
chr17	56834854	56835185	100
chr17	56937387	56937908	100
chr17	57257061	57257388	100
chr17	57258048	57259047	100
chr17	57357389	57358489	100
chr17	57375207	57376699	100
chr17	57413691	57414789	100
chr17	57517350	57517733	100
chr17	57537601	57538825	100
chr17	57850552	57850879	100
chr17	57851730	57852063	100
chr17	57879198	57880274	100
chr17	57918310	57918673	100
chr17	58369809	58370144	100
chr17	58389177	58390246	100
chr17	58417088	58418570	100
chr17	59154584	59155103	100
chr17	59220046	59220364	100
chr17	59329229	59330002	100
chr17	59622866	59623200	100
chr17	59785323	59786818	100
chr17	59828721	59829208	100
chr17	59837066	59837537	100
chr17	59846336	59846986	100
chr17	59855239	59856023	100
chr17	60355735	60356126	100
chr17	60390923	60391977	100
chr17	61254008	61254465	100
chr17	61285447	61286185	100
chr17	61568032	61569715	100
chr17	62163704	62166265	100
chr17	62950094	62950865	100
chr17	62967606	62968744	100
chr17	63275594	63275949	100
chr17	64023930	64024816	100
chr17	64074252	64075027	100
chr17	64084103	64085093	100
chr17	64129215	64129638	100
chr17	64146979	64147708	100
chr17	64774069	64774392	100
chr17	65557095	65558214	100
chr17	65585085	65585877	100
chr17	65783745	65784539	100
chr17	66415081	66415926	100
chr17	66508176	66508568	100
chr17	66689212	66689641	100
chr17	67504237	67504677	100
chr17	67830385	67830805	100
chr17	68102243	68102626	100
chr17	68456017	68456337	100
chr17	72151344	72152018	100
chr17	72339212	72340193	100
chr17	72412690	72414293	100
chr17	72501749	72503277	100
chr17	72571849	72572187	100
chr17	72580362	72580777	100
chr17	72581210	72581721	100
chr17	72587262	72588853	100
chr17	72661036	72662054	100
chr17	72697313	72698098	100
chr17	74430977	74431304	100
chr17	75308835	75309529	100
chr17	75683421	75683895	100
chr17	75697239	75698255	100
chr17	75699836	75700525	100
chr17	75707145	75707475	100
chr17	75969994	75970388	100
chr17	75970393	75970713	100
chr17	76580804	76581140	100
chr17	76597305	76597668	100
chr17	76641201	76641523	100
chr17	76671163	76671723	100
chr17	77366076	77366887	100
chr17	77394300	77394720	100
chr17	77435847	77436669	100
chr17	77473527	77474831	100
chr17	78315952	78316341	100
chr17	78924134	78924457	100
chr17	80791518	80792391	100
chr17	81394808	81395211	100
chr17	81926479	81926854	100
chr17	82296032	82296374	100
chr17	82636035	82636582	100
chr18	810551	810946	100
chr18	3042996	3043777	100
chr18	3051382	3052609	100
chr18	3101054	3101744	100
chr18	3448822	3449186	100
chr18	3450489	3450892	100
chr18	3453823	3454236	100
chr18	3454278	3454875	100
chr18	3603113	3603492	100
chr18	3663695	3664551	100
chr18	3664763	3665244	100
chr18	3665603	3666445	100
chr18	4338175	4339157	100
chr18	4586878	4587717	100
chr18	4588806	4589220	100
[truncated: 2,846 more rows]

## Sheet: SOX9 peaks GREAT annotation
Genename	Positions
A3GALT2	100.0 (-25585)
AACS	100.0 (+27828), 100.0 (+39698)
AADAC	100.0 (+381)
AADACL2	100.0 (-189899)
AAGAB	100.0 (+167150), 100.0 (+185887), 100.0 (+186696), 100.0 (+187249)
AAK1	100.0 (-81084), 100.0 (+160138)
AAMDC	100.0 (+7), 100.0 (+93388)
AARD	100.0 (+88907)
AASDH	100.0 (+280951), 100.0 (+331469), 100.0 (+332185)
AASDHPPT	100.0 (+131908), 100.0 (+384301), 100.0 (+389946), 100.0 (+403487)
AATF	100.0 (+198635), 100.0 (+408340)
ABAT	100.0 (-38970)
ABCA1	100.0 (-137384)
ABCA4	100.0 (+75479)
ABCB1	100.0 (-257104)
ABCB10	100.0 (+49899)
ABCB11	100.0 (+18712)
ABCB5	100.0 (-16543)
ABCB8	100.0 (-472)
ABCC2	100.0 (-2378), 100.0 (+148482), 100.0 (+149414)
ABCC3	100.0 (+25561), 100.0 (+51511), 100.0 (+56274), 100.0 (+57417), 100.0 (+58137)
ABCC4	100.0 (+140631), 100.0 (+578327)
ABCD3	100.0 (-171591), 100.0 (-34001), 100.0 (+7180)
ABCE1	100.0 (-229148)
ABCG2	100.0 (-21081)
ABCG5	100.0 (+64678)
ABHD12B	100.0 (-38717)
ABHD13	100.0 (+1785)
ABHD15	100.0 (+106350)
ABHD17B	100.0 (-33815), 100.0 (+88053)
ABHD17C	100.0 (-209665), 100.0 (-5286), 100.0 (+48370), 100.0 (+81443)
ABHD2	100.0 (+62607)
ABHD3	100.0 (+15778)
ABHD4	100.0 (+91223)
ABHD5	100.0 (+38942)
ABHD6	100.0 (-14970), 100.0 (+704)
ABI1	100.0 (+36585)
ABI2	100.0 (+1715)
ABL2	100.0 (+77354)
ABLIM1	100.0 (-61221), 100.0 (+34295), 100.0 (+45005), 100.0 (+216175)
ABLIM2	100.0 (-40604), 100.0 (+188901), 100.0 (+201654)
ABO	100.0 (+36656)
ABR	100.0 (-79921)
ABRA	100.0 (+106329), 100.0 (+145613), 100.0 (+152176), 100.0 (+161687)
ABT1	100.0 (-24819)
ABTB2	100.0 (+13231), 100.0 (+25971), 100.0 (+113866), 100.0 (+115546), 100.0 (+164681)
ACAA2	100.0 (-45595), 100.0 (+91384), 100.0 (+217205)
ACACB	100.0 (-4801)
ACADL	100.0 (+53311)
ACCSL	100.0 (-63164)
ACE2	100.0 (+21758)
ACER2	100.0 (-4370)
ACER3	100.0 (+159875)
ACKR2	100.0 (+19829), 100.0 (+46591)
ACOT7	100.0 (+26816)
ACP2	100.0 (-10350)
ACP6	100.0 (-47086)
ACPP	100.0 (-60311), 100.0 (-361), 100.0 (+99314)
ACSL1	100.0 (+13167)
ACSL4	100.0 (-89584)
ACSL5	100.0 (-10940), 100.0 (-387), 100.0 (+15140), 100.0 (+18112)
ACSS3	100.0 (-88526)
ACTA2	100.0 (+54795)
ACTBL2	100.0 (-587027), 100.0 (+31605), 100.0 (+46795), 100.0 (+143777)
ACTL6A	100.0 (+1050)
ACTL7B	100.0 (+344223), 100.0 (+740249), 100.0 (+762886), 100.0 (+798600), 100.0 (+910242)
ACTN1	100.0 (-100321), 100.0 (+20489), 100.0 (+33681)
ACTN2	100.0 (-62739)
ACTN4	100.0 (+2107), 100.0 (+4308), 100.0 (+10843), 100.0 (+38532)
ACTR10	100.0 (+607)
ACTR2	100.0 (+123418)
ACTR3	100.0 (-13149)
ACTRT2	100.0 (-52619)
ACTRT3	100.0 (+101626), 100.0 (+106352), 100.0 (+406249), 100.0 (+489661)
ACVR1B	100.0 (+20285)
ACVR2A	100.0 (-666444), 100.0 (-663029), 100.0 (-413900), 100.0 (-405526)
ADAM10	100.0 (+308028)
ADAM12	100.0 (+374655)
ADAM15	100.0 (+11979)
ADAM17	100.0 (-74385)
ADAM28	100.0 (-48732)
ADAM32	100.0 (-78250), 100.0 (-69598)
ADAM9	100.0 (+32413), 100.0 (+41065)
ADAMTS17	100.0 (+1977)
ADAMTS20	100.0 (+273753), 100.0 (+760800)
ADAMTS6	100.0 (+443936), 100.0 (+615129)
ADAMTS7	100.0 (-39777)
ADAMTS9	100.0 (-479387), 100.0 (-307972), 100.0 (-164813), 100.0 (+153965), 100.0 (+335741)
ADAMTSL4	100.0 (+19441)
ADAT1	100.0 (+615)
ADCY1	100.0 (-19030)
ADCY10	100.0 (-21165)
ADCY2	100.0 (-582877), 100.0 (-217139)
ADD3	100.0 (-11911), 100.0 (+59949)
ADGB	100.0 (+382042), 100.0 (+464586)
ADGRA3	100.0 (-857822), 100.0 (+14990), 100.0 (+24757)
ADGRE5	100.0 (-28216)
ADGRF1	100.0 (-229973), 100.0 (-92589), 100.0 (-92063), 100.0 (-52308), 100.0 (+176)
ADGRF3	100.0 (-26531)
ADGRF5	100.0 (-120210)
ADGRG1	100.0 (+15693)
ADGRG3	100.0 (-32496)
ADGRG6	100.0 (-26587), 100.0 (-4750), 100.0 (+1114), 100.0 (+4722), 100.0 (+267673), 100.0 (+311479), 100.0 (+537481)
ADGRL1	100.0 (-147041)
ADGRL2	100.0 (+375103)
ADGRL3	100.0 (+260261), 100.0 (+353798)
ADGRL4	100.0 (-852632)
ADGRV1	100.0 (+500138), 100.0 (+770412), 100.0 (+773437)
ADH4	100.0 (-13193)
ADH5	100.0 (+74806), 100.0 (+86533)
ADH6	100.0 (+61756)
ADI1	100.0 (+78818)
ADIPOR2	100.0 (+14785), 100.0 (+23139)
ADK	100.0 (+20626), 100.0 (+114888)
ADORA2A	100.0 (-128647)
ADORA2B	100.0 (-2830), 100.0 (+14654), 100.0 (+21671)
ADORA3	100.0 (-89385)
ADRA1A	100.0 (+215194), 100.0 (+250577)
ADRA2C	100.0 (-94268), 100.0 (+252737)
ADRB1	100.0 (-188422), 100.0 (-150105), 100.0 (-98692), 100.0 (-82565), 100.0 (-17194), 100.0 (+56057)
ADRB2	100.0 (+237730)
ADSS	100.0 (+15637), 100.0 (+383894)
AEBP2	100.0 (+744119)
AFAP1	100.0 (-29882), 100.0 (-17129)
AFAP1L2	100.0 (-219518), 100.0 (-208808), 100.0 (-37638)
AFDN	100.0 (-166185)
AFF1	100.0 (+71936), 100.0 (+85560)
AFG1L	100.0 (+264112)
AFM	100.0 (+125684)
AFTPH	100.0 (+18420), 100.0 (+120533), 100.0 (+125883)
AGAP1	100.0 (-488092)
AGAP9	100.0 (-34814)
AGBL3	100.0 (-99521), 100.0 (-93925), 100.0 (+112170)
AGFG1	100.0 (-20566), 100.0 (-10108)
AGFG2	100.0 (+5915), 100.0 (+7217)
AGO1	100.0 (-37821)
AGO2	100.0 (-349375), 100.0 (-285544), 100.0 (-155647)
AGO4	100.0 (+37216)
AGPAT3	100.0 (-44602), 100.0 (-31552), 100.0 (-30209)
AGPAT4	100.0 (-784593)
AGPAT5	100.0 (-1454)
AGPS	100.0 (+28329)
AGR2	100.0 (+17913), 100.0 (+49833)
AGR3	100.0 (-96803)
AGTPBP1	100.0 (-195429), 100.0 (+18792), 100.0 (+332068)
AGTR1	100.0 (-130358)
AGTR2	100.0 (+147973)
AHCTF1	100.0 (+14625)
AHI1	100.0 (-225574), 100.0 (-224983), 100.0 (+313871)
AHNAK	100.0 (+38174)
AHR	100.0 (-319832)
AIFM2	100.0 (+701)
AIMP1	100.0 (-345238), 100.0 (-279086)
AJAP1	100.0 (+511121), 100.0 (+521434), 100.0 (+548193)
AK2	100.0 (+28185)
AK5	100.0 (-18078)
AKAIN1	100.0 (+608490), 100.0 (+610205)
AKAP11	100.0 (+11547)
AKAP12	100.0 (-235632)
AKAP13	100.0 (+1096), 100.0 (+115767), 100.0 (+116305), 100.0 (+123152), 100.0 (+153367), 100.0 (+182525), 100.0 (+198642), 100.0 (+235249), 100.0 (+408503)
AKAP4	100.0 (+81790), 100.0 (+197111)
AKAP8	100.0 (+98289)
AKIRIN1	100.0 (-37939), 100.0 (+25535)
AKIRIN2	100.0 (-96764)
AKNA	100.0 (-40642)
AKR1A1	100.0 (+168)
AKR1B1	100.0 (+38878), 100.0 (+93599)
AKR1C2	100.0 (-67349), 100.0 (-27531)
AKR1C3	100.0 (-62239), 100.0 (-22421), 100.0 (+48560), 100.0 (+53283), 100.0 (+54097)
AKR1C4	100.0 (-53110), 100.0 (-48387), 100.0 (-47573)
AKR1D1	100.0 (-9262), 100.0 (+10482), 100.0 (+75851), 100.0 (+181637), 100.0 (+237938)
AKR1E2	100.0 (-974177), 100.0 (-698041), 100.0 (-162991), 100.0 (-100203)
AKT3	100.0 (+448991), 100.0 (+540515), 100.0 (+548666), 100.0 (+575004)
ALAD	100.0 (+13824)
ALCAM	100.0 (-760275), 100.0 (+307789)
ALDH18A1	100.0 (+2608)
ALDH1A1	100.0 (-44708), 100.0 (+1031), 100.0 (+43670), 100.0 (+125315), 100.0 (+425389)
ALDH1L2	100.0 (+96972), 100.0 (+131863)
ALDH2	100.0 (+57302)
ALDH3A2	100.0 (+11755)
ALDH7A1	100.0 (+229178)
ALDH8A1	100.0 (+192065), 100.0 (+304776), 100.0 (+482585), 100.0 (+570712)
ALDOB	100.0 (-43055)
ALG8	100.0 (+48749)
ALK	100.0 (+190680), 100.0 (+203224), 100.0 (+791503)
ALKBH3	100.0 (-133252), 100.0 (+103978)
ALKBH5	100.0 (+2721)
ALOX12B	100.0 (+18591)
ALOX15	100.0 (+31840)
ALOX15B	100.0 (+30095)
ALPK2	100.0 (-41619), 100.0 (+23447), 100.0 (+341610), 100.0 (+343575), 100.0 (+524847)
ALPK3	100.0 (-65776)
ALPP	100.0 (-143065)
ALX1	100.0 (+556214)
ALX4	100.0 (+116611)
AMBP	100.0 (+104221)
AMD1	100.0 (+3690)
AMHR2	100.0 (-3848)
AMMECR1	100.0 (+272097)
AMN	100.0 (-48825)
AMOTL1	100.0 (-165534)
AMOTL2	100.0 (+17354)
AMPD2	100.0 (-7122)
AMPD3	100.0 (+685)
AMZ1	100.0 (-46159)
AMZ2	100.0 (-145139)
ANAPC16	100.0 (-117863)
ANAPC4	100.0 (+255215)
ANAPC5	100.0 (+6858)
ANAPC7	100.0 (+120285)
ANGPT2	100.0 (-143494), 100.0 (+3220)
ANGPTL2	100.0 (+21), 100.0 (+17843), 100.0 (+48022), 100.0 (+163219)
ANGPTL3	100.0 (+77062)
ANK1	100.0 (-109014)
ANK2	100.0 (+622016)
ANK3	100.0 (+1019), 100.0 (+241390), 100.0 (+408027)
ANKDD1A	100.0 (+73582)
ANKDD1B	100.0 (-43469), 100.0 (+5581)
ANKFY1	100.0 (+15824)
ANKH	100.0 (-104867)
ANKRD23	100.0 (+10939)
ANKRD28	100.0 (+62060)
ANKRD34B	100.0 (-81216)
ANKRD40	100.0 (+14930), 100.0 (+15650), 100.0 (+16793), 100.0 (+21556), 100.0 (+47506)
ANKRD45	100.0 (+30831)
ANKRD50	100.0 (-499), 100.0 (+1849), 100.0 (+206057)
ANKRD6	100.0 (-90858)
ANKRD9	100.0 (+119681)
ANKS4B	100.0 (+27786)
ANKS6	100.0 (+14433)
ANO2	100.0 (+235786)
ANO4	100.0 (+257298)
ANO6	100.0 (-23621), 100.0 (+57863), 100.0 (+512747)
ANP32A	100.0 (-54673)
ANXA1	100.0 (-159891)
ANXA10	100.0 (-195409), 100.0 (+32913)
ANXA11	100.0 (+29189)
ANXA13	100.0 (+78962)
ANXA2	100.0 (-80341), 100.0 (+26408)
ANXA3	100.0 (-251647), 100.0 (-141550), 100.0 (+5576), 100.0 (+9923), 100.0 (+10558)
ANXA4	100.0 (-17173)
ANXA5	100.0 (+6810), 100.0 (+11625)
ANXA6	100.0 (+26646)
AP1AR	100.0 (-78323)
AP1B1	100.0 (+5545)
AP1G1	100.0 (+951)
AP1S3	100.0 (+1661), 100.0 (+35381), 100.0 (+37552)
AP2S1	100.0 (-16725)
AP3B1	100.0 (-65389)
AP3M1	100.0 (+92843)
APBB2	100.0 (-1303), 100.0 (+79676), 100.0 (+463548)
APC	100.0 (-29148), 100.0 (+11611)
APCDD1	100.0 (-488425)
APCDD1L	100.0 (+90665), 100.0 (+107349)
APEH	100.0 (-75)
APELA	100.0 (-123127)
APIP	100.0 (+61892), 100.0 (+65127), 100.0 (+261896), 100.0 (+282841)
APOA1	100.0 (-232985)
APOA4	100.0 (+9846)
APOA5	100.0 (-21040)
APOBEC4	100.0 (-292669), 100.0 (-46573)
APOD	100.0 (+35508)
APOL1	100.0 (+100305), 100.0 (+117870), 100.0 (+120395)
APOL5	100.0 (+117327), 100.0 (+165280), 100.0 (+177405), 100.0 (+255995)
APOLD1	100.0 (-8471), 100.0 (-7552), 100.0 (-7099), 100.0 (+60742), 100.0 (+84700)
APP	100.0 (+32960), 100.0 (+172765)
APPL2	100.0 (-121710), 100.0 (-82441), 100.0 (-51639), 100.0 (-42291)
AQP1	100.0 (-14059)
AQP7	100.0 (+104931)
AQP9	100.0 (+194295)
AR	100.0 (+570645)
ARAP1	100.0 (-31395), 100.0 (+30114)
ARCN1	100.0 (-6324)
AREG	100.0 (+33963), 100.0 (+94151)
AREL1	100.0 (+26816)
ARF1	100.0 (+4619)
ARF6	100.0 (-29929), 100.0 (+5284), 100.0 (+53585), 100.0 (+54506), 100.0 (+77309), 100.0 (+93646), 100.0 (+108828), 100.0 (+120275)
ARFGAP2	100.0 (+229608)
ARFGAP3	100.0 (-90812), 100.0 (-76998)
ARFGEF3	100.0 (-54110)
ARFIP1	100.0 (+171555), 100.0 (+293005)
ARFIP2	100.0 (-5412)
ARGLU1	100.0 (-643255), 100.0 (-642888), 100.0 (-81670), 100.0 (-13476)
ARHGAP1	100.0 (+74902)
ARHGAP10	100.0 (+1112), 100.0 (+58225), 100.0 (+328602), 100.0 (+683390)
ARHGAP12	100.0 (-49182)
ARHGAP17	100.0 (+646)
ARHGAP18	100.0 (-29), 100.0 (+68602), 100.0 (+111288)
ARHGAP21	100.0 (-178567), 100.0 (-125001), 100.0 (+42824), 100.0 (+234831), 100.0 (+340705), 100.0 (+472033)
ARHGAP24	100.0 (+411735)
ARHGAP25	100.0 (-3431), 100.0 (+6103)
ARHGAP26	100.0 (-17569), 100.0 (+9491), 100.0 (+51756), 100.0 (+58774)
ARHGAP27	100.0 (+5031)
ARHGAP29	100.0 (-146889), 100.0 (-9299)
ARHGAP32	100.0 (-92814)
ARHGAP35	100.0 (-51635)
ARHGAP42	100.0 (+125635)
ARHGAP45	100.0 (+9796)
ARHGAP5	100.0 (-387092)
ARHGAP8	100.0 (-5129)
ARHGEF16	100.0 (-379452), 100.0 (-161016), 100.0 (-133600), 100.0 (-116817)
ARHGEF19	100.0 (+40634)
ARHGEF26	100.0 (-887984), 100.0 (+14645)
ARHGEF28	100.0 (-20470), 100.0 (+735778), 100.0 (+914850)
ARHGEF3	100.0 (+255128)
ARHGEF37	100.0 (-29812)
ARHGEF38	100.0 (+3963), 100.0 (+155670)
ARID1A	100.0 (+22037), 100.0 (+27534)
ARID2	100.0 (-455717), 100.0 (-833)
ARID4B	100.0 (+28019)
ARID5B	100.0 (-279336), 100.0 (-153880), 100.0 (-64339), 100.0 (-2319), 100.0 (+794), 100.0 (+1436), 100.0 (+3036), 100.0 (+32655), 100.0 (+50922), 100.0 (+123189), 100.0 (+147614), 100.0 (+180729), 100.0 (+282311)
ARL14	100.0 (-111367), 100.0 (+1854)
ARL2BP	100.0 (+678), 100.0 (+15685)
ARL4A	100.0 (-102736), 100.0 (-74865), 100.0 (+28342), 100.0 (+115190), 100.0 (+241310), 100.0 (+256418), 100.0 (+278899), 100.0 (+355786)
ARL4C	100.0 (-229228), 100.0 (-197778), 100.0 (-197020), 100.0 (-183968), 100.0 (-183355), 100.0 (-180435), 100.0 (-179393), 100.0 (-91222), 100.0 (+43932), 100.0 (+132892), 100.0 (+237867), 100.0 (+353969)
ARL4D	100.0 (-38026)
ARL5B	100.0 (+44742)
ARL5C	100.0 (+12155)
ARL6IP6	100.0 (-367174), 100.0 (-318456), 100.0 (-264926), 100.0 (-254978), 100.0 (-175390)
ARL8B	100.0 (-31479)
ARMC1	100.0 (-9935)
ARMC10	100.0 (+74159)
ARMC2	100.0 (+223138)
ARNT	100.0 (+65340)
ARNT2	100.0 (+81287), 100.0 (+285666)
ARNTL	100.0 (-265042), 100.0 (-263286), 100.0 (-172613)
ARPC1B	100.0 (+18851)
ARPC5L	100.0 (+10375)
ARPP21	100.0 (-26968), 100.0 (+152516)
ARRB1	100.0 (-15249), 100.0 (+22608)
ARRDC3	100.0 (+51125), 100.0 (+54150), 100.0 (+324424)
ARRDC4	100.0 (-790330)
ARSB	100.0 (+214171)
ARSJ	100.0 (-567678)
ART5	100.0 (+164155), 100.0 (+165110), 100.0 (+262968)
ARV1	100.0 (-40033), 100.0 (+13220)
ASAH2	100.0 (-329545), 100.0 (-290610)
ASAP1	100.0 (+140926), 100.0 (+164193), 100.0 (+311853)
ASAP2	100.0 (-180754), 100.0 (+174610)
ASB12	100.0 (-159170)
ASB13	100.0 (+118411), 100.0 (+127983)
ASB2	100.0 (+16283)
ASB4	100.0 (-15242)
ASB9	100.0 (+9)
ASCC1	100.0 (-29896)
ASCC2	100.0 (+36487), 100.0 (+59004)
ASGR1	100.0 (+37133), 100.0 (+37854)
ASGR2	100.0 (-27778), 100.0 (-27057)
ASH2L	100.0 (-63574), 100.0 (-34195), 100.0 (-23786), 100.0 (-13717)
ASIC2	100.0 (+294469)
ASNSD1	100.0 (-51966)
ASPH	100.0 (-91008), 100.0 (-45450), 100.0 (-7722), 100.0 (+5558)
ASPHD1	100.0 (+26028)
ASPM	100.0 (+362)
ASPN	100.0 (-41297)
ASXL1	100.0 (+125817)
ASXL2	100.0 (+21627)
ASXL3	100.0 (-480587)
ATF1	100.0 (-225935)
ATF4	100.0 (+2589)
ATF7IP	100.0 (-176743)
ATF7IP2	100.0 (-28470)
ATG101	100.0 (-17584), 100.0 (+46348)
ATG13	100.0 (+8097)
ATG4A	100.0 (+155286)
ATG7	100.0 (+118825), 100.0 (+339204), 100.0 (+348467), 100.0 (+354250)
ATG9B	100.0 (-3479)
ATL2	100.0 (+2015)
ATOH1	100.0 (+14241), 100.0 (+319690)
ATOH7	100.0 (-87022), 100.0 (-65350)
ATOH8	100.0 (-11013)
ATOX1	100.0 (-48408)
ATP10A	100.0 (+52588)
ATP10B	100.0 (-41266), 100.0 (+384717)
ATP11A	100.0 (+30755)
ATP11B	100.0 (-942520), 100.0 (-612752), 100.0 (-404120)
ATP13A3	100.0 (+58044), 100.0 (+58689)
ATP1A1	100.0 (-234871), 100.0 (-84184), 100.0 (-80629), 100.0 (+60033), 100.0 (+74758), 100.0 (+93680), 100.0 (+135422)
ATP1B1	100.0 (-243691), 100.0 (-198292), 100.0 (+4415), 100.0 (+11977)
ATP2A2	100.0 (+1764)
ATP2B1	100.0 (-358967), 100.0 (-209420), 100.0 (+44453), 100.0 (+59857), 100.0 (+60249)
ATP2B4	100.0 (-107229), 100.0 (+67924)
ATP2C2	100.0 (+27989)
ATP5J	100.0 (-402661), 100.0 (-262856)
ATP5L	100.0 (+1279)
ATP5O	100.0 (+232579)
ATP6AP1L	100.0 (+72794), 100.0 (+78140), 100.0 (+107665), 100.0 (+108310)
ATP6V0A1	100.0 (+71244), 100.0 (+72304)
ATP6V0A2	100.0 (+7527)
ATP6V1C1	100.0 (-90915)
ATP6V1E1	100.0 (+55)
ATP6V1G3	100.0 (-398731)
ATP6V1H	100.0 (+108206)
ATP8A2	100.0 (+606600), 100.0 (+616877)
ATP8B1	100.0 (+95970)
ATP8B3	100.0 (-581)
ATP8B4	100.0 (+497719)
ATP9A	100.0 (-33775)
ATPIF1	100.0 (+477)
ATR	100.0 (-17859)
ATXN1	100.0 (+328558)
ATXN10	100.0 (-32921), 100.0 (-18952)
ATXN2	100.0 (+29232)
ATXN7	100.0 (+69580), 100.0 (+72078)
ATXN7L1	100.0 (+211665)
ATXN7L3B	100.0 (+48749), 100.0 (+82386), 100.0 (+351612), 100.0 (+446877)
AUH	100.0 (+149814), 100.0 (+164980), 100.0 (+261780)
AURKB	100.0 (-10540)
AUTS2	100.0 (+618190), 100.0 (+618595), 100.0 (+835368), 100.0 (+863980)
AVL9	100.0 (+173058)
AVPI1	100.0 (+39422)
AXIN1	100.0 (+25502)
AXIN2	100.0 (-222495), 100.0 (-23834), 100.0 (+3992)
AXL	100.0 (+43894)
AZIN1	100.0 (-65411)
B2M	100.0 (+15079)
B3GALT1	100.0 (-910701), 100.0 (+352483)
B3GALT2	100.0 (-241277), 100.0 (-124522), 100.0 (-96844), 100.0 (+29440), 100.0 (+29907)
B3GAT2	100.0 (+284779)
B3GLCT	100.0 (-37151)
B3GNT2	100.0 (+1956)
B3GNT5	100.0 (+22151), 100.0 (+96655), 100.0 (+122269)
B3GNT6	100.0 (-13650)
B4GALNT2	100.0 (-133803)
B4GALNT3	100.0 (+115837)
B4GALT1	100.0 (-72609)
B4GALT5	100.0 (+14077), 100.0 (+39323), 100.0 (+129794), 100.0 (+132094)
B4GALT6	100.0 (+88367)
B4GAT1	100.0 (-3897)
BACE2	100.0 (-3421)
BACH1	100.0 (+85642)
BAHCC1	100.0 (-465)
BAIAP2L2	100.0 (-53436)
BAIAP3	100.0 (-23340)
BAMBI	100.0 (+2979), 100.0 (+7781), 100.0 (+198069), 100.0 (+251414), 100.0 (+435960)
BANF2	100.0 (+28154), 100.0 (+159218), 100.0 (+267995)
BANK1	100.0 (-434513)
BARHL2	100.0 (-304093)
BARX1	100.0 (-122173)
BARX2	100.0 (-90928), 100.0 (+162619)
BASP1	100.0 (-103582), 100.0 (-89355)
BAZ1A	100.0 (+2051)
BAZ2A	100.0 (+109247)
BBC3	100.0 (+1106), 100.0 (+43492), 100.0 (+80833)
BBOX1	100.0 (+133004), 100.0 (+375728), 100.0 (+404660), 100.0 (+428191)
BBS9	100.0 (-610)
BBX	100.0 (-257473), 100.0 (+161985), 100.0 (+323545), 100.0 (+465760), 100.0 (+475102)
BCAN	100.0 (+18918)
BCAR3	100.0 (+166701), 100.0 (+232138), 100.0 (+245083)
BCAS1	100.0 (+2924), 100.0 (+154691), 100.0 (+200784), 100.0 (+202984), 100.0 (+283492), 100.0 (+427571), 100.0 (+448699), 100.0 (+473229)
BCAS3	100.0 (+574779), 100.0 (+606358)
BCAT1	100.0 (+124431), 100.0 (+339037)
BCAT2	100.0 (+41380)
BCKDHB	100.0 (+333615), 100.0 (+361700)
BCL10	100.0 (-49595)
BCL11A	100.0 (+36667), 100.0 (+137120), 100.0 (+461736), 100.0 (+545599), 100.0 (+868950)
BCL2	100.0 (-2628), 100.0 (+366831), 100.0 (+602773)
BCL2L1	100.0 (+4983), 100.0 (+6817), 100.0 (+9834), 100.0 (+16486), 100.0 (+30720)
BCL2L10	100.0 (-72239), 100.0 (+70365)
BCL2L14	100.0 (-319280), 100.0 (-307044), 100.0 (-192280), 100.0 (-185055), 100.0 (-148668), 100.0 (-97056), 100.0 (-35821), 100.0 (+123995)
BCL2L2	100.0 (-619)
BCL3	100.0 (+5934)
BCL6	100.0 (-419855), 100.0 (-292256)
BCL7A	100.0 (-27226)
BCL7B	100.0 (-6969)
BCLAF1	100.0 (-150362), 100.0 (-149708)
BCO1	100.0 (+356)
BCOR	100.0 (+121814), 100.0 (+787155)
BDH1	100.0 (+255386)
BEAN1	100.0 (+90156)
BEND3	100.0 (-40468)
BEX4	100.0 (-112668)
BFSP1	100.0 (-26031), 100.0 (+208589)
BFSP2	100.0 (-16598), 100.0 (+106561)
BHLHA15	100.0 (-79783), 100.0 (+6743)
BHLHA9	100.0 (-10764)
BHLHE40	100.0 (-435794), 100.0 (+111625)
BICC1	100.0 (+560333)
BICD1	100.0 (-261591), 100.0 (-148023), 100.0 (-145711), 100.0 (+479)
BICRA	100.0 (+16451)
BIN2	100.0 (+3274)
BIRC2	100.0 (+91765)
BIRC3	100.0 (-130473), 100.0 (-37504)
BIRC6	100.0 (+260607)
BLID	100.0 (-464839), 100.0 (+649328)
BLNK	100.0 (+15964), 100.0 (+140308)
BLOC1S3	100.0 (+185)
BLOC1S6	100.0 (+7591)
BLVRA	100.0 (+20132)
BMF	100.0 (+9902)
BMP10	100.0 (+130579)
BMP2	100.0 (-30970), 100.0 (+1917)
BMP2K	100.0 (-219283), 100.0 (-214936), 100.0 (-214301)
BMP4	100.0 (-296200), 100.0 (-269010), 100.0 (-159742), 100.0 (-148905), 100.0 (+9236), 100.0 (+110045), 100.0 (+464901)
BMP7	100.0 (+4142)
BMP8A	100.0 (-276906)
BMPER	100.0 (+131916)
BMPR1A	100.0 (+106786)
BMPR1B	100.0 (+55452), 100.0 (+161543), 100.0 (+162887), 100.0 (+168910), 100.0 (+357228)
BMX	100.0 (+11592)
BNIP1	100.0 (-50530)
BNIP2	100.0 (-391)
BNIPL	100.0 (-23292)
BOD1	100.0 (-268669), 100.0 (-238164), 100.0 (-149927)
BOD1L1	100.0 (-363420)
BORCS5	100.0 (-5543), 100.0 (+46926), 100.0 (+85693), 100.0 (+167110), 100.0 (+171855)
BPTF	100.0 (+4930)
BRAF	100.0 (+11188)
BRD1	100.0 (+57427)
BRD4	100.0 (-1052)
BRD8	100.0 (+233)
BRF2	100.0 (-36146)
BRINP3	100.0 (+136895)
BRMS1L	100.0 (+382510)
BRWD3	100.0 (+395174)
BSN	100.0 (-68974), 100.0 (+119438)
BTAF1	100.0 (+190780)
BTBD16	100.0 (-276295)
BTBD3	100.0 (-936820), 100.0 (-711602), 100.0 (-673967), 100.0 (+1174), 100.0 (+105645)
BTC	100.0 (+255401), 100.0 (+315589)
BTG1	100.0 (+11094), 100.0 (+38668), 100.0 (+110208), 100.0 (+246630), 100.0 (+367020)
BTN1A1	100.0 (-11077), 100.0 (+32171)
BTN2A1	100.0 (+32219)
BTN3A2	100.0 (-17273)
BUD31	100.0 (-15060)
BZW2	100.0 (+14874), 100.0 (+21914)
C10orf10	100.0 (-1354)
C10orf105	100.0 (+84124)
C10orf76	100.0 (+120600)
C11orf45	100.0 (+11150)
C11orf49	100.0 (+10696)
C11orf58	100.0 (-130851), 100.0 (+66024), 100.0 (+141554), 100.0 (+164724), 100.0 (+239115), 100.0 (+243503), 100.0 (+244375)
C11orf87	100.0 (-524748)
C12orf10	100.0 (-4080)
C12orf40	100.0 (+226704), 100.0 (+478889)
C12orf49	100.0 (+39996), 100.0 (+145973)
C12orf66	100.0 (+2666), 100.0 (+377407)
C14orf105	100.0 (+72)
C15orf39	100.0 (-162393)
C15orf62	100.0 (+17566)
C16orf45	100.0 (+157064)
C16orf62	100.0 (-30703), 100.0 (+145568)
C16orf72	100.0 (-103740), 100.0 (+1315), 100.0 (+705989), 100.0 (+988777)
C16orf87	100.0 (-28556)
C17orf78	100.0 (-228533), 100.0 (-18828)
C18orf25	100.0 (+25712)
C1GALT1	100.0 (-191266), 100.0 (-79177), 100.0 (-63974), 100.0 (-59043), 100.0 (+335306)
C1QL3	100.0 (+80417)
C1QTNF2	100.0 (+53685)
C1QTNF3-AMACR	100.0 (-460939)
C1QTNF9	100.0 (-301130), 100.0 (-176702), 100.0 (-157919)
C1orf105	100.0 (-243044), 100.0 (-77949), 100.0 (-18481)
C1orf116	100.0 (+7030), 100.0 (+10681), 100.0 (+24939), 100.0 (+25361)
C1orf131	100.0 (+7284)
C1orf189	100.0 (+9453)
C1orf198	100.0 (-70363)
C1orf21	100.0 (-196008), 100.0 (+203211)
C1orf35	100.0 (+15693)
C21orf59	100.0 (-114202), 100.0 (-89989)
C22orf23	100.0 (+46524)
C2orf40	100.0 (-130775)
C2orf50	100.0 (-229)
C2orf88	100.0 (+14733)
C3orf33	100.0 (-9033), 100.0 (+60158)
C4orf19	100.0 (-691083), 100.0 (-678296), 100.0 (-152935), 100.0 (-106108), 100.0 (-43797), 100.0 (+89485)
C4orf32	100.0 (-61680), 100.0 (+8017)
C5	100.0 (-1696)
C5orf24	100.0 (-298)
C6	100.0 (-153678), 100.0 (+67614), 100.0 (+78840)
C6orf62	100.0 (-43191)
C7	100.0 (-2554)
C7orf25	100.0 (+22657)
C7orf43	100.0 (-9645)
C8orf22	100.0 (+158218)
C8orf4	100.0 (+42354)
C9orf3	100.0 (-12790), 100.0 (+153687), 100.0 (+154107), 100.0 (+155019), 100.0 (+281746), 100.0 (+305435), 100.0 (+318810), 100.0 (+340944)
C9orf57	100.0 (-66989), 100.0 (-14486), 100.0 (+115859)
C9orf64	100.0 (-110)
CA1	100.0 (+111086), 100.0 (+115844), 100.0 (+132971)
CA12	100.0 (-114986), 100.0 (-84249), 100.0 (-80636), 100.0 (-78929)
CA13	100.0 (+516), 100.0 (+17643), 100.0 (+22401)
CA2	100.0 (+83150), 100.0 (+460743)
CA4	100.0 (+205995), 100.0 (+241514)
CA8	100.0 (-965)
CAB39	100.0 (-199441)
CAB39L	100.0 (+41712)
CABLES1	100.0 (+124335), 100.0 (+270841)
CABYR	100.0 (-276666), 100.0 (-70150), 100.0 (-26046), 100.0 (+77233)
CACHD1	100.0 (+32056), 100.0 (+69709)
CACNA1A	100.0 (-224886), 100.0 (+245314)
CACNA1D	100.0 (+348609)
CACNA1E	100.0 (-371112), 100.0 (-31162), 100.0 (+17278)
CACNA2D1	100.0 (-105354)
CACNB2	100.0 (+483135), 100.0 (+487287)
CACNG5	100.0 (-419613), 100.0 (-326745), 100.0 (-145690)
CACNG6	100.0 (-11366)
CACNG8	100.0 (+17882)
CACUL1	100.0 (+16902), 100.0 (+24132), 100.0 (+25330)
CACYBP	100.0 (-125377), 100.0 (-123027)
CADPS2	100.0 (+1301), 100.0 (+51512)
CALCR	100.0 (+264478)
CALD1	100.0 (+107337), 100.0 (+112933)
CALM1	100.0 (+115476)
CALM2	100.0 (-168446), 100.0 (-133106), 100.0 (-80132)
CALML3	100.0 (+14586), 100.0 (+24158)
CAMK1G	100.0 (-41023)
CAMK2D	100.0 (+89526)
CAMK4	100.0 (+287397)
CAMKK2	100.0 (-47296)
CAMTA1	100.0 (+37580), 100.0 (+981552)
CAPN1	100.0 (+42636)
CAPN12	100.0 (-19357), 100.0 (+58272), 100.0 (+85961), 100.0 (+92496), 100.0 (+94697)
CAPN15	100.0 (-70754)
CAPN2	100.0 (+63966), 100.0 (+81662)
CAPN8	100.0 (+25970), 100.0 (+242833), 100.0 (+262359)
CAPRIN1	100.0 (-114332)
CAPZA2	100.0 (-89770)
CAPZA3	100.0 (+283427), 100.0 (+302427), 100.0 (+307796)
CAPZB	100.0 (+54285)
CARD10	100.0 (-14899)
CARD11	100.0 (+183341)
CARD6	100.0 (-78), 100.0 (+65514)
CARD8	100.0 (-5151)
CARHSP1	100.0 (+661)
CARMIL1	100.0 (+1119), 100.0 (+49940), 100.0 (+50379), 100.0 (+363725)
CARMIL3	100.0 (-15613)
CASP4	100.0 (+517132)
CASP9	100.0 (-2070)
CASQ2	100.0 (-42885), 100.0 (+118876)
CAST	100.0 (-20196), 100.0 (-19634)
CASTOR1	100.0 (-15824)
CATSPERB	100.0 (-10510)
CAV1	100.0 (-22148), 100.0 (-12400), 100.0 (+52375)
CAV2	100.0 (-281070), 100.0 (+3247), 100.0 (+12995)
CAVIN2	100.0 (-17695)
CBLB	100.0 (+194345)
CBLC	100.0 (-23388)
CBR4	100.0 (-239292), 100.0 (-234103), 100.0 (-179907), 100.0 (-69892), 100.0 (-609), 100.0 (+500270)
CBSL	100.0 (+98009)
CBWD2	100.0 (-148707)
CBWD6	100.0 (-601432)
CC2D1B	100.0 (-2721)
CCBE1	100.0 (-184806)
CCDC112	100.0 (-155581), 100.0 (-119721), 100.0 (-118329)
CCDC117	100.0 (+11456)
CCDC129	100.0 (+20761)
CCDC130	100.0 (-414)
CCDC141	100.0 (-130580)
CCDC148	100.0 (+324486), 100.0 (+376989), 100.0 (+395767)
CCDC170	100.0 (+8056)
CCDC180	100.0 (+74813), 100.0 (+75159)
CCDC182	100.0 (+207099), 100.0 (+227770), 100.0 (+331072), 100.0 (+369359), 100.0 (+387373), 100.0 (+486764), 100.0 (+488087)
CCDC185	100.0 (+9958), 100.0 (+29484), 100.0 (+246347)
CCDC25	100.0 (+70677)
CCDC28A	100.0 (-49666), 100.0 (+22384)
CCDC59	100.0 (-291990)
CCDC6	100.0 (-482055), 100.0 (-241684), 100.0 (-75047)
CCDC62	100.0 (+48854)
CCDC68	100.0 (-628839), 100.0 (-553780), 100.0 (-428888), 100.0 (-362289)
CCDC8	100.0 (+54836)
CCDC80	100.0 (-158808), 100.0 (-154176)
CCDC81	100.0 (+101733), 100.0 (+125506)
CCDC86	100.0 (+2766)
CCDC89	100.0 (-39332), 100.0 (-31777)
CCDC90B	100.0 (+44894)
CCDC93	100.0 (-71623)
CCDC97	100.0 (-14683)
CCER1	100.0 (+97230), 100.0 (+887378)
CCK	100.0 (+88485), 100.0 (+142562)
CCKAR	100.0 (+1807), 100.0 (+4702), 100.0 (+117517)
CCL14	100.0 (-14735)
CCL15-CCL14	100.0 (+237)
CCL17	100.0 (-26756)
CCL20	100.0 (-51916)
CCL22	100.0 (+13574)
CCND1	100.0 (-360022), 100.0 (+198)
CCNG1	100.0 (-17635)
CCNG2	100.0 (+143961)
CCNH	100.0 (-68)
CCNI	100.0 (+34395)
CCNJL	100.0 (-4356), 100.0 (+102345)
CCNL1	100.0 (+31837), 100.0 (+70294)
CCNY	100.0 (-208889), 100.0 (+1926), 100.0 (+84734)
CCP110	100.0 (+855)
CCR4	100.0 (-111065), 100.0 (+105183), 100.0 (+116468), 100.0 (+144993)
CCR7	100.0 (+31964), 100.0 (+48702)
CCR8	100.0 (-39649)
CCSER2	100.0 (-4870), 100.0 (+198996)
CCT5	100.0 (+54136)
CCZ1B	100.0 (-296802), 100.0 (-291871), 100.0 (-276668), 100.0 (-164579)
CD109	100.0 (-27766)
CD164	100.0 (-1683)
CD180	100.0 (-832184), 100.0 (-577606), 100.0 (-576851), 100.0 (+35796), 100.0 (+152560), 100.0 (+202427), 100.0 (+305337), 100.0 (+318484), 100.0 (+318845)
CD200	100.0 (-11326)
CD200R1L	100.0 (+45873), 100.0 (+50505)
CD24	100.0 (+86496), 100.0 (+102973), 100.0 (+144420), 100.0 (+186485), 100.0 (+225012), 100.0 (+248857), 100.0 (+252337)
CD247	100.0 (+70970), 100.0 (+231866)
CD28	100.0 (-58175)
CD300A	100.0 (-35275)
CD34	100.0 (+155564)
CD44	100.0 (-209763), 100.0 (-208976), 100.0 (-133868), 100.0 (+63758)
CD46	100.0 (+3781)
CD47	100.0 (+92936), 100.0 (+102278), 100.0 (+244493), 100.0 (+406053)
CD48	100.0 (+53307)
CD5	100.0 (+47465), 100.0 (+57760)
CD58	100.0 (+61750), 100.0 (+103492), 100.0 (+122414), 100.0 (+137139)
CD5L	100.0 (-124242)
CD68	100.0 (-4932)
CD7	100.0 (+21399)
CD83	100.0 (+603630)
CD96	100.0 (-227699)
CDADC1	100.0 (+124114)
CDC14B	100.0 (+128303)
CDC27	100.0 (+118630)
CDC42BPA	100.0 (-113576), 100.0 (-78998)
CDC42BPG	100.0 (-27213)
CDC42EP1	100.0 (-26006), 100.0 (+3248), 100.0 (+9931)
CDC42EP2	100.0 (-38762)
CDC42EP3	100.0 (-246522), 100.0 (+12693), 100.0 (+109812), 100.0 (+164803), 100.0 (+281886)
CDC5L	100.0 (+670508)
CDC7	100.0 (+260564), 100.0 (+265489), 100.0 (+326677), 100.0 (+372151)
CDC73	100.0 (+34730), 100.0 (+35197)
CDCA2	100.0 (+741)
CDCA7	100.0 (+311702), 100.0 (+364808)
CDH1	100.0 (+6114)
CDH11	100.0 (-639164), 100.0 (-544049), 100.0 (+730435)
CDH12	100.0 (+694988), 100.0 (+701620)
CDH13	100.0 (-296738)
CDH19	100.0 (-541872)
CDH2	100.0 (-980553), 100.0 (+761860)
CDH23	100.0 (+238735)
CDH5	100.0 (-700383), 100.0 (-605268)
CDIP1	100.0 (+14161)
CDK1	100.0 (+98476)
CDK14	100.0 (+124713), 100.0 (+129992)
CDK15	100.0 (+84205), 100.0 (+190077)
CDK17	100.0 (+1778)
CDK5RAP3	100.0 (-10405)
CDK6	100.0 (+124659), 100.0 (+127726), 100.0 (+138085), 100.0 (+149581), 100.0 (+150857)
CDKAL1	100.0 (+471322), 100.0 (+488736), 100.0 (+545520), 100.0 (+616121), 100.0 (+847086), 100.0 (+847430)
CDKL4	100.0 (-188676), 100.0 (+12687), 100.0 (+39741)
CDKN1A	100.0 (+2143)
CDKN1B	100.0 (+336), 100.0 (+1255), 100.0 (+1708)
CDKN2AIP	100.0 (-115636)
CDKN2AIPNL	100.0 (-98007), 100.0 (+39747)
CDKN2B	100.0 (-379716), 100.0 (-148093), 100.0 (-108555)
CDKN3	100.0 (-291239), 100.0 (-280402), 100.0 (-171134), 100.0 (-143944)
CDNF	100.0 (+14840), 100.0 (+94985), 100.0 (+281456)
CDPF1	100.0 (+49332)
CDR2	100.0 (+2523)
CDRT1	100.0 (+13559)
CDRT15L2	100.0 (+372690)
CDS1	100.0 (+287389)
CDV3	100.0 (-67174)
CDYL	100.0 (+33799), 100.0 (+72550)
CEACAM1	100.0 (+39305), 100.0 (+67747), 100.0 (+73299)
CEACAM16	100.0 (-4075)
CEACAM19	100.0 (+23354)
CEACAM20	100.0 (-59521)
CEACAM3	100.0 (-21468), 100.0 (-20130)
CEACAM6	100.0 (+19548), 100.0 (+20886)
CEBPA	100.0 (-3143)
CEBPB	100.0 (-24255), 100.0 (+176183)
CEBPD	100.0 (+3295), 100.0 (+70092), 100.0 (+119897), 100.0 (+266553), 100.0 (+435856)
CEBPG	100.0 (-67623)
CELA1	100.0 (-25437)
CELA3A	100.0 (-1976)
CELA3B	100.0 (-2262), 100.0 (+22659)
CELF4	100.0 (+389191)
CEMIP	100.0 (-35698), 100.0 (-2625), 100.0 (+25586), 100.0 (+71822)
CENPE	100.0 (-300660), 100.0 (-109513), 100.0 (-107377), 100.0 (-25416), 100.0 (-2235)
CENPO	100.0 (-195923)
CENPS	100.0 (-30005)
CENPU	100.0 (-79518)
CENPV	100.0 (+56069)
CENPW	100.0 (+686279)
CEP112	100.0 (+407727), 100.0 (+606388)
CEP126	100.0 (-165617)
CEP128	100.0 (+473106)
CEP135	100.0 (+106334), 100.0 (+107050), 100.0 (+157568)
CEP162	100.0 (-319851), 100.0 (-299120), 100.0 (-293659), 100.0 (-290897), 100.0 (-289330), 100.0 (-234052), 100.0 (-198548)
CEP170B	100.0 (+54851)
CEP295	100.0 (-73344)
CEP295NL	100.0 (-21095)
CEP57	100.0 (+124071)
CEP72	100.0 (-10802)
CEP78	100.0 (-201926)
CEP83	100.0 (-155912), 100.0 (+27276), 100.0 (+276346)
CEP85	100.0 (+868)
CEP85L	100.0 (+23017), 100.0 (+25804)
CEP97	100.0 (+1029)
CERS6	100.0 (-107046), 100.0 (+2330), 100.0 (+24056), 100.0 (+249984)
CFAP20	100.0 (+8033)
CFAP58	100.0 (+38407)
CFAP70	100.0 (+105602)
CFI	100.0 (-13247)
CFL2	100.0 (-158906)
CFTR	100.0 (+109029), 100.0 (+139849)
CGA	100.0 (-44226)
CGN	100.0 (+1805), 100.0 (+2530)
CGNL1	100.0 (-418484), 100.0 (-406998), 100.0 (-178244), 100.0 (-159998), 100.0 (+109489), 100.0 (+120559)
CHCHD1	100.0 (-8621)
CHCHD4	100.0 (+173654)
CHD1	100.0 (-123601), 100.0 (+152381)
CHD2	100.0 (-212930), 100.0 (-90105)
CHD3	100.0 (+31403)
CHD6	100.0 (-481960), 100.0 (-74919), 100.0 (-32748)
CHD7	100.0 (+11026)
CHD9	100.0 (-506924), 100.0 (-490446), 100.0 (-489621), 100.0 (-457358)
CHDH	100.0 (+3082)
CHI3L2	100.0 (+21135), 100.0 (+37536)
CHIA	100.0 (-69010), 100.0 (-52609)
CHKA	100.0 (+14353)
CHML	100.0 (+2099)
CHMP3	100.0 (+22287)
CHMP4B	100.0 (-14196)
CHMP6	100.0 (-199886)
CHN2	100.0 (-205598), 100.0 (-150992)
CHPT1	100.0 (+12965)
CHRM3	100.0 (-418007), 100.0 (+88493), 100.0 (+264180)
CHRNA2	100.0 (-10617), 100.0 (+18858), 100.0 (+156047), 100.0 (+156389)
CHRNA9	100.0 (-79218), 100.0 (+69233)
CHST11	100.0 (+205900), 100.0 (+220736)
CHST2	100.0 (+310907), 100.0 (+443853)
CHST3	100.0 (+16199)
CHST9	100.0 (-230269)
CHSY1	100.0 (+40709), 100.0 (+84304)
CHSY3	100.0 (+387973), 100.0 (+622201)
CHURC1-FNTB	100.0 (+24585)
CIDEA	100.0 (+34073)
CILP	100.0 (-67412)
CILP2	100.0 (+63998)
CIPC	100.0 (-64031), 100.0 (-58261)
CIR1	100.0 (+203)
CITED2	100.0 (-637468), 100.0 (-603754), 100.0 (-209703), 100.0 (-195049), 100.0 (-1020), 100.0 (+4080)
CITED4	100.0 (-13467)
CKAP4	100.0 (-33276), 100.0 (-26917)
CKS2	100.0 (-8882)
CLASP1	100.0 (+770)
CLASP2	100.0 (-186)
CLCN4	100.0 (+153970)
CLCN5	100.0 (+81287), 100.0 (+196608)
CLDN1	100.0 (+154156), 100.0 (+170447)
CLDN11	100.0 (+7286)
CLDN14	100.0 (-181266)
CLDN18	100.0 (-181)
CLDN23	100.0 (-278133), 100.0 (-240319), 100.0 (+154618)
CLDN24	100.0 (-6529)
CLDN4	100.0 (+2341)
CLEC10A	100.0 (+32956)
CLEC18A	100.0 (+108888)
CLEC19A	100.0 (+108268)
CLEC20A	100.0 (+257956)
CLEC2L	100.0 (+135787), 100.0 (+137145), 100.0 (+156561), 100.0 (+234584)
CLHC1	100.0 (+68296), 100.0 (+180994)
CLIC3	100.0 (+4360)
CLIC5	100.0 (+493138)
CLIC6	100.0 (+194958), 100.0 (+197210), 100.0 (+298492)
CLINT1	100.0 (+24497)
CLIP4	100.0 (+14637), 100.0 (+602916), 100.0 (+615460)
CLK4	100.0 (+866)
CLLU1	100.0 (+22023)
CLMN	100.0 (+54454), 100.0 (+70748), 100.0 (+107574)
CLOCK	100.0 (-40378)
CLSTN2	100.0 (+120431)
CLTB	100.0 (-30816)
CLTC	100.0 (+3344)
CLU	100.0 (-1903)
CLUAP1	100.0 (-43339)
CLVS1	100.0 (-598151), 100.0 (+421046)
CMBL	100.0 (+3969)
CMPK2	100.0 (+339638), 100.0 (+680539), 100.0 (+826996)
CMSS1	100.0 (+105922), 100.0 (+127275), 100.0 (+221224)
CMTM6	100.0 (+82629), 100.0 (+96143), 100.0 (+97511)
CMTM7	100.0 (-36925), 100.0 (+14226), 100.0 (+15594), 100.0 (+29108)
CMTM8	100.0 (+116067)
CMYA5	100.0 (+38325)
CNKSR3	100.0 (+127527)
CNNM3	100.0 (+16845)
CNOT10	100.0 (+85383)
CNOT11	100.0 (-65879)
CNOT3	100.0 (-2634)
CNOT6L	100.0 (+1287)
CNTN3	100.0 (+438890)
CNTN4	100.0 (+815563)
CNTNAP3	100.0 (+597790)
CNTNAP3B	100.0 (+338619)
CNTNAP4	100.0 (-526820)
CNTRL	100.0 (-23040), 100.0 (+124958)
COA1	100.0 (+57935)
COBL	100.0 (-23942)
COBLL1	100.0 (-68402), 100.0 (+82114)
COG3	100.0 (-17478)
COG6	100.0 (+327412), 100.0 (+408192), 100.0 (+863776), 100.0 (+993578)
COG7	100.0 (-55843), 100.0 (+558)
COG8	100.0 (-11348)
COIL	100.0 (+23406)
COL10A1	100.0 (-19247)
COL14A1	100.0 (-229423), 100.0 (-188384)
COL15A1	100.0 (-135156)
COL18A1	100.0 (+58320)
COL21A1	100.0 (-598526), 100.0 (-553632), 100.0 (-438781), 100.0 (-423803)
COL23A1	100.0 (-35693)
COL26A1	100.0 (+235030)
COL28A1	100.0 (-30564), 100.0 (+17932)
COL4A1	100.0 (+438238), 100.0 (+444228)
COL4A2	100.0 (+200248)
COL4A3	100.0 (+148790)
COL4A3BP	100.0 (-55852)
COL4A6	100.0 (+191476)
COL6A3	100.0 (+125088), 100.0 (+149761), 100.0 (+328951)
COL9A1	100.0 (-96287)
COLCA2	100.0 (+4784), 100.0 (+9276), 100.0 (+36176)
COLEC10	100.0 (-108145), 100.0 (+70172), 100.0 (+112079)
COLGALT2	100.0 (-13024), 100.0 (+91747), 100.0 (+337843)
COPS4	100.0 (+75661)
COPS8	100.0 (+112), 100.0 (+179302), 100.0 (+203975)
COPZ1	100.0 (+3344)
COQ10B	100.0 (+7695)
COQ2	100.0 (+135149)
CORO1C	100.0 (-135421), 100.0 (-26461), 100.0 (+13597)
COTL1	100.0 (+40347)
COX4I2	100.0 (+54290), 100.0 (+68524), 100.0 (+75176), 100.0 (+78193), 100.0 (+80027)
COX5A	100.0 (+32376)
COX6C	100.0 (+784491), 100.0 (+802961), 100.0 (+880040)
COX7A2L	100.0 (+163544)
CPA3	100.0 (+9635)
CPA4	100.0 (+11538)
CPA5	100.0 (-40156)
CPD	100.0 (+17273)
CPEB2	100.0 (-135448)
CPEB3	100.0 (+128730)
CPEB4	100.0 (-121693), 100.0 (-33456), 100.0 (-2951), 100.0 (+44389)
CPM	100.0 (-119959), 100.0 (-4115)
CPN1	100.0 (+37077), 100.0 (+61470)
CPN2	100.0 (+190343)
CPNE1	100.0 (-8054)
CPNE4	100.0 (-279242), 100.0 (-219292)
CPNE8	100.0 (-331096)
CPPED1	100.0 (+488346), 100.0 (+778555)
CPQ	100.0 (+621344)
CPSF6	100.0 (-302302), 100.0 (-186458), 100.0 (+3794), 100.0 (+90270), 100.0 (+92845), 100.0 (+98901), 100.0 (+106400)
CPT2	100.0 (-12963)
CPVL	100.0 (-255005), 100.0 (-61154)
CRB2	100.0 (+505095), 100.0 (+537644)
CRBN	100.0 (-519889)
CREB3L1	100.0 (-3423), 100.0 (-1323)
CREB3L2	100.0 (-65158), 100.0 (+9939), 100.0 (+17374), 100.0 (+51478), 100.0 (+51979), 100.0 (+52372)
CREB3L3	100.0 (-22055)
CREB5	100.0 (+205964), 100.0 (+429903)
CREBRF	100.0 (+37560)
CREG2	100.0 (-8727), 100.0 (+56842)
CREM	100.0 (-41317), 100.0 (+525)
CRHR1	100.0 (-200629)
CRIM1	100.0 (+223283)
CRISP1	100.0 (+11090), 100.0 (+11712)
CRISP2	100.0 (-22833)
CRISP3	100.0 (+8043)
CRISPLD2	100.0 (+65114)
CRKL	100.0 (-31732)
CRLF3	100.0 (+116293)
CROT	100.0 (-456)
CRTAP	100.0 (+82351)
CRTC3	100.0 (-127535), 100.0 (-116593)
CRY1	100.0 (+1675)
CRYAA	100.0 (+118900)
CRYBA4	100.0 (+10594)
CRYBB3	100.0 (-89445), 100.0 (-79583), 100.0 (-79089), 100.0 (-78569), 100.0 (-52910)
CRYM	100.0 (+41600)
CSF1	100.0 (-54811)
CSGALNACT1	100.0 (+23661), 100.0 (+75453), 100.0 (+91960), 100.0 (+144085), 100.0 (+144526), 100.0 (+163854)
CSMD3	100.0 (+820582)
CSN2	100.0 (-23476), 100.0 (-22933)
CSNK1A1	100.0 (-697), 100.0 (+1194), 100.0 (+7040)
CSNK1D	100.0 (-22472)
CSNK1G3	100.0 (+356159), 100.0 (+744358)
CSNK2A1	100.0 (+80699)
CSRNP3	100.0 (-100235), 100.0 (-98059), 100.0 (+229042), 100.0 (+299218)
CSRP1	100.0 (-6991), 100.0 (-6121)
CSRP2	100.0 (-22306), 100.0 (+208)
CSRP3	100.0 (+1240), 100.0 (+33518)
CST7	100.0 (-18742)
CST9	100.0 (+19840)
CST9L	100.0 (-17287)
CSTB	100.0 (-6673)
CSTF3	100.0 (-21265), 100.0 (+71490)
CTAGE1	100.0 (-455397), 100.0 (+219703), 100.0 (+223288), 100.0 (+224070), 100.0 (+227002)
CTAGE5	100.0 (-38579)
CTAGE9	100.0 (-96778)
CTBP1	100.0 (-38417)
CTBP2	100.0 (-129760)
CTC1	100.0 (+26922)
CTDP1	100.0 (-221026)
CTDSPL	100.0 (+30987), 100.0 (+47545), 100.0 (+75502), 100.0 (+83560), 100.0 (+125594)
CTGF	100.0 (-382444)
CTH	100.0 (+355)
CTHRC1	100.0 (-57898)
CTNNA3	100.0 (+203094)
CTNNAL1	100.0 (-104520), 100.0 (-95219), 100.0 (-85280)
CTNNBL1	100.0 (+129784)
CTNND1	100.0 (+1755), 100.0 (+15815), 100.0 (+31270), 100.0 (+210058), 100.0 (+210862)
CTPS1	100.0 (-103502)
CTSB	100.0 (+54449), 100.0 (+59947)
CTSC	100.0 (-50928)
CTSH	100.0 (-25362)
CTSK	100.0 (-3105)
CTSL	100.0 (-178553), 100.0 (-82096)
CTSO	100.0 (-988064)
CTTNBP2	100.0 (+253695), 100.0 (+284515)
CTXN3	100.0 (+105394), 100.0 (+244210), 100.0 (+294157), 100.0 (+391810)
CTXND1	100.0 (+5042), 100.0 (+5589)
CUL2	100.0 (-11855)
CUTC	100.0 (+48134)
CUX1	100.0 (+67247), 100.0 (+117835), 100.0 (+137488), 100.0 (+281972)
CWC22	100.0 (-670218), 100.0 (-360934), 100.0 (-284845), 100.0 (-282712)
CWC25	100.0 (+25264)
CWC27	100.0 (+97861), 100.0 (+269054)
CX3CL1	100.0 (-112), 100.0 (+5553)
CX3CR1	100.0 (-8322)
CXADR	100.0 (-49874), 100.0 (-39684)
CXCL13	100.0 (-210641), 100.0 (+306328)
CXCL17	100.0 (-46156), 100.0 (-17714), 100.0 (-12162)
CXCL2	100.0 (-18028), 100.0 (-355)
CXCL6	100.0 (-95924)
CXCL8	100.0 (-80890), 100.0 (+67)
CXCR4	100.0 (-93349), 100.0 (-63439), 100.0 (-62322), 100.0 (-58410), 100.0 (-52625), 100.0 (-24768), 100.0 (+90694)
CXXC5	100.0 (+85505)
CXorf36	100.0 (-316483)
CYB561	100.0 (+164439)
CYB5B	100.0 (+11634)
CYB5D2	100.0 (+104767)
CYB5R2	100.0 (+68247), 100.0 (+102182)
CYB5R4	100.0 (+116770)
CYFIP2	100.0 (+22469)
CYP17A1	100.0 (+2471)
CYP1B1	100.0 (-299066)
CYP26A1	100.0 (+347937)
CYP26B1	100.0 (-646431), 100.0 (-528422), 100.0 (-527522)
CYP27B1	100.0 (-4643)
CYP27C1	100.0 (-21002)
CYP2A6	100.0 (+27448)
CYP2C18	100.0 (-7354)
CYP2F1	100.0 (+58238)
CYP2S1	100.0 (-20379)
CYP4F22	100.0 (+47930)
CYP4F8	100.0 (-58798)
CYP8B1	100.0 (+20098), 100.0 (+46860)
CYSLTR2	100.0 (+232001)
CYSTM1	100.0 (-8863), 100.0 (+16353), 100.0 (+28035), 100.0 (+41613), 100.0 (+86990)
CYTIP	100.0 (+1905), 100.0 (+11059)
DAB2IP	100.0 (+335293)
DACH1	100.0 (+836269)
DACT2	100.0 (+123291)
DACT3	100.0 (-52926)
DAD1	100.0 (+116328), 100.0 (+254298)
DAG1	100.0 (+15383)
DAND5	100.0 (+16032)
DAOA	100.0 (+114232), 100.0 (+453191), 100.0 (+678145), 100.0 (+884374)
DAP	100.0 (+36083)
DAPK1	100.0 (-159680), 100.0 (+49085), 100.0 (+145542)
DAPL1	100.0 (-71453)
DARS	100.0 (-39865), 100.0 (+36949)
DAXX	100.0 (+4608)
DBF4	100.0 (-18052)
DBN1	100.0 (+25199)
DBX1	100.0 (+356389), 100.0 (+359281), 100.0 (+382679)
DBX2	100.0 (-141365)
DCAF11	100.0 (-709)
DCAF12L1	100.0 (+80337)
DCAF16	100.0 (+39704)
DCAF5	100.0 (+73566)
DCAF6	100.0 (+179940)
DCDC2	100.0 (-27411)
DCHS2	100.0 (-159103)
DCN	100.0 (-951680), 100.0 (-924106), 100.0 (-852566), 100.0 (-716144), 100.0 (-595754)
DCT	100.0 (-70226)
DCTN1	100.0 (-60940)
DCUN1D4	100.0 (+9554), 100.0 (+65901)
DDAH1	100.0 (+138455)
DDC	100.0 (+33499), 100.0 (+68428)
DDHD1	100.0 (-794477), 100.0 (-693668), 100.0 (-338812)
DDHD2	100.0 (-54302)
DDIT4	100.0 (-27749)
DDR1	100.0 (-139272)
DDX10	100.0 (+232347)
DDX18	100.0 (-687362)
DDX20	100.0 (+221809)
DDX31	100.0 (-1132)
DDX3X	100.0 (+50013)
DDX3Y	100.0 (+306966), 100.0 (+426822)
DDX43	100.0 (+14834)
DDX46	100.0 (+86909)
DDX47	100.0 (-26673), 100.0 (-2715)
DDX50	100.0 (-22552)
DDX52	100.0 (-86410), 100.0 (-70254), 100.0 (-65749), 100.0 (-216)
DDX59	100.0 (+1272)
DDX6	100.0 (+1114)
DDX60	100.0 (+193379)
DDX60L	100.0 (-6948)
DEGS2	100.0 (-61988), 100.0 (-44600)
DENND1A	100.0 (+36203), 100.0 (+68752)
DENND3	100.0 (+50402)
DENND4C	100.0 (-27745)
DENND6A	100.0 (-60865)
DEPDC1B	100.0 (+25770), 100.0 (+27944)
DEPDC7	100.0 (-124090)
DEPTOR	100.0 (+21968), 100.0 (+63007)
DFNA5	100.0 (-163244), 100.0 (-149850), 100.0 (-68151)
DGAT2	100.0 (-19549), 100.0 (+44843)
DGCR6	100.0 (+27776)
DGKA	100.0 (-831)
DGKB	100.0 (+882503)
DGKD	100.0 (+58848)
DGKE	100.0 (+921)
DGKG	100.0 (+127843), 100.0 (+172577), 100.0 (+230036)
DGKH	100.0 (-52503), 100.0 (-22246), 100.0 (-679)
DGKI	100.0 (-145255), 100.0 (-137820), 100.0 (-103716), 100.0 (-103215), 100.0 (-102822)
DHCR24	100.0 (+2001)
DHDH	100.0 (-375)
DHRS2	100.0 (+248296)
DHRS3	100.0 (+139536), 100.0 (+216291), 100.0 (+219795), 100.0 (+289785)
DHRS4	100.0 (-68917)
DHRS4L2	100.0 (+47565)
DHRS7C	100.0 (+144507), 100.0 (+144923)
DHX30	100.0 (+231594), 100.0 (+279926)
DHX36	100.0 (+188849)
DHX8	100.0 (+47459)
DIAPH1	100.0 (+26734)
DIAPH3	100.0 (+837104)
DICER1	100.0 (-107442), 100.0 (-91148), 100.0 (-54322)
DIO2	100.0 (-257179)
DIO3	100.0 (-148552)
DIP2B	100.0 (+33250)
DIP2C	100.0 (+142219)
DIRAS2	100.0 (+450381)
DIRAS3	100.0 (-148046), 100.0 (+200854)
DIS3L2	100.0 (+273886)
DISP1	100.0 (+181357)
DKK1	100.0 (+4080), 100.0 (+82174)
DKK2	100.0 (-528103)
DKK3	100.0 (-82218), 100.0 (+16991), 100.0 (+144140), 100.0 (+166856)
DKK4	100.0 (+8)
DLC1	100.0 (+403461)
DLD	100.0 (+58224), 100.0 (+105658)
DLG1	100.0 (-2025)
DLG2	100.0 (+547877)
DLG5	100.0 (+16579)
DLGAP1	100.0 (-133678), 100.0 (-131963), 100.0 (+116669), 100.0 (+789311), 100.0 (+790331), 100.0 (+791212), 100.0 (+852032)
DLL1	100.0 (+489945)
DLX2	100.0 (-272161), 100.0 (-167749)
DMAC1	100.0 (+844625)
DMAP1	100.0 (+114397)
DMRT1	100.0 (-158513)
DMRTA1	100.0 (-328923), 100.0 (-289385), 100.0 (-57762)
DMRTA2	100.0 (-429998), 100.0 (-207845), 100.0 (-197590), 100.0 (-180535), 100.0 (-50129)
DMXL1	100.0 (+129509), 100.0 (+197886), 100.0 (+252999)
DNAH10	100.0 (-42650)
DNAH3	100.0 (-29300)
DNAH6	100.0 (-56334), 100.0 (+96722)
DNAH7	100.0 (-98540)
DNAJA2	100.0 (-3064), 100.0 (+87988)
DNAJB1	100.0 (+12278), 100.0 (+21528)
DNAJB4	100.0 (+495)
DNAJB6	100.0 (-47468)
DNAJC1	100.0 (+276310), 100.0 (+415252)
DNAJC13	100.0 (-805)
DNAJC15	100.0 (+34726)
DNAJC16	100.0 (-448)
DNAJC18	100.0 (+356)
DNAJC25	100.0 (-27240)
DNAJC5	100.0 (+1425)
DNASE1L3	100.0 (-11313), 100.0 (+4680), 100.0 (+30029), 100.0 (+125845), 100.0 (+190738), 100.0 (+199615), 100.0 (+200138)
DNASE2B	100.0 (-137331), 100.0 (-98518)
DNHD1	100.0 (-10405)
DNM2	100.0 (+31783), 100.0 (+91081)
DNM3	100.0 (+336144), 100.0 (+501239), 100.0 (+560707)
DNMBP	100.0 (-34881), 100.0 (-10488), 100.0 (+77773), 100.0 (+78705)
DNMT3A	100.0 (-322177)
DOCK11	100.0 (-148724)
DOCK3	100.0 (-62548), 100.0 (+709148)
DOCK4	100.0 (+275028), 100.0 (+459689)
DOCK5	100.0 (-829), 100.0 (+1101), 100.0 (+45384)
DOCK7	100.0 (+13715)
DOCK8	100.0 (+274911)
DOCK9	100.0 (-68552)
DOK1	100.0 (+4625)
DONSON	100.0 (+4083)
DOPEY2	100.0 (+133713)
DOT1L	100.0 (+7371)
DPF2	100.0 (+1575)
DPH5	100.0 (-111089)
DPH6	100.0 (-318221), 100.0 (-182188), 100.0 (-167684), 100.0 (-126976), 100.0 (+10949), 100.0 (+50822)
DPP4	100.0 (-15853)
DPT	100.0 (-178141), 100.0 (-132742)
DPY30	100.0 (-23345)
DPYD	100.0 (+410204), 100.0 (+453395)
DRAM1	100.0 (+31990), 100.0 (+181968)
DRC7	100.0 (+6648)
DRD1	100.0 (+158363)
DRD2	100.0 (-230369), 100.0 (-222572)
DSCAM	100.0 (-317241)
DSEL	100.0 (-566200), 100.0 (+370974)
DSG2	100.0 (+12135), 100.0 (+89357)
DSP	100.0 (+18409)
DST	100.0 (+5644), 100.0 (+50538), 100.0 (+165389), 100.0 (+180367)
DSTN	100.0 (-12463)
DTHD1	100.0 (+609128), 100.0 (+621915)
DTNA	100.0 (+366083), 100.0 (+385369)
DTNB	100.0 (-85048), 100.0 (+8867)
DTNBP1	100.0 (-98381), 100.0 (+253554)
DTWD2	100.0 (+640119), 100.0 (+679328)
DUOX2	100.0 (+44706)
DUPD1	100.0 (+205928)
DUSP1	100.0 (+5639), 100.0 (+91220)
DUSP10	100.0 (-219765), 100.0 (+896), 100.0 (+29835)
DUSP16	100.0 (+33407), 100.0 (+38152), 100.0 (+119569), 100.0 (+158336)
DUSP3	100.0 (+770)
DUSP4	100.0 (-731700), 100.0 (-624848), 100.0 (-485737), 100.0 (-427696), 100.0 (-314692), 100.0 (+9180), 100.0 (+63996)
DUSP5	100.0 (-101319), 100.0 (-81314)
DUSP6	100.0 (-21544), 100.0 (-19627), 100.0 (-2383), 100.0 (+24227), 100.0 (+89300), 100.0 (+218727), 100.0 (+280638), 100.0 (+399874), 100.0 (+637082), 100.0 (+757621)
DUSP7	100.0 (+16363)
DYM	100.0 (+508369)
DYNAP	100.0 (+175650)
DYNC1H1	100.0 (-153205), 100.0 (+106842), 100.0 (+120904)
DYNC1I1	100.0 (+216597), 100.0 (+549436)
DYNC2LI1	100.0 (+59)
DYNLRB1	100.0 (-3677)
DYNLRB2	100.0 (-882680), 100.0 (-862623), 100.0 (-240997)
DYNLT1	100.0 (+89522)
DYNLT3	100.0 (-17176)
DYRK2	100.0 (+99633), 100.0 (+280800)
E2F3	100.0 (-1358), 100.0 (-815)
E2F7	100.0 (+164214)
EBF1	100.0 (-108028)
EBF2	100.0 (+585659)
EBNA1BP2	100.0 (+127339), 100.0 (+136514)
ECE1	100.0 (+28399)
ECHDC3	100.0 (-57429)
ECHS1	100.0 (+13615)
ECM2	100.0 (+12252)
ECT2L	100.0 (-218)
EDAR	100.0 (-80182), 100.0 (-31095)
EDEM1	100.0 (+63391)
EDEM3	100.0 (-82866), 100.0 (-81975), 100.0 (+164644)
EDN1	100.0 (+75633), 100.0 (+194506), 100.0 (+246888)
EDN3	100.0 (+8641)
EDNRA	100.0 (-117739)
EDRF1	100.0 (-561926)
EEA1	100.0 (-86745)
EEF1A1	100.0 (-587)
EEF1AKMT3	100.0 (-706)
EEF1E1	100.0 (-55916), 100.0 (-364)
EEF2KMT	100.0 (-693645), 100.0 (-524522)
EEPD1	100.0 (-36205), 100.0 (-15834), 100.0 (-15228)
EFCAB1	100.0 (+598306)
EFCAB10	100.0 (-83439), 100.0 (+133)
EFCAB11	100.0 (+289152)
EFCAB2	100.0 (+1512), 100.0 (+91057)
EFCAB3	100.0 (-205233)
EFEMP1	100.0 (+80890)
EFHB	100.0 (+34980)
EFHC1	100.0 (-30285), 100.0 (-2518), 100.0 (-132)
EFHD2	100.0 (-231302), 100.0 (-209111)
EFNA1	100.0 (-582)
EFNA3	100.0 (+48006)
EFNA5	100.0 (+196405)
EFNB2	100.0 (+62842), 100.0 (+184451), 100.0 (+390680), 100.0 (+615634), 100.0 (+954593)
EGF	100.0 (+147496), 100.0 (+215686), 100.0 (+227117)
EGLN1	100.0 (+29339)
EGLN2	100.0 (+23454)
EGLN3	100.0 (-220992), 100.0 (+402395)
EHD1	100.0 (+7931)
EHD2	100.0 (-88696)
EHD4	100.0 (-74192)
EHF	100.0 (-47241), 100.0 (-46682), 100.0 (-31854), 100.0 (+1194), 100.0 (+22139), 100.0 (+218908), 100.0 (+222143)
EHHADH	100.0 (-63450), 100.0 (-16328)
EI24	100.0 (+19133)
EID3	100.0 (-83806)
EIF2AK2	100.0 (+1317)
EIF2B4	100.0 (+12621)
EIF3E	100.0 (+16969)
EIF3H	100.0 (+64005), 100.0 (+785809)
EIF3M	100.0 (+123424)
EIF4A1	100.0 (+1709)
EIF4A2	100.0 (-22757)
EIF4B	100.0 (+37534)
EIF4E	100.0 (+127539), 100.0 (+248904), 100.0 (+254516)
EIF4E3	100.0 (+30634)
EIF4EBP1	100.0 (+11327), 100.0 (+40706), 100.0 (+51115), 100.0 (+61184)
EIF4G3	100.0 (-85243)
EIF5AL1	100.0 (-60470)
ELF1	100.0 (+56), 100.0 (+13771), 100.0 (+123097)
ELF3	100.0 (+23498), 100.0 (+38912), 100.0 (+49214), 100.0 (+77286), 100.0 (+110972)
ELF5	100.0 (-88811), 100.0 (-73983), 100.0 (-73424)
ELFN2	100.0 (-27780), 100.0 (-16669)
ELK3	100.0 (-76623), 100.0 (+204400)
ELL2	100.0 (-104329), 100.0 (-844), 100.0 (-351), 100.0 (+36952)
ELOA	100.0 (-38193)
ELOVL6	100.0 (+58645), 100.0 (+70076), 100.0 (+138266)
EMC4	100.0 (+93975)
EMC8	100.0 (+964)
EMCN	100.0 (-596984), 100.0 (-585713)
EML1	100.0 (+238700)
EML4	100.0 (+36116)
EML6	100.0 (-159569), 100.0 (-150441), 100.0 (-145007), 100.0 (-105201), 100.0 (-51804), 100.0 (-18882), 100.0 (+324241)
EMP1	100.0 (+240128)
EMX1	100.0 (+68399)
EN1	100.0 (+723897)
ENAH	100.0 (-102001), 100.0 (+2349)
ENC1	100.0 (+8920), 100.0 (+100416), 100.0 (+279488)
ENDOD1	100.0 (+3099)
ENO1	100.0 (+531), 100.0 (+4423)
ENOSF1	100.0 (-98205)
ENOX1	100.0 (+728979)
ENPP1	100.0 (-221)
ENPP2	100.0 (-130453)
ENPP6	100.0 (-256239), 100.0 (-170463), 100.0 (-166620), 100.0 (-71000), 100.0 (-70108)
ENSG00000179859	100.0 (+67)
ENSG00000240045	100.0 (-371474), 100.0 (+11154)
ENSG00000248767	100.0 (+83148)
ENSG00000250349	100.0 (-33271)
ENSG00000250424	100.0 (+45362)
ENSG00000250782	100.0 (+275857)
ENSG00000251246	100.0 (-483)
ENSG00000258064	100.0 (-2520)
ENSG00000258466	100.0 (-4431)
ENSG00000258864	100.0 (-77714)
ENSG00000258989	100.0 (-2586), 100.0 (+6587), 100.0 (+26210), 100.0 (+27542), 100.0 (+86842)
ENSG00000259060	100.0 (-15398), 100.0 (-448)
ENSG00000259132	100.0 (+3653)
ENSG00000259900	100.0 (+715)
ENSG00000261341	100.0 (-10400)
ENSG00000275993	100.0 (+258897)
ENSG00000281883	100.0 (+195734)
ENSG00000282278	100.0 (+209555)
ENSG00000283321	100.0 (+319023), 100.0 (+621968)
ENSG00000283755	100.0 (-24016)
ENSG00000283765	100.0 (+10834)
ENSG00000284292	100.0 (-115366), 100.0 (-113849), 100.0 (-101391)
ENSG00000284299	100.0 (+760335), 100.0 (+804585)
ENY2	100.0 (-105308)
EOMES	100.0 (+79954), 100.0 (+188901)
EPAS1	100.0 (-436797), 100.0 (-377526), 100.0 (-377147), 100.0 (-353437), 100.0 (+111653)
EPB41	100.0 (+39642)
EPB41L2	100.0 (+124759), 100.0 (+125494)
EPB41L4A	100.0 (-289424)
EPB41L4B	100.0 (-132575)
EPB41L5	100.0 (-200646), 100.0 (+54475)
EPC1	100.0 (-604077), 100.0 (-591370), 100.0 (+242265)
EPC2	100.0 (-135482)
EPCAM	100.0 (-112415), 100.0 (-59441), 100.0 (-24101)
EPG5	100.0 (-84576), 100.0 (+138093)
EPGN	100.0 (+12353)
EPHA1	100.0 (+1485)
EPHA2	100.0 (-15888), 100.0 (+14944)
EPHA3	100.0 (+534032)
EPHA4	100.0 (+53867)
EPHA5	100.0 (+588417), 100.0 (+619228)
EPHB2	100.0 (+6449), 100.0 (+115947)
EPHB6	100.0 (-43642)
EPHX2	100.0 (-866)
EPM2A	100.0 (-78064), 100.0 (+758576)
EPN1	100.0 (+25936)
EPN3	100.0 (+10351)
EPS15	100.0 (-50764)
EPS8	100.0 (+8639), 100.0 (+99181)
EPS8L3	100.0 (-91795), 100.0 (+579), 100.0 (+22303)
EQTN	100.0 (-82877)
ERAP2	100.0 (+561)
ERBB3	100.0 (+6667)
ERC1	100.0 (+102069), 100.0 (+189253), 100.0 (+562780)
ERC2	100.0 (+338946), 100.0 (+980597)
ERCC3	100.0 (+67407)
ERCC6L2	100.0 (-360588), 100.0 (+241072), 100.0 (+299149)
EREG	100.0 (-44317)
ERH	100.0 (+889)
ERI3	100.0 (+27320)
ERICH2	100.0 (-68434)
ERLIN2	100.0 (+885)
ERMARD	100.0 (+48903)
ERMN	100.0 (-114524), 100.0 (-105370)
ERMP1	100.0 (-10492), 100.0 (+167730), 100.0 (+199682)
ERN1	100.0 (-17219), 100.0 (+698), 100.0 (+45527), 100.0 (+55485), 100.0 (+105752)
ERP27	100.0 (+9952)
ERRFI1	100.0 (-95602), 100.0 (-71401), 100.0 (-51306), 100.0 (-35304), 100.0 (-2076), 100.0 (-1686), 100.0 (+8814)
ERVFRD-1	100.0 (-120666), 100.0 (-105930)
ESD	100.0 (+176944), 100.0 (+183180)
ESM1	100.0 (+108623), 100.0 (+243459), 100.0 (+247200), 100.0 (+451799)
ESR1	100.0 (-188410), 100.0 (+445927)
ESR2	100.0 (+98322), 100.0 (+307295), 100.0 (+386240), 100.0 (+429468)
ESRRG	100.0 (-179614), 100.0 (-160909)
ETAA1	100.0 (-696758), 100.0 (-506756), 100.0 (-350669), 100.0 (-314222)
ETFB	100.0 (+2567)
ETFBKMT	100.0 (+69318)
ETS2	100.0 (+113846)
ETV1	100.0 (-30912), 100.0 (+547), 100.0 (+946874)
ETV3	100.0 (-100030), 100.0 (+3819)
ETV3L	100.0 (-34740)
ETV4	100.0 (-27367), 100.0 (+15007)
ETV5	100.0 (-125282), 100.0 (-80548), 100.0 (-23089), 100.0 (+10340), 100.0 (+10810), 100.0 (+11309), 100.0 (+64142)
ETV6	100.0 (+101805), 100.0 (+114041), 100.0 (+228805), 100.0 (+236030), 100.0 (+272417), 100.0 (+324029), 100.0 (+385264)
EVA1C	100.0 (-484), 100.0 (+1494)
EVI5	100.0 (-12469), 100.0 (+80490)
EVL	100.0 (-33235)
EXOC2	100.0 (-590875), 100.0 (-535375), 100.0 (-394016), 100.0 (-355865)
EXOC3L2	100.0 (+52922)
EXOC6B	100.0 (-36647), 100.0 (+31550), 100.0 (+149559), 100.0 (+150459)
EXPH5	100.0 (+41416)
EXT1	100.0 (-765183), 100.0 (-509642), 100.0 (-328392), 100.0 (+1852), 100.0 (+163433)
EXT2	100.0 (+97358)
EXTL3	100.0 (-76049)
EYA1	100.0 (+108535)
EYA2	100.0 (+426967), 100.0 (+453925), 100.0 (+455595), 100.0 (+461948)
EYA3	100.0 (-16351), 100.0 (+330)
EYA4	100.0 (-206954), 100.0 (-141438)
EYS	100.0 (+549806), 100.0 (+998552)
EZR	100.0 (-153067), 100.0 (-92480), 100.0 (-59948), 100.0 (+3838)
F13B	100.0 (-79065)
F2RL1	100.0 (+1976)
F2RL2	100.0 (+164723)
F3	100.0 (-276409), 100.0 (+116165)
F5	100.0 (+57343), 100.0 (+100099)
F7	100.0 (-82957)
FAAH2	100.0 (-39055), 100.0 (+528)
FABP5	100.0 (-70926), 100.0 (+35709), 100.0 (+120578)
FABP6	100.0 (-21715), 100.0 (+22888)
FAF1	100.0 (+106765), 100.0 (+328918), 100.0 (+339173), 100.0 (+356228), 100.0 (+486634)
FAF2	100.0 (-970)
FAH	100.0 (+93844), 100.0 (+94391)
FAM110B	100.0 (-768869), 100.0 (+185118), 100.0 (+262802), 100.0 (+287719)
FAM110C	100.0 (-215865)
FAM120A	100.0 (+15345)
FAM122A	100.0 (+612), 100.0 (+184590)
FAM126A	100.0 (-61291)
FAM126B	100.0 (+11159), 100.0 (+107551)
FAM129A	100.0 (+136771), 100.0 (+137662)
FAM129B	100.0 (+116665)
FAM131C	100.0 (-67517)
FAM133B	100.0 (-118864), 100.0 (-115797), 100.0 (-105438), 100.0 (-93942), 100.0 (-92666)
FAM135A	100.0 (-13938)
FAM13A	100.0 (+33977)
FAM13B	100.0 (-638), 100.0 (+131578)
FAM155A	100.0 (-203591), 100.0 (+655316), 100.0 (+655683)
FAM160A2	100.0 (+4420)
FAM161A	100.0 (+182635), 100.0 (+183436)
FAM169A	100.0 (-105162)
FAM171A1	100.0 (+10386), 100.0 (+29310)
FAM172A	100.0 (-174615), 100.0 (+89810)
FAM174A	100.0 (+253237)
FAM174B	100.0 (-154257), 100.0 (-31432)
FAM184A	100.0 (-180266), 100.0 (-92407), 100.0 (-69725), 100.0 (+11466), 100.0 (+50980)
FAM185A	100.0 (+125167)
FAM187B	100.0 (+43652)
FAM189A1	100.0 (-231667), 100.0 (-100864)
FAM198B	100.0 (+10510), 100.0 (+60970), 100.0 (+78044)
FAM19A3	100.0 (+184818)
FAM208A	100.0 (-141163)
FAM20B	100.0 (+1624)
FAM210B	100.0 (-10271)
FAM3C	100.0 (-322679)
FAM3D	100.0 (-993946)
FAM46A	100.0 (-101727), 100.0 (-87372), 100.0 (-69086), 100.0 (-68614), 100.0 (-32746), 100.0 (-2230), 100.0 (+7551), 100.0 (+8761)
FAM46B	100.0 (-109830)
FAM46C	100.0 (+25447), 100.0 (+45355), 100.0 (+49247)
FAM46D	100.0 (+79010)
FAM47E	100.0 (-36687)
FAM49A	100.0 (+211121), 100.0 (+237603), 100.0 (+240140), 100.0 (+478109), 100.0 (+522874), 100.0 (+659089), 100.0 (+689221)
FAM49B	100.0 (-362902), 100.0 (-339635), 100.0 (-191975)
FAM69A	100.0 (+10475)
FAM83B	100.0 (+32643)
FAM84B	100.0 (-742353), 100.0 (-731452), 100.0 (-718512), 100.0 (-666788), 100.0 (-657716), 100.0 (-410033), 100.0 (+325), 100.0 (+2360), 100.0 (+57067)
FAM8A1	100.0 (+15251)
FAM92B	100.0 (-444880)
FAM98A	100.0 (-655273)
FAM98B	100.0 (-13787)
FAM9A	100.0 (-67002)
FAM9B	100.0 (+165788)
FAM9C	100.0 (+15088)
FANCC	100.0 (-144648), 100.0 (+217109), 100.0 (+239243), 100.0 (+252618), 100.0 (+276307), 100.0 (+403034), 100.0 (+403946), 100.0 (+404366)
FANCL	100.0 (+36936), 100.0 (+194681)
FANK1	100.0 (+117261)
FARP1	100.0 (-25020)
FARP2	100.0 (+2343)
FARSB	100.0 (+230044)
FASLG	100.0 (-30974)
FAT1	100.0 (-102292), 100.0 (-100707), 100.0 (+79384)
FAT4	100.0 (-603168)
FAXDC2	100.0 (+121280)
FBF1	100.0 (-29610), 100.0 (-29248)
FBL	100.0 (-124556)
FBLIM1	100.0 (+16036), 100.0 (+34772)
FBLN1	100.0 (+135987), 100.0 (+149956)
FBLN5	100.0 (-17170), 100.0 (+71669)
FBN2	100.0 (+458310)
FBP1	100.0 (-106610)
FBXL13	100.0 (+36519), 100.0 (+82980)
FBXL14	100.0 (+3638), 100.0 (+377165), 100.0 (+464349)
FBXL2	100.0 (+95319)
FBXL22	100.0 (+202870)
FBXL7	100.0 (-523551)
FBXO11	100.0 (-205982)
FBXO25	100.0 (-132163), 100.0 (+84273)
FBXO30	100.0 (-147256), 100.0 (+834)
FBXO31	100.0 (+538739)
FBXO42	100.0 (+112813)
FBXO8	100.0 (-176074), 100.0 (-170837)
FBXO9	100.0 (+63866)
FBXW10	100.0 (+13816)
FBXW7	100.0 (+19939), 100.0 (+104717), 100.0 (+276562), 100.0 (+278035), 100.0 (+433731)
FBXW8	100.0 (+8616), 100.0 (+180688)
FCAMR	100.0 (-55117), 100.0 (-51466), 100.0 (-37208), 100.0 (-36786), 100.0 (+14775), 100.0 (+16727)
FCGR1B	100.0 (-144889)
FCHO2	100.0 (-296)
FCRL5	100.0 (+314123)
FDFT1	100.0 (+12709), 100.0 (+18207)
FEM1C	100.0 (+92482), 100.0 (+128342), 100.0 (+129734)
FER1L6	100.0 (+70089)
FERMT1	100.0 (-613150), 100.0 (+1231)
FERMT2	100.0 (+30875)
FES	100.0 (-11475)
FEZ2	100.0 (-239), 100.0 (+18982)
FEZF1	100.0 (-324491)
FEZF2	100.0 (+728147)
FFAR2	100.0 (-67787)
FFAR4	100.0 (+7398)
FGD4	100.0 (-426616)
FGD6	100.0 (+43762)
FGF1	100.0 (-54745), 100.0 (+13714), 100.0 (+42311), 100.0 (+256335), 100.0 (+372566)
FGF12	100.0 (-487796), 100.0 (-441443), 100.0 (+449924), 100.0 (+932301)
FGF14	100.0 (-194651)
FGF18	100.0 (-28842), 100.0 (+338025)
FGF21	100.0 (+14081)
FGF7	100.0 (+198407)
FGF9	100.0 (+569797), 100.0 (+572486)
FGFBP2	100.0 (-71031)
FGFR1	100.0 (-317379), 100.0 (-291168)
FGFR2	100.0 (+44245), 100.0 (+193332), 100.0 (+272253), 100.0 (+498424), 100.0 (+595432), 100.0 (+599938), 100.0 (+616714), 100.0 (+619546)
FGGY	100.0 (-482074), 100.0 (-421653), 100.0 (-411607), 100.0 (-153780), 100.0 (-64322)
FHL2	100.0 (-218344), 100.0 (-186519), 100.0 (-179865)
FHL3	100.0 (+5513)
FHOD3	100.0 (-53568)
FIGNL1	100.0 (-82234), 100.0 (-47305), 100.0 (+21477)
FILIP1	100.0 (-31051)
FILIP1L	100.0 (+75455), 100.0 (+169404), 100.0 (+190757)
FJX1	100.0 (+1817), 100.0 (+43708)
FKBP14	100.0 (-40)
FKBP3	100.0 (+646)
FKBP9	100.0 (+81337)
FLNB	100.0 (-250282), 100.0 (-180630), 100.0 (-47016), 100.0 (+2685), 100.0 (+3208), 100.0 (+12085), 100.0 (+76978), 100.0 (+172794), 100.0 (+198143)
FLRT2	100.0 (-553880)
FLRT3	100.0 (-129541)
FLVCR1	100.0 (-40977)
FMC1	100.0 (-41887)
FMN2	100.0 (-374314), 100.0 (-198627)
FMNL2	100.0 (+15503), 100.0 (+64221), 100.0 (+117751), 100.0 (+127699), 100.0 (+207287)
FMO1	100.0 (+56157)
FMO4	100.0 (-120), 100.0 (+82645)
FN1	100.0 (-576922), 100.0 (-291556), 100.0 (-249361), 100.0 (-245616), 100.0 (-221858)
FNBP1L	100.0 (+153936), 100.0 (+166881), 100.0 (+232318)
FNDC3A	100.0 (-38053)
FNDC3B	100.0 (+108107), 100.0 (+118970)
FNDC9	100.0 (+57173)
FNIP1	100.0 (-417)
FNIP2	100.0 (+49680), 100.0 (+60211)
FNTB	100.0 (+19162)
FOCAD	100.0 (+7055)
FOSL2	100.0 (-158988), 100.0 (-123936), 100.0 (-116489), 100.0 (+42854)
FOXA1	100.0 (-574), 100.0 (+11714), 100.0 (+28010)
FOXA2	100.0 (-439014), 100.0 (+13010), 100.0 (+118657)
FOXB1	100.0 (-314297), 100.0 (+367355)
FOXC1	100.0 (+21076), 100.0 (+69562)
FOXD2	100.0 (+533822)
FOXD4L1	100.0 (+4033)
FOXF2	100.0 (-74050), 100.0 (-63868)
FOXG1	100.0 (-354526), 100.0 (-150626), 100.0 (-93315), 100.0 (-87943)
FOXJ3	100.0 (-5635), 100.0 (+75377)
FOXK1	100.0 (-920401)
FOXK2	100.0 (+116594)
FOXL1	100.0 (+266512)
FOXL2	100.0 (+71198)
FOXN2	100.0 (-202935)
FOXN3	100.0 (-46407), 100.0 (+315276)
FOXN4	100.0 (-2520)
FOXO1	100.0 (+17342), 100.0 (+147144), 100.0 (+602728), 100.0 (+683508)
FOXO3	100.0 (-1860)
FOXP1	100.0 (-110752), 100.0 (+4114), 100.0 (+59861), 100.0 (+316810), 100.0 (+329061), 100.0 (+337828), 100.0 (+395205), 100.0 (+453008), 100.0 (+453368), 100.0 (+535251), 100.0 (+572264), 100.0 (+575037), 100.0 (+576578)
FOXP2	100.0 (+357)
FOXP4	100.0 (+31461), 100.0 (+90468)
FOXQ1	100.0 (-263464), 100.0 (-225313), 100.0 (-83954), 100.0 (-28454), 100.0 (+3344), 100.0 (+13526)
FOXR1	100.0 (+27155)
FRAS1	100.0 (+242302), 100.0 (+352399)
FRAT2	100.0 (-79486)
FREM2	100.0 (+267206)
FRK	100.0 (-445), 100.0 (+24602), 100.0 (+34190), 100.0 (+41477), 100.0 (+354481)
FRMD1	100.0 (-117272)
FRMD3	100.0 (-82970), 100.0 (+271384), 100.0 (+371093)
FRMD4A	100.0 (-492348), 100.0 (-412203), 100.0 (-225732)
FRMD4B	100.0 (+103476)
FRMD5	100.0 (+2), 100.0 (+1437), 100.0 (+36500)
FRMD6	100.0 (-221340)
FRMD8	100.0 (+32506), 100.0 (+42930), 100.0 (+62227), 100.0 (+102989), 100.0 (+105345), 100.0 (+121795)
FRMPD2	100.0 (+716418)
FRMPD4	100.0 (+642012)
FRS3	100.0 (+10961)
FRY	100.0 (+15268)
FRYL	100.0 (-35457), 100.0 (-35091)
FSBP	100.0 (-32176)
FSD1L	100.0 (-148046), 100.0 (-113616)
FSHB	100.0 (-59659)
FST	100.0 (+1481)
FTHL17	100.0 (-93471)
FTMT	100.0 (-116499), 100.0 (+109852)
FTO	100.0 (+77517)
FUBP1	100.0 (+1862)
FUOM	100.0 (-2039)
FURIN	100.0 (+59)
FUT11	100.0 (+1151)
FUT2	100.0 (+18028)
FUT8	100.0 (-183335), 100.0 (-180586), 100.0 (-167425)
FUT9	100.0 (-249712), 100.0 (-225159), 100.0 (-210178), 100.0 (-199825), 100.0 (-10323), 100.0 (-9769), 100.0 (+720)
FXN	100.0 (+141288)
FXYD5	100.0 (+30347)
FYB1	100.0 (+123598)
FYB2	100.0 (+130716)
FYN	100.0 (+1338)
FZD1	100.0 (-543154), 100.0 (-537875)
FZD3	100.0 (+131073)
FZD4	100.0 (-44817), 100.0 (+15169)
FZD5	100.0 (-169657), 100.0 (-85352)
FZD6	100.0 (+14786)
FZD7	100.0 (-143803), 100.0 (-37931), 100.0 (+101030), 100.0 (+152923)
G0S2	100.0 (-21518)
G2E3	100.0 (-335519)
G6PC2	100.0 (+111370)
GAB1	100.0 (-148991)
GABARAP	100.0 (+1040)
GABARAPL2	100.0 (+56334)
GABBR2	100.0 (-72909)
GABPB2	100.0 (+55585)
GABRB2	100.0 (+654646)
GABRR2	100.0 (-8707)
GADD45A	100.0 (-53109), 100.0 (+63013), 100.0 (+63460)
GADD45G	100.0 (-169563), 100.0 (+587711)
GADL1	100.0 (-482642)
GAL3ST4	100.0 (+420)
GALNT1	100.0 (-94701), 100.0 (+132099), 100.0 (+206696), 100.0 (+287515)
GALNT10	100.0 (+96122)
GALNT12	100.0 (+784)
GALNT13	100.0 (+42045), 100.0 (+43022), 100.0 (+136044), 100.0 (+251579)
GALNT16	100.0 (+137774)
GALNT17	100.0 (-914646), 100.0 (-914241), 100.0 (-697468), 100.0 (-668856), 100.0 (-532536)
GALNT2	100.0 (-10513), 100.0 (+38675)
GALNT3	100.0 (+25817), 100.0 (+95993)
GALNT4	100.0 (+149991), 100.0 (+151908), 100.0 (+169152)
GALNT6	100.0 (-38157), 100.0 (+11447)
GALNT7	100.0 (-963071), 100.0 (-442227), 100.0 (-162198), 100.0 (+2171)
GALNTL6	100.0 (+392179), 100.0 (+913023)
GAN	100.0 (-76148)
GAP43	100.0 (-903880), 100.0 (-883676)
GAPDH	100.0 (-26335)
GAPVD1	100.0 (+35602)
GAR1	100.0 (-255)
GAREM1	100.0 (+99296), 100.0 (+192210)
GARNL3	100.0 (+128985), 100.0 (+131044)
GART	100.0 (-41783)
GAS1	100.0 (-391012)
GAS2	100.0 (+8173)
GATA6	100.0 (-88655), 100.0 (+21470), 100.0 (+24402), 100.0 (+25184), 100.0 (+28769)
GATB	100.0 (-755139), 100.0 (-670361), 100.0 (-498516), 100.0 (-497043), 100.0 (-341347), 100.0 (+429201)
GATM	100.0 (+1120), 100.0 (+44690)
GBE1	100.0 (+270861), 100.0 (+472275)
GBP1	100.0 (-60696), 100.0 (+1125)
GBP2	100.0 (+58)
GBP3	100.0 (-41353)
GBP4	100.0 (-22578)
GBP5	100.0 (+49353)
GC	100.0 (+150248), 100.0 (+197126), 100.0 (+397878)
GCA	100.0 (+230917), 100.0 (+417830)
GCC2	100.0 (+85117), 100.0 (+86848)
GCG	100.0 (+62008)
GCLC	100.0 (-88857), 100.0 (-83180), 100.0 (-71786), 100.0 (-70653)
GCLM	100.0 (-136243)
GCM1	100.0 (+14111)
GCN1	100.0 (-4391)
GCNT1	100.0 (-46902), 100.0 (+18665), 100.0 (+79952), 100.0 (+80991), 100.0 (+84671), 100.0 (+235938)
GCNT2	100.0 (-9444), 100.0 (-9018), 100.0 (+56758)
GCNT4	100.0 (-168195), 100.0 (-121015), 100.0 (-21252), 100.0 (+58899)
GCOM1	100.0 (+83276)
GDA	100.0 (-74260), 100.0 (-21757), 100.0 (+5601), 100.0 (+166342), 100.0 (+166689), 100.0 (+213131)
GDAP2	100.0 (+274449), 100.0 (+278341), 100.0 (+298249)
GDE1	100.0 (+92524), 100.0 (+110831)
GDF15	100.0 (-9045)
GDPD1	100.0 (-268), 100.0 (+109143)
GDPD4	100.0 (-120554)
GEMIN6	100.0 (-26354)
GFI1	100.0 (-227960)
GFM1	100.0 (+27209)
GGA2	100.0 (+1471)
GGACT	100.0 (-89765)
GGT1	100.0 (+124234)
GGT6	100.0 (-49878)
GHRH	100.0 (-33780), 100.0 (-8117)
GHSR	100.0 (+288932), 100.0 (+299795)
GIMAP8	100.0 (-67416), 100.0 (-43584)
GIN1	100.0 (-492)
GINS2	100.0 (-109577)
GIP	100.0 (+7462)
GIPC1	100.0 (-10010), 100.0 (-760)
GIPC2	100.0 (-40553)
GJA5	100.0 (+55780)
GJB1	100.0 (+7444)
GJD4	100.0 (-266610), 100.0 (-183802)
GK	100.0 (+277146), 100.0 (+290931)
GK3P	100.0 (+69549)
GLB1L	100.0 (-3922)
GLCE	100.0 (-5912), 100.0 (+40560), 100.0 (+92661)
GLDC	100.0 (+55347)
GLI3	100.0 (-652420)
GLIS3	100.0 (+63818), 100.0 (+192529), 100.0 (+393184), 100.0 (+400938)
GLOD4	100.0 (-153520)
GLRA1	100.0 (+103896)
GLRA3	100.0 (+211380)
GLRX	100.0 (-102405)
GLRX3	100.0 (+33360)
GLT1D1	100.0 (+358607), 100.0 (+359446)
GLUL	100.0 (+90618), 100.0 (+100168), 100.0 (+103150), 100.0 (+210621), 100.0 (+211118)
GLYATL3	100.0 (+50872)
GMDS	100.0 (+566158), 100.0 (+614644)
GMNC	100.0 (-30283)
GMNN	100.0 (-10911)
GMPR	100.0 (+194318)
GNA12	100.0 (-16280)
GNA14	100.0 (-381666), 100.0 (+60020), 100.0 (+469041)
GNA15	100.0 (+36055)
GNAI1	100.0 (-1093)
GNAQ	100.0 (-2823), 100.0 (+1485)
GNAT1	100.0 (-11571)
GNAT2	100.0 (-475)
GNAT3	100.0 (-100103)
GNB5	100.0 (+6362)
GNE	100.0 (-40225), 100.0 (-19892)
GNG10	100.0 (+231037)
GNG12	100.0 (-17310), 100.0 (+84946), 100.0 (+85393)
GNG4	100.0 (-216231)
GNLY	100.0 (+48523)
GNPDA1	100.0 (+43537)
GNPDA2	100.0 (+47563)
GNPNAT1	100.0 (-128516)
GNRH1	100.0 (+194405), 100.0 (+238688)
GNS	100.0 (-21025), 100.0 (+119736)
GOLGA1	100.0 (+68594)
GOLGA7B	100.0 (-61357)
GOLGB1	100.0 (+421)
GOLIM4	100.0 (-901108), 100.0 (-763592), 100.0 (-101674), 100.0 (+118673)
GOLM1	100.0 (-28416)
GOLPH3	100.0 (-75594)
GOLT1A	100.0 (-75356)
GORASP2	100.0 (+1308)
GOSR1	100.0 (-81184), 100.0 (+231121)
GP5	100.0 (-41966), 100.0 (-41321)
GP9	100.0 (+59884)
GPAM	100.0 (-96010), 100.0 (-93)
GPATCH11	100.0 (+71279)
GPATCH2	100.0 (+728015), 100.0 (+746720)
GPATCH3	100.0 (-9720)
GPBP1	100.0 (-70681), 100.0 (+165084), 100.0 (+262066), 100.0 (+277256)
GPC3	100.0 (+309169), 100.0 (+310366)
GPC4	100.0 (-260987), 100.0 (-259790)
GPC5	100.0 (-527895)
GPD2	100.0 (-35239)
GPER1	100.0 (-4343)
GPHB5	100.0 (+114326)
GPI	100.0 (-131741)
GPR101	100.0 (+106213)
GPR12	100.0 (-211481), 100.0 (-195672)
GPR146	100.0 (+27179)
GPR153	100.0 (-98022)
GPR156	100.0 (+189247)
GPR157	100.0 (-34918)
GPR160	100.0 (-18377), 100.0 (-14361)
GPR161	100.0 (+20909)
GPR171	100.0 (+52294)
GPR176	100.0 (+32697), 100.0 (+268116)
GPR20	100.0 (+28352), 100.0 (+90116)
GPR3	100.0 (+26319), 100.0 (+76831)
GPR31	100.0 (-83267), 100.0 (-65918)
GPR37L1	100.0 (-91415), 100.0 (-76001), 100.0 (-65699), 100.0 (-37627), 100.0 (-3941)
GPR39	100.0 (+28439)
GPR42	100.0 (+9224)
GPR52	100.0 (+426245), 100.0 (+428595)
GPR65	100.0 (+18456)
GPR84	100.0 (+36014)
GPR89A	100.0 (-142413)
GPRC5B	100.0 (+60445), 100.0 (+73570), 100.0 (+130037), 100.0 (+141454)
GPRC5C	100.0 (+228)
GPRC5D	100.0 (-48414)
GPT2	100.0 (-24411), 100.0 (+1422)
GPX2	100.0 (-40), 100.0 (+3735)
GPX4	100.0 (-2069)
GRAMD1A	100.0 (-3103)
GRAMD1B	100.0 (+62699)
GRAMD2B	100.0 (-856187), 100.0 (-810801), 100.0 (-639948), 100.0 (-485984), 100.0 (-76015), 100.0 (+6108)
GRAP2	100.0 (+255177)
GRASP	100.0 (-34954)
GRB14	100.0 (-138206)
GRB2	100.0 (+96304)
GRHL2	100.0 (-246491), 100.0 (-436), 100.0 (+9495), 100.0 (+115146)
GRHPR	100.0 (+42449)
GRIA2	100.0 (+874288), 100.0 (+891362), 100.0 (+941822)
GRID1	100.0 (-43881)
GRIK1	100.0 (+554474)
GRIN2A	100.0 (-174831), 100.0 (+102329), 100.0 (+385117)
GRIN2B	100.0 (-227958), 100.0 (+543519)
GRK5	100.0 (+15467), 100.0 (+29556), 100.0 (+82234), 100.0 (+95182)
GRM3	100.0 (+118690)
GRM5	100.0 (+659307)
GRPR	100.0 (+523279)
GRXCR1	100.0 (+466221), 100.0 (+863872)
GSAP	100.0 (-65742), 100.0 (-9924)
GSDMA	100.0 (-3748)
GSDMC	100.0 (+101587)
GSE1	100.0 (-55828)
GSG1L	100.0 (-147203), 100.0 (-119707), 100.0 (+344806)
GSK3B	100.0 (-2181)
GSN	100.0 (-15175), 100.0 (-12594), 100.0 (-10450)
GSPT2	100.0 (+59679)
GSTA2	100.0 (+17585)
GSTA3	100.0 (-85003), 100.0 (-67488), 100.0 (+21735), 100.0 (+53395)
GSTA4	100.0 (+690), 100.0 (+18205)
GSTA5	100.0 (-47107), 100.0 (-15447)
GSTCD	100.0 (-152233), 100.0 (-526)
GSTM2	100.0 (-8766)
GSTM3	100.0 (-22932), 100.0 (-1208), 100.0 (+8097)
GSTM4	100.0 (+3219)
GSTM5	100.0 (+20164)
GSTT2B	100.0 (+22439)
GSTZ1	100.0 (-17468)
GTF2A1	100.0 (-82628), 100.0 (+1366)
GTF2H1	100.0 (+71828)
GTF2H2C	100.0 (-29305)
GTF2H5	100.0 (+74541)
GTF2I	100.0 (-21516)
GTF2IRD1	100.0 (+182199)
GTF3A	100.0 (-20703)
GTF3C2	100.0 (-1213)
GTF3C6	100.0 (-80100)
GTPBP4	100.0 (-17605), 100.0 (-3395)
GUCA2A	100.0 (-94870)
GUCY1A2	100.0 (+537469), 100.0 (+551010), 100.0 (+556655), 100.0 (+809048)
GUCY1A3	100.0 (-263979)
GUCY2F	100.0 (+233843)
GUF1	100.0 (+603)
GXYLT1	100.0 (+677764)
GYG1	100.0 (-116450)
GZF1	100.0 (+4795)
GZMB	100.0 (-408000), 100.0 (-400716), 100.0 (-246676)
H2AFB3	100.0 (-136136)
H2AFJ	100.0 (+2797)
H2AFY2	100.0 (+79437)
H3F3C	100.0 (-169277), 100.0 (-166965), 100.0 (-53397), 100.0 (+63235)
H6PD	100.0 (-75756)
HAAO	100.0 (-376592), 100.0 (-259811), 100.0 (-186100), 100.0 (-66448)
HABP2	100.0 (-483439), 100.0 (-479528), 100.0 (-459636), 100.0 (-592)
HABP4	100.0 (-29644), 100.0 (+41322)
HACD2	100.0 (-20575)
HACD3	100.0 (+17304)
HACD4	100.0 (+366272)
HACL1	100.0 (-195880)
HAP1	100.0 (-49677)
HAPLN1	100.0 (+137646), 100.0 (+144489), 100.0 (+145106), 100.0 (+158027)
HAS2	100.0 (-101170), 100.0 (+41191), 100.0 (+302626), 100.0 (+490243)
HAS3	100.0 (-185591), 100.0 (-183661), 100.0 (-18408)
HAUS4	100.0 (-21451)
HAVCR1	100.0 (-661)
HAVCR2	100.0 (+50577)
HBEGF	100.0 (+35791), 100.0 (+43397)
HCLS1	100.0 (-88408)
HCRTR2	100.0 (-227046)
HDAC1	100.0 (+30216)
HDAC2	100.0 (-206345), 100.0 (-92795)
HDAC4	100.0 (+152772)
HDAC9	100.0 (-319734), 100.0 (+12368)
HDC	100.0 (+9633)
HDHD3	100.0 (-11334)
HEATR1	100.0 (-19211)
HEBP1	100.0 (+1475)
HEBP2	100.0 (+99777), 100.0 (+103705), 100.0 (+132053)
HECTD2	100.0 (+181319), 100.0 (+182419)
HECW1	100.0 (+372545)
HECW2	100.0 (+331921), 100.0 (+333355)
HEG1	100.0 (-152764)
HELLS	100.0 (+130345)
HERC1	100.0 (+33665)
HES1	100.0 (-284567), 100.0 (-283736), 100.0 (-282430), 100.0 (-207563), 100.0 (-165123), 100.0 (-132404), 100.0 (-100431), 100.0 (-2513), 100.0 (-124), 100.0 (+24840)
HES6	100.0 (-16651)
HEY1	100.0 (-165564), 100.0 (-165062), 100.0 (-60454), 100.0 (-52512), 100.0 (-15904), 100.0 (-1237)
HGF	100.0 (+615591)
HGNC:24955	100.0 (-112935), 100.0 (+408565), 100.0 (+466812), 100.0 (+475167), 100.0 (+487544), 100.0 (+517636), 100.0 (+526230), 100.0 (+561336)
HHAT	100.0 (+587), 100.0 (+44837)
HHIP	100.0 (+222763)
HHIPL2	100.0 (+586162)
HHLA2	100.0 (+101063)
HIBCH	100.0 (-14190), 100.0 (-96), 100.0 (+124449)
HIC2	100.0 (-23393)
HIF1A	100.0 (-161907), 100.0 (-142284), 100.0 (-140952), 100.0 (-81652), 100.0 (+869)
HIF1AN	100.0 (+19233)
HINT1	100.0 (+638812), 100.0 (+873040)
HINT3	100.0 (-38029), 100.0 (-13628), 100.0 (+6472)
HIP1R	100.0 (-12245), 100.0 (+52485)
HIPK1	100.0 (+2231)
HIPK2	100.0 (+19278), 100.0 (+97301), 100.0 (+116717), 100.0 (+118075)
HIPK3	100.0 (-74857)
HIST1H2AB	100.0 (-9745)
HIST1H2AE	100.0 (+416)
HIST1H2BB	100.0 (+344)
HIST1H2BD	100.0 (+5841)
HIST1H2BE	100.0 (-8072)
HIST1H2BG	100.0 (+11074)
HIST1H2BL	100.0 (+174280)
HIST1H3E	100.0 (-6808)
HIST1H3F	100.0 (+43)
HIST1H4E	100.0 (+1066)
HIST1H4G	100.0 (-3585)
HIST1H4H	100.0 (-62424)
HIST1H4J	100.0 (+1379)
HIST1H4K	100.0 (+6040)
HIST2H2AA3	100.0 (-5925)
HIST2H2AA4	100.0 (-2400)
HIST3H2A	100.0 (+288), 100.0 (+24684)
HIST3H3	100.0 (-32260), 100.0 (-7864)
HIVEP2	100.0 (+106955), 100.0 (+332957), 100.0 (+376763), 100.0 (+639714), 100.0 (+643322)
HK1	100.0 (-47227)
HK2	100.0 (+6437)
HK3	100.0 (-39250)
HKDC1	100.0 (+2470)
HLA-B	100.0 (+111128)
HLCS	100.0 (+216045)
HLF	100.0 (+41553)
HLX	100.0 (+832941), 100.0 (+861880)
HMBOX1	100.0 (+266401)
HMCN1	100.0 (+123283), 100.0 (+130715)
HMGA2	100.0 (+55539), 100.0 (+111108), 100.0 (+112511)
HMGB1	100.0 (-104120)
HMGB2	100.0 (+164201)
HMGCR	100.0 (-285017), 100.0 (-185254), 100.0 (-138074)
HMGCS2	100.0 (-4957)
HMGN3	100.0 (-229123), 100.0 (-2131), 100.0 (+2740), 100.0 (+8680)
HMGN4	100.0 (-5013), 100.0 (+33728)
HMHB1	100.0 (-177014)
HMOX2	100.0 (+4802)
HNF1B	100.0 (+15373), 100.0 (+31529), 100.0 (+36034), 100.0 (+101567)
HNF4A	100.0 (-54)
HNMT	100.0 (+10985), 100.0 (+310436), 100.0 (+312634)
HNRNPA3	100.0 (-887628), 100.0 (-46246), 100.0 (+45132)
HNRNPD	100.0 (+528401), 100.0 (+809876), 100.0 (+899826)
HNRNPH3	100.0 (-34622), 100.0 (-12950)
HNRNPK	100.0 (+23442)
HNRNPM	100.0 (+979)
HNRNPR	100.0 (+1992)
HNRNPUL1	100.0 (-1234), 100.0 (+31175)
HOMER1	100.0 (-33225), 100.0 (+970)
HOMEZ	100.0 (+40626)
HOXC4	100.0 (+78446)
HPCAL1	100.0 (-141188), 100.0 (-140262)
HPDL	100.0 (+2820), 100.0 (+8927)
HPGD	100.0 (-95036), 100.0 (+62560), 100.0 (+67797)
HPGDS	100.0 (-106179)
HS1BP3	100.0 (+125762), 100.0 (+201218)
HS2ST1	100.0 (+38734), 100.0 (+83100)
HS3ST1	100.0 (-311722), 100.0 (-113954)
HS3ST3B1	100.0 (+399498)
HS3ST5	100.0 (-634690), 100.0 (-21764), 100.0 (+165415), 100.0 (+278965)
HS6ST1	100.0 (+122333)
HS6ST3	100.0 (+835354)
HSBP1L1	100.0 (+1040)
HSD17B11	100.0 (-18420)
HSD17B12	100.0 (+67029)
HSD17B2	100.0 (-202)
HSD17B3	100.0 (-75225), 100.0 (-64403), 100.0 (+127302), 100.0 (+185379)
HSDL2	100.0 (-31214)
HSF5	100.0 (+70555)
HSP90AA1	100.0 (+54254), 100.0 (+68316)
HSPA1A	100.0 (+9836)
HSPA1B	100.0 (-2435)
HSPA1L	100.0 (+708)
HSPA2	100.0 (-30677)
HSPA4	100.0 (-18541)
HSPB1	100.0 (-5219)
HSPBAP1	100.0 (+75858), 100.0 (+92807)
HSPE1	100.0 (-38876)
HSPG2	100.0 (-37462), 100.0 (+16136)
HSPH1	100.0 (-397), 100.0 (+117467)
HTR1D	100.0 (-147589)
HTR1F	100.0 (-657094)
HTR2A	100.0 (-251824)
HTR5A	100.0 (-65976)
HUS1B	100.0 (+74401)
HYPM	100.0 (-126004)
IBTK	100.0 (+393319), 100.0 (+407674), 100.0 (+425960), 100.0 (+426432), 100.0 (+462300), 100.0 (+492816)
[truncated: 2,994 more rows]

## Sheet: Legend
Dataset EV6 - GREAT analysis of predicted TF binding sites in the SOX9 targeted DamID peaks
