# Supplementary material for: SOX9 maintains human foetal lung tip progenitor state by enhancing WNT and RTK signalling
Source: EMBO J. 2022 Sep 19;41(21):e111338. doi: 10.15252/embj.2022111338 (PMC9627674; doi:10.15252/embj.2022111338)
Supplement: Supplementary file 8 — Dataset EV7 [file EMBJ-41-e111338-s015.xlsx]

## Sheet: ETVs double KD DE gene list
	Organoid line 1915		Organoid line 2174
GeneSymbol	Log2 (Fold_Change)	P_adj	Log2 (Fold_Change)2	P_adj2	ETVs direct Binding?
SAA1	2.04017	1.67e-08	0.972794	0.0259027
PDZK1IP1	1.79543	1.47e-07	1.13012	0.01315
VNN3	1.62097	0.00437426	1.44063	0.0162414
SCN7A	1.59912	0.00278013	1.25217	0.00581962
BIRC3	1.5041	1.56e-10	0.901899	0.0024338	YES
VNN1	1.47117	5.42e-09	0.744055	0.0264016
LCN2	1.2642	9.7e-08	0.759825	0.018693
PI3	1.05975	0.00126968	0.970762	0.00608137
SORD2P	1.05958	0.00526197	0.985729	0.018693
PLAU	1.02848	0.00142524	0.924739	0.0135046	YES
HDAC9	1.02736	0.000186276	0.954987	0.00147754	YES
CXCL5	1.01413	7e-05	0.744742	0.020906	YES
KYNU	0.994584	0.0133563	1.20827	0.00147754
INPP4B	0.956224	0.00602602	0.920295	0.0190696	YES
DNAH5	0.912316	0.0400866	1.2365	0.0165017	YES
TCN1	0.911561	0.00192043	0.72772	0.0498972	YES
COL28A1	0.861886	0.0211566	1.19748	4.93e-05	YES
NT5DC2	-0.621987	0.0324669	-0.9658	0.000441162
SAPCD2	-0.623882	0.0301757	-0.976377	0.000622733	YES
LFNG	-0.657935	0.00216213	-0.639768	0.00783107	YES
MCM2	-0.664424	0.0152735	-1.00396	0.000178573
LMNB1	-0.670376	0.0168784	-0.832325	0.00476811	YES
PFAS	-0.675202	0.0137283	-0.738267	0.0161973
PLK1	-0.678259	0.0112222	-0.816243	0.00329001	YES
WSCD1	-0.67972	0.0238035	-0.944836	0.00597562	YES
NUP210	-0.69151	0.0494722	-0.817576	0.0482906
CDC20	-0.707158	0.0266027	-0.934166	0.00370391	YES
BUB1B	-0.72457	0.0141894	-0.85206	0.0126763	YES
COL4A2	-0.738659	0.00520196	-0.903021	0.000995169	YES
BIRC5	-0.781891	0.0132286	-0.809016	0.0282801
HPDL	-0.84904	0.0103206	-1.14242	0.000319089	YES
TACR3	-0.88786	0.00898214	-1.51844	8.88e-05	YES
CENPE	-0.894501	0.00672149	-0.89054	0.0170115	YES
RGS5	-0.984576	7.78e-11	-0.608079	0.00144981	YES
AQP5	-1.08553	0.00997564	-3.33229	7.26e-11
ETV5	-1.11958	2.11e-06	-1.77698	1.49e-13	YES
TNS4	-1.22932	6.72e-07	-2.56082	2.01e-29	YES
ETV4	-1.25533	3.22e-05	-2.22458	7.26e-11	YES
MUC6	-1.31261	3.67e-07	-1.60058	8.76e-11	YES
SLC1A3	-1.31468	0.0233139	-1.44705	0.0465814	YES
SHISA2	-1.52767	0.043944	-2.05793	0.0468485	YES
ADTRP	-1.92635	0.0483694	0.699862	0.0494146	YES

## Sheet: ETV5_peaks_GREAT_analysis
Genename	Peakposition
A3GALT2	100.0 (-25743)
AAAS	100.0 (+21621)
AACS	100.0 (+27395), 100.0 (+39699), 100.0 (+59848)
AADACL4	100.0 (-24861)
AAED1	100.0 (-64691), 100.0 (+27979)
AAGAB	100.0 (+149338), 100.0 (+150611), 100.0 (+165332), 100.0 (+167097), 100.0 (+178189), 100.0 (+187401)
AAK1	100.0 (-81059)
AARS	100.0 (+15)
AASDHPPT	100.0 (+390352)
AATF	100.0 (-10626), 100.0 (+356), 100.0 (+117303), 100.0 (+410492)
AATK-AS1	100.0 (-121230), 100.0 (-70814), 100.0 (-70109)
ABAT	100.0 (-38662)
ABCA1	100.0 (-137259), 100.0 (-65498)
ABCA2	100.0 (-871)
ABCA4	100.0 (+20101), 100.0 (+75298), 100.0 (+87059)
ABCA6	100.0 (+70898)
ABCA7	100.0 (-267), 100.0 (+801), 100.0 (+25567)
ABCA9	100.0 (-9912)
ABCB10	100.0 (-66410), 100.0 (+50063)
ABCB11	100.0 (+18746)
ABCB8	100.0 (-472)
ABCB9	100.0 (+1320)
ABCC1	100.0 (+133306)
ABCC10	100.0 (+127)
ABCC12	100.0 (+91606), 100.0 (+96641)
ABCC2	100.0 (+148482)
ABCC3	100.0 (+25974), 100.0 (+27233), 100.0 (+29101), 100.0 (+33611), 100.0 (+51372), 100.0 (+57664)
ABCC4	100.0 (+177431)
ABCC6	100.0 (+140581)
ABCD1	100.0 (+2244)
ABCD3	100.0 (-171591), 100.0 (-42798), 100.0 (-34342)
ABCF3	100.0 (-10910)
ABCG1	100.0 (-120997)
ABHD12	100.0 (+738), 100.0 (+81196)
ABHD12B	100.0 (-40780), 100.0 (-38693)
ABHD14B	100.0 (-5094)
ABHD15	100.0 (+848)
ABHD16A	100.0 (+13110)
ABHD16B	100.0 (-6498), 100.0 (+2940)
ABHD17A	100.0 (-12184)
ABHD17C	100.0 (-209409), 100.0 (-106967), 100.0 (+14383)
ABHD3	100.0 (-30353)
ABHD4	100.0 (+91075), 100.0 (+154295)
ABHD5	100.0 (+414070)
ABHD6	100.0 (-14950), 100.0 (-400), 100.0 (+704)
ABHD8	100.0 (+10928)
ABI1	100.0 (-239360)
ABI2	100.0 (+1750)
ABL2	100.0 (+415)
ABLIM1	100.0 (+44659), 100.0 (+215869)
ABLIM2	100.0 (-40604), 100.0 (+188946), 100.0 (+201655), 100.0 (+202138)
ABLIM3	100.0 (-77350)
ABO	100.0 (+36629)
ABR	100.0 (-79894), 100.0 (+139874), 100.0 (+178747)
ABRAXAS2	100.0 (+115949)
ABT1	100.0 (-24688)
ABTB1	100.0 (+73740)
ABTB2	100.0 (+71), 100.0 (+91552), 100.0 (+113922), 100.0 (+114581), 100.0 (+115546), 100.0 (+153317), 100.0 (+164681)
ACAA1	100.0 (-872), 100.0 (+97899)
ACAA2	100.0 (-315008), 100.0 (-45595)
ACACA	100.0 (+315)
ACACB	100.0 (+147840)
ACADL	100.0 (+241)
ACAP1	100.0 (+15096)
ACAP2	100.0 (-99907), 100.0 (-19111), 100.0 (+1036)
ACAP3	100.0 (+2880)
ACBD3	100.0 (+53129), 100.0 (+63682)
ACBD5	100.0 (-1260)
ACBD6	100.0 (+272388)
ACCSL	100.0 (-63164)
ACE2	100.0 (+21952)
ACER2	100.0 (-4640)
ACER3	100.0 (-61646), 100.0 (+103199)
ACHE	100.0 (+5239)
ACLY	100.0 (-131)
ACOT11	100.0 (+16392)
ACOT7	100.0 (-28706), 100.0 (+26945), 100.0 (+31760)
ACOT8	100.0 (+453), 100.0 (+23274)
ACOX3	100.0 (+67838)
ACP2	100.0 (-10350), 100.0 (+34)
ACP6	100.0 (-47047), 100.0 (+694)
ACPP	100.0 (-355)
ACSBG1	100.0 (+84901)
ACSBG2	100.0 (+143519)
ACSL1	100.0 (+13165)
ACSL5	100.0 (+18267)
ACSM6	100.0 (-60898)
ACSS1	100.0 (-7082), 100.0 (+25536)
ACSS2	100.0 (-3540), 100.0 (-263), 100.0 (+27761), 100.0 (+78797)
ACSS3	100.0 (-88555)
ACTA1	100.0 (-74077)
ACTA2	100.0 (+54935)
ACTBL2	100.0 (-352453), 100.0 (-5880), 100.0 (+46739), 100.0 (+180481)
ACTG1	100.0 (+28522), 100.0 (+45767), 100.0 (+112326)
ACTL7B	100.0 (+344202), 100.0 (+762886), 100.0 (+910242)
ACTN1	100.0 (-808), 100.0 (+1300), 100.0 (+20449), 100.0 (+33548), 100.0 (+41026)
ACTN4	100.0 (+2101), 100.0 (+11073), 100.0 (+38361), 100.0 (+45361), 100.0 (+87104)
ACTR2	100.0 (+122968), 100.0 (+123450), 100.0 (+155667)
ACTR3	100.0 (-13069), 100.0 (+88215)
ACTR3B	100.0 (+290)
ACTR3C	100.0 (-21538), 100.0 (-17993), 100.0 (+429241)
ACTR5	100.0 (+31075)
ACTR8	100.0 (-8910)
ACTRT2	100.0 (-52619), 100.0 (+42444), 100.0 (+45440), 100.0 (+47485)
ACTRT3	100.0 (+101632), 100.0 (+106331), 100.0 (+406249), 100.0 (+527365)
ACVR1B	100.0 (-25347)
ACVR2A	100.0 (-666720), 100.0 (-419090), 100.0 (-413894)
ACVR2B	100.0 (+1358)
ACVRL1	100.0 (+18936)
ACYP2	100.0 (+144488)
ADAM10	100.0 (+228109), 100.0 (+282598), 100.0 (+308019)
ADAM12	100.0 (+374655)
ADAM15	100.0 (+11941)
ADAM28	100.0 (-22115)
ADAM8	100.0 (-1636)
ADAMTS16	100.0 (+281877)
ADAMTS17	100.0 (+1694), 100.0 (+6332)
ADAMTS19	100.0 (-365183)
ADAMTS20	100.0 (+273975)
ADAMTS3	100.0 (-500259)
ADAMTS7	100.0 (-39777)
ADAMTS9	100.0 (-185521), 100.0 (+2571), 100.0 (+335764)
ADAMTSL3	100.0 (+698)
ADAMTSL4	100.0 (+19466)
ADAP2	100.0 (+222)
ADAR	100.0 (-200367)
ADARB1	100.0 (+115114)
ADARB2	100.0 (+681409)
ADAT1	100.0 (+450)
ADAT2	100.0 (+389433)
ADCK2	100.0 (-71)
ADCY1	100.0 (-19035), 100.0 (+49712)
ADCY10	100.0 (+91785), 100.0 (+93954), 100.0 (+191701)
ADCY2	100.0 (-582877)
ADCY3	100.0 (-211)
ADCY5	100.0 (-135329)
ADCY6	100.0 (-4921), 100.0 (+2710)
ADCYAP1R1	100.0 (-68014)
ADD3	100.0 (-40655)
ADGB	100.0 (+464586)
ADGRA3	100.0 (+40596)
ADGRB2	100.0 (+24554)
ADGRD2	100.0 (+53310)
ADGRE5	100.0 (-174100), 100.0 (-163851), 100.0 (-47646), 100.0 (+2871), 100.0 (+36645), 100.0 (+37574)
ADGRF1	100.0 (-92039), 100.0 (-52235), 100.0 (+25)
ADGRF5	100.0 (-120361)
ADGRG1	100.0 (-28787), 100.0 (+211), 100.0 (+2595), 100.0 (+8572), 100.0 (+15692)
ADGRG3	100.0 (-47978), 100.0 (-45594), 100.0 (-39617), 100.0 (-32497)
ADGRG5	100.0 (+48522)
ADGRG6	100.0 (-1103), 100.0 (+82), 100.0 (+642593)
ADGRL1	100.0 (-127611), 100.0 (-11406), 100.0 (-1157)
ADGRL2	100.0 (+375071)
ADGRL4	100.0 (-887796), 100.0 (-852799)
ADGRV1	100.0 (+175), 100.0 (+604115), 100.0 (+773446)
ADIPOR2	100.0 (+23138)
ADIRF	100.0 (+149), 100.0 (+2623), 100.0 (+126112)
ADM	100.0 (+1034), 100.0 (+145325)
ADO	100.0 (+700)
ADORA2A	100.0 (-128504)
ADORA2B	100.0 (-2830)
ADPGK	100.0 (-402)
ADPRHL1	100.0 (+42296)
ADRA1A	100.0 (+203580), 100.0 (+293950), 100.0 (+351277)
ADRA1D	100.0 (+76929), 100.0 (+87320)
ADRA2C	100.0 (-94285), 100.0 (-37395), 100.0 (+252761)
ADRB1	100.0 (-188422), 100.0 (-98771), 100.0 (-85321), 100.0 (-17215), 100.0 (-733)
ADRB2	100.0 (-85621), 100.0 (+89997), 100.0 (+237445)
ADRM1	100.0 (+61930)
ADSL	100.0 (+286)
ADSS	100.0 (+798), 100.0 (+383910)
ADTRP	100.0 (-229909)
AEBP2	100.0 (+889)
AEN	100.0 (+403)
AES	100.0 (+28302), 100.0 (+32181)
AFAP1	100.0 (-29837), 100.0 (-17128), 100.0 (-16645)
AFAP1L1	100.0 (+73204)
AFAP1L2	100.0 (-209154), 100.0 (-37944), 100.0 (+132947), 100.0 (+159716)
AFDN	100.0 (-145218), 100.0 (-48977)
AFF1	100.0 (-30611), 100.0 (+71920)
AFG1L	100.0 (+235), 100.0 (+618)
AFM	100.0 (+117752)
AFTPH	100.0 (+120555)
AGAP1	100.0 (-494013), 100.0 (-488076), 100.0 (-486250)
AGAP3	100.0 (+26973)
AGAP9	100.0 (-29919)
AGBL2	100.0 (-9066)
AGBL3	100.0 (-99521)
AGFG1	100.0 (-20851)
AGFG2	100.0 (+6021), 100.0 (+6968)
AGK	100.0 (-476714)
AGO1	100.0 (-74496)
AGO2	100.0 (-285540), 100.0 (-155511), 100.0 (-2281)
AGO4	100.0 (+541)
AGPAT2	100.0 (-10044), 100.0 (+11930)
AGPAT3	100.0 (-44595)
AGPAT4	100.0 (-784653)
AGPAT5	100.0 (-105822)
AGR2	100.0 (-16481)
AGR3	100.0 (+60426)
AGRN	100.0 (-6437)
AGTPBP1	100.0 (-195488), 100.0 (+18588), 100.0 (+332015)
AGTR1	100.0 (-32302)
AGTR2	100.0 (+148089)
AGXT	100.0 (+30339)
AHCY	100.0 (-13023)
AHDC1	100.0 (-30709), 100.0 (+41152), 100.0 (+60479)
AHI1	100.0 (+313732)
AHNAK	100.0 (-9820), 100.0 (-6741), 100.0 (-5570), 100.0 (+7591), 100.0 (+122006)
AHNAK2	100.0 (-7097), 100.0 (+4975)
AHRR	100.0 (+95866)
AHSA2	100.0 (+1655)
AHSP	100.0 (+172680)
AIF1L	100.0 (+607)
AIFM2	100.0 (-12781), 100.0 (+748)
AIFM3	100.0 (-7294)
AIG1	100.0 (+364)
AIMP1	100.0 (-345238), 100.0 (-496)
AIP	100.0 (+317), 100.0 (+21844)
AIPL1	100.0 (+58079), 100.0 (+365641)
AJAP1	100.0 (+521239), 100.0 (+521944), 100.0 (+548193)
AK1	100.0 (-10923)
AK2	100.0 (+28409)
AK4	100.0 (+107550)
AKAP1	100.0 (+430)
AKAP13	100.0 (+123148), 100.0 (+153638), 100.0 (+198391), 100.0 (+327064), 100.0 (+405698), 100.0 (+408503)
AKAP8	100.0 (+98289)
AKAP9	100.0 (+193201), 100.0 (+193598)
AKIRIN1	100.0 (-49388), 100.0 (-37939), 100.0 (+25463)
AKIRIN2	100.0 (+1278)
AKR1A1	100.0 (+132), 100.0 (+7031)
AKR1B1	100.0 (+39056), 100.0 (+90776)
AKR1C2	100.0 (-67616)
AKR1C3	100.0 (-22154), 100.0 (+53408)
AKR1C4	100.0 (-48262)
AKR1D1	100.0 (+237731)
AKR1E2	100.0 (-164520)
AKR7A3	100.0 (+36721)
AKT2	100.0 (+53108), 100.0 (+65365)
AKTIP	100.0 (+68377)
ALAD	100.0 (+13824)
ALAS1	100.0 (-43139), 100.0 (+324)
ALDH16A1	100.0 (+617)
ALDH18A1	100.0 (+561)
ALDH1A1	100.0 (-44693), 100.0 (+425277)
ALDH1A3	100.0 (-172087)
ALDH1B1	100.0 (+279)
ALDH3A1	100.0 (-122101), 100.0 (+174)
ALDH3A2	100.0 (+11971)
ALDH3B2	100.0 (-304264), 100.0 (-80)
ALDH4A1	100.0 (+485)
ALDH6A1	100.0 (+468)
ALDH8A1	100.0 (-104453), 100.0 (+305034), 100.0 (+482585)
ALDH9A1	100.0 (-69904), 100.0 (+502), 100.0 (+66795), 100.0 (+67423)
ALDOB	100.0 (-50903)
ALG10	100.0 (+429)
ALG10B	100.0 (+292), 100.0 (+588911)
ALG13	100.0 (+584)
ALG14	100.0 (+144520)
ALG1L	100.0 (+18470)
ALG1L2	100.0 (+30214)
ALG5	100.0 (+53849)
ALG8	100.0 (-48463), 100.0 (+48690)
ALK	100.0 (+135158), 100.0 (+203018)
ALKAL1	100.0 (-129996), 100.0 (+98042)
ALKAL2	100.0 (-388816), 100.0 (-299001)
ALKBH1	100.0 (+66005)
ALKBH3	100.0 (+103978)
ALKBH5	100.0 (+2746)
ALKBH7	100.0 (-9837)
ALKBH8	100.0 (+388)
ALMS1	100.0 (-58)
ALOX12B	100.0 (+18426)
ALOX15	100.0 (+54235)
ALOX15B	100.0 (+30260)
ALOX5AP	100.0 (+185579)
ALPK2	100.0 (+23266), 100.0 (+81803), 100.0 (+215341), 100.0 (+561052), 100.0 (+583662)
ALPK3	100.0 (-65776)
ALPL	100.0 (+77956)
ALS2CL	100.0 (+846)
ALS2CR12	100.0 (+99126)
ALX1	100.0 (+556284)
ALX3	100.0 (+35653)
AMER2	100.0 (-114979)
AMFR	100.0 (+1093)
AMHR2	100.0 (-42761), 100.0 (-4067), 100.0 (-2793)
AMIGO3	100.0 (-4203)
AMN	100.0 (+6938)
AMOTL2	100.0 (-109385), 100.0 (+1094), 100.0 (+17316), 100.0 (+24427)
AMPD2	100.0 (-7208)
AMPD3	100.0 (-144563), 100.0 (-272), 100.0 (+638), 100.0 (+37725)
AMPH	100.0 (+434486)
AMT	100.0 (+546)
AMZ1	100.0 (-46578), 100.0 (-46170), 100.0 (-38112), 100.0 (-34847)
AMZ2	100.0 (-145271)
ANAPC1	100.0 (+49), 100.0 (+178885), 100.0 (+225039), 100.0 (+763484)
ANAPC13	100.0 (+1159)
ANAPC16	100.0 (-118165), 100.0 (-80476)
ANAPC4	100.0 (+255071)
ANAPC5	100.0 (+7070)
ANGEL1	100.0 (-210387), 100.0 (-148501)
ANGPT2	100.0 (-39126)
ANGPTL1	100.0 (+145060)
ANGPTL2	100.0 (-101794), 100.0 (+3), 100.0 (+482), 100.0 (+48003), 100.0 (+206789)
ANGPTL6	100.0 (+15750)
ANGPTL8	100.0 (+24751)
ANK1	100.0 (-108994)
ANKFY1	100.0 (+15803)
ANKH	100.0 (+255), 100.0 (+61604)
ANKIB1	100.0 (+475)
ANKLE1	100.0 (+10900)
ANKLE2	100.0 (+50520)
ANKRA2	100.0 (+24553)
ANKRD1	100.0 (-9366)
ANKRD10	100.0 (+199071)
ANKRD11	100.0 (+79305), 100.0 (+81066), 100.0 (+167785), 100.0 (+169360), 100.0 (+174369), 100.0 (+175590), 100.0 (+249320)
ANKRD13A	100.0 (+49048)
ANKRD13C	100.0 (+444)
ANKRD2	100.0 (-72855), 100.0 (-760)
ANKRD23	100.0 (+11164)
ANKRD26	100.0 (+197)
ANKRD30B	100.0 (-568871)
ANKRD36B	100.0 (+476820)
ANKRD40	100.0 (+15403), 100.0 (+21695), 100.0 (+39456), 100.0 (+43966), 100.0 (+45834), 100.0 (+47093)
ANKRD46	100.0 (+83829)
ANKRD50	100.0 (-313), 100.0 (+28257)
ANKRD52	100.0 (-8403)
ANKRD54	100.0 (-4710)
ANKRD6	100.0 (-90857)
ANKRD9	100.0 (-14891), 100.0 (+1168), 100.0 (+1666)
ANKS1A	100.0 (+155146)
ANKS3	100.0 (+40180)
ANKS4B	100.0 (+27531)
ANKS6	100.0 (+14296)
ANO1	100.0 (-129465), 100.0 (-520)
ANO2	100.0 (+272334)
ANO4	100.0 (+257129)
ANO5	100.0 (+100), 100.0 (+600)
ANO6	100.0 (+57687), 100.0 (+512798)
ANO8	100.0 (-2093)
ANP32A	100.0 (+307), 100.0 (+1539)
ANPEP	100.0 (-79064)
ANTXR2	100.0 (-60)
ANXA1	100.0 (-159906)
ANXA10	100.0 (-195217)
ANXA11	100.0 (+3332)
ANXA13	100.0 (+78960)
ANXA2	100.0 (-1036), 100.0 (+26389)
ANXA2R	100.0 (+22769), 100.0 (+42470), 100.0 (+50750), 100.0 (+51551)
ANXA3	100.0 (+10129)
ANXA4	100.0 (-17198)
ANXA5	100.0 (+6810)
ANXA6	100.0 (+26738)
ANXA8	100.0 (+80910)
ANXA9	100.0 (+24854)
AOAH	100.0 (-724499)
AOX1	100.0 (+269), 100.0 (+156042)
AP1B1	100.0 (+5545)
AP1G1	100.0 (+622)
AP1M1	100.0 (+64893)
AP1S1	100.0 (+10214)
AP1S3	100.0 (-107090)
AP2A1	100.0 (+42031)
AP2M1	100.0 (-18664), 100.0 (+258)
AP2S1	100.0 (-11863), 100.0 (-9836), 100.0 (-259)
AP3B1	100.0 (-65405)
AP3B2	100.0 (+61243)
AP3M1	100.0 (+92864), 100.0 (+94495), 100.0 (+152017)
AP3S2	100.0 (+416)
AP4M1	100.0 (-12498)
AP5M1	100.0 (-129)
AP5S1	100.0 (-20108), 100.0 (-7192), 100.0 (+26178)
AP5Z1	100.0 (-92002), 100.0 (-30053)
APBA1	100.0 (+151614)
APBA2	100.0 (+383303)
APBB2	100.0 (-411)
APC2	100.0 (+4515), 100.0 (+5999)
APCDD1	100.0 (-421863)
APCDD1L	100.0 (-8156)
APEH	100.0 (-279), 100.0 (+12308)
APH1A	100.0 (+119)
APH1B	100.0 (-42783), 100.0 (+104415)
APIP	100.0 (+278)
APLNR	100.0 (-56285), 100.0 (-13924)
APLP2	100.0 (-46522)
APMAP	100.0 (-39667)
APOA1	100.0 (-16096)
APOB	100.0 (+108326)
APOBEC3A	100.0 (-25443)
APOBEC4	100.0 (-46443)
APOC1	100.0 (-8279)
APOD	100.0 (+35692)
APOE	100.0 (+214)
APOL1	100.0 (+80220), 100.0 (+83460), 100.0 (+100196), 100.0 (+117521), 100.0 (+118557), 100.0 (+120386)
APOL3	100.0 (+108348)
APOL5	100.0 (+11306), 100.0 (+165435)
APOL6	100.0 (-18404)
APOLD1	100.0 (-8532), 100.0 (-7552), 100.0 (-1121), 100.0 (+17075), 100.0 (+61530)
APOM	100.0 (+4854)
APOPT1	100.0 (+13996), 100.0 (+62505)
APP	100.0 (+172385)
APPBP2	100.0 (-73788), 100.0 (-169), 100.0 (+531)
APPL1	100.0 (-68)
APPL2	100.0 (-121545), 100.0 (-84044), 100.0 (-82097)
APRT	100.0 (-130), 100.0 (+7459)
AQP1	100.0 (-14210)
AQP10	100.0 (-48)
AQP12A	100.0 (+47831)
AQP2	100.0 (-8114)
AQP3	100.0 (-11637), 100.0 (-10475), 100.0 (+29194), 100.0 (+31013)
AQP7	100.0 (-15898), 100.0 (-14079)
AQP9	100.0 (+193970), 100.0 (+219733)
AR	100.0 (+570806)
ARAF	100.0 (+114)
ARAP1	100.0 (-34732), 100.0 (-30375), 100.0 (+30165)
ARAP3	100.0 (-167629)
ARC	100.0 (-20460)
ARCN1	100.0 (-6324), 100.0 (-153)
AREG	100.0 (+348832)
AREL1	100.0 (+26510), 100.0 (+93076), 100.0 (+98557)
ARF4	100.0 (-176)
ARF6	100.0 (-29719), 100.0 (+53813), 100.0 (+54527), 100.0 (+108684), 100.0 (+110114), 100.0 (+154438)
ARFGAP3	100.0 (-105422), 100.0 (-94319), 100.0 (-90207), 100.0 (-77141)
ARFGEF2	100.0 (-155)
ARFGEF3	100.0 (-54216)
ARFIP1	100.0 (-95), 100.0 (+157002), 100.0 (+373397)
ARFIP2	100.0 (-5538)
ARG2	100.0 (-90)
ARGLU1	100.0 (-291339), 100.0 (-81736), 100.0 (-13563)
ARHGAP1	100.0 (+25073)
ARHGAP10	100.0 (+328607)
ARHGAP11A	100.0 (+543)
ARHGAP11B	100.0 (+376)
ARHGAP12	100.0 (+62304)
ARHGAP17	100.0 (-33826)
ARHGAP18	100.0 (-57144), 100.0 (+133), 100.0 (+22747)
ARHGAP19	100.0 (+96483)
ARHGAP21	100.0 (-178555), 100.0 (+340680), 100.0 (+391718), 100.0 (+471930)
ARHGAP23	100.0 (+23796)
ARHGAP25	100.0 (-3860), 100.0 (+5649)
ARHGAP26	100.0 (+58767), 100.0 (+212199)
ARHGAP27	100.0 (-57628), 100.0 (-32005), 100.0 (-17812), 100.0 (+5031), 100.0 (+65380)
ARHGAP29	100.0 (-146548), 100.0 (-138092), 100.0 (-9299)
ARHGAP30	100.0 (-19402), 100.0 (-12739)
ARHGAP32	100.0 (-124425), 100.0 (-123733), 100.0 (-92658)
ARHGAP33	100.0 (-17869)
ARHGAP35	100.0 (-68101), 100.0 (-58524), 100.0 (-56497), 100.0 (+35589)
ARHGAP39	100.0 (+46577)
ARHGAP45	100.0 (-25019), 100.0 (-253), 100.0 (+9627)
ARHGAP8	100.0 (-14355), 100.0 (-5003)
ARHGDIB	100.0 (+397)
ARHGEF1	100.0 (-686), 100.0 (+20674)
ARHGEF11	100.0 (-643)
ARHGEF15	100.0 (-14844), 100.0 (+16660)
ARHGEF16	100.0 (-379450), 100.0 (-320681), 100.0 (-161013), 100.0 (-133687), 100.0 (-123463), 100.0 (-119298), 100.0 (-116817), 100.0 (+5422)
ARHGEF17	100.0 (-37895)
ARHGEF19	100.0 (+30801), 100.0 (+34023), 100.0 (+39912), 100.0 (+48056), 100.0 (+56162)
ARHGEF2	100.0 (+7846)
ARHGEF28	100.0 (-20667), 100.0 (+735944), 100.0 (+914853), 100.0 (+953186), 100.0 (+954548)
ARHGEF3	100.0 (+18893)
ARHGEF37	100.0 (-29816), 100.0 (-18484)
ARHGEF38	100.0 (+3963)
ARHGEF4	100.0 (+47625)
ARHGEF7	100.0 (+38930), 100.0 (+72895)
ARHGEF9	100.0 (+194417)
ARID1A	100.0 (-74768), 100.0 (+27545)
ARID2	100.0 (-455893), 100.0 (-782)
ARID3A	100.0 (+9140)
ARID3B	100.0 (+57425)
ARID4B	100.0 (+31406)
ARID5B	100.0 (-279586), 100.0 (+1841), 100.0 (+32842), 100.0 (+50907), 100.0 (+282310)
ARIH1	100.0 (+121)
ARL14	100.0 (-111390), 100.0 (+78007)
ARL15	100.0 (-40)
ARL2BP	100.0 (+15723), 100.0 (+23836), 100.0 (+39335)
ARL3	100.0 (+52798), 100.0 (+69274)
ARL4A	100.0 (+28384), 100.0 (+241097), 100.0 (+330184), 100.0 (+355694)
ARL4C	100.0 (-456316), 100.0 (-197807), 100.0 (-183326), 100.0 (-179558), 100.0 (+358), 100.0 (+786), 100.0 (+49906), 100.0 (+67261)
ARL4D	100.0 (-37815)
ARL5B	100.0 (-163)
ARL6IP4	100.0 (+269)
ARL6IP6	100.0 (-381049), 100.0 (-367568), 100.0 (-315028), 100.0 (-576)
ARMC1	100.0 (-10292)
ARMC10	100.0 (+67504), 100.0 (+74159)
ARMC2	100.0 (-286554), 100.0 (+118862)
ARMC9	100.0 (+172260)
ARMT1	100.0 (+383)
ARNT2	100.0 (+81543), 100.0 (+183985)
ARNTL	100.0 (-172545), 100.0 (-69954)
ARPC1B	100.0 (+18898)
ARPC2	100.0 (+406)
ARPC5L	100.0 (+10372)
ARPIN	100.0 (-85280)
ARPP21	100.0 (+152588)
ARRB1	100.0 (+591), 100.0 (+1782), 100.0 (+8336), 100.0 (+22579)
ARRB2	100.0 (-508)
ARRDC3	100.0 (+51116), 100.0 (+220447), 100.0 (+824387)
ARRDC4	100.0 (-790307), 100.0 (+151)
ARSA	100.0 (+23935)
ARSD	100.0 (-34750)
ARSE	100.0 (+352)
ART3	100.0 (+73350)
ART5	100.0 (+25405)
ARTN	100.0 (+143)
ARV1	100.0 (+13220)
ARX	100.0 (+12660)
ASAH1	100.0 (+161976)
ASAH2	100.0 (-290524)
ASAP1	100.0 (+85617), 100.0 (+140956), 100.0 (+459854)
ASAP2	100.0 (+6099), 100.0 (+28117), 100.0 (+174634)
ASB11	100.0 (+45483)
ASB13	100.0 (+118012), 100.0 (+120219), 100.0 (+127983)
ASB6	100.0 (+15052)
ASB7	100.0 (+104755)
ASB8	100.0 (+46614)
ASB9	100.0 (-25)
ASCC1	100.0 (-57360), 100.0 (-47899)
ASCC2	100.0 (+16879), 100.0 (+36713), 100.0 (+57237), 100.0 (+59100)
ASF1A	100.0 (-125915)
ASGR1	100.0 (+37276), 100.0 (+43478)
ASGR2	100.0 (-27635), 100.0 (-21433)
ASH1L	100.0 (-803), 100.0 (+237492)
ASH2L	100.0 (-74889), 100.0 (-74232), 100.0 (-63589), 100.0 (-34050), 100.0 (-23787), 100.0 (+510)
ASIC2	100.0 (+280351), 100.0 (+294469)
ASIC4	100.0 (+28970)
ASNSD1	100.0 (-79693)
ASPA	100.0 (+54356)
ASPH	100.0 (-534147), 100.0 (-45841), 100.0 (+5729)
ASPHD1	100.0 (+26067)
ASPM	100.0 (+362)
ASRGL1	100.0 (+57887)
ASTL	100.0 (-6687)
ASXL1	100.0 (+125817), 100.0 (+222916)
ASXL2	100.0 (-201589)
ATAD1	100.0 (+158012)
ATAD2	100.0 (+866)
ATAD3C	100.0 (-11700)
ATAD5	100.0 (-6322), 100.0 (+341)
ATAT1	100.0 (+20672), 100.0 (+45975)
ATE1	100.0 (-19977), 100.0 (+501)
ATF1	100.0 (-259175)
ATF3	100.0 (-138566)
ATF4	100.0 (-119)
ATF6	100.0 (+283)
ATF7	100.0 (-49445)
ATF7IP	100.0 (-176383)
ATF7IP2	100.0 (+19356)
ATG101	100.0 (-17374), 100.0 (+448), 100.0 (+46474), 100.0 (+78017)
ATG13	100.0 (+57926)
ATG16L1	100.0 (-188091), 100.0 (-121908)
ATG2A	100.0 (+23966), 100.0 (+28734)
ATG4C	100.0 (-95567)
ATG4D	100.0 (-25236)
ATG5	100.0 (+196389)
ATG7	100.0 (+316526), 100.0 (+339204), 100.0 (+348256), 100.0 (+371451)
ATG9B	100.0 (-3479)
ATIC	100.0 (+731)
ATL2	100.0 (-85177), 100.0 (+2015)
ATM	100.0 (+175)
ATMIN	100.0 (-27963)
ATOH1	100.0 (+14037), 100.0 (+319690)
ATOH7	100.0 (-99412), 100.0 (+8222)
ATOH8	100.0 (+1069)
ATP10A	100.0 (-23825), 100.0 (+663), 100.0 (+52429)
ATP10B	100.0 (+384303), 100.0 (+384747)
ATP10D	100.0 (+352174)
ATP11A	100.0 (+30752), 100.0 (+101612)
ATP11B	100.0 (-969133), 100.0 (-612512), 100.0 (-610716), 100.0 (-404120)
ATP12A	100.0 (+489)
ATP13A3	100.0 (+58044)
ATP1A1	100.0 (-234948), 100.0 (-112961), 100.0 (-80639), 100.0 (-1291), 100.0 (+60017), 100.0 (+74763)
ATP1B1	100.0 (-260404)
ATP1B2	100.0 (-738)
ATP2A1	100.0 (+46426)
ATP2B1	100.0 (+59857)
ATP2B4	100.0 (-113255), 100.0 (-106800), 100.0 (+16959), 100.0 (+35084), 100.0 (+67946)
ATP2C2	100.0 (+2614), 100.0 (+27986)
ATP5B	100.0 (-42283), 100.0 (+448), 100.0 (+9621)
ATP5D	100.0 (-1434)
ATP5E	100.0 (-10150)
ATP5EP2	100.0 (+25887)
ATP5G2	100.0 (+473)
ATP5H	100.0 (+353)
ATP5I	100.0 (-53), 100.0 (+10361)
ATP5J	100.0 (-263236)
ATP5L	100.0 (+1020)
ATP5O	100.0 (+199639)
ATP6AP1L	100.0 (+78132), 100.0 (+107726)
ATP6AP2	100.0 (-475840), 100.0 (-408505)
ATP6V0A2	100.0 (+1935), 100.0 (+7505)
ATP6V0C	100.0 (-124)
ATP6V0D1	100.0 (+505)
ATP6V0E2	100.0 (-34082), 100.0 (+771)
ATP6V1C1	100.0 (-90913), 100.0 (+118)
ATP6V1E1	100.0 (+348)
ATP6V1F	100.0 (+5693)
ATP6V1G3	100.0 (-701939), 100.0 (-398728)
ATP6V1H	100.0 (+82911), 100.0 (+108206), 100.0 (+110511)
ATP8A1	100.0 (+63)
ATP8A2	100.0 (+315616), 100.0 (+606589), 100.0 (+616639)
ATP8B1	100.0 (-70700), 100.0 (-40951), 100.0 (-37344), 100.0 (+41585)
ATP8B2	100.0 (+59097)
ATP8B3	100.0 (-413)
ATP9A	100.0 (-33595), 100.0 (-32812), 100.0 (-31642), 100.0 (+67021)
ATPIF1	100.0 (+360)
ATR	100.0 (-17682)
ATRN	100.0 (-11341)
ATRNL1	100.0 (-527)
ATRX	100.0 (+116844)
ATXN1	100.0 (-420), 100.0 (+934), 100.0 (+56459)
ATXN10	100.0 (-66206), 100.0 (-32846), 100.0 (-18701)
ATXN2	100.0 (+1391), 100.0 (+29232)
ATXN2L	100.0 (+870)
ATXN7L1	100.0 (+78342), 100.0 (+211676)
ATXN7L3B	100.0 (+351937), 100.0 (+447064)
AUP1	100.0 (-804)
AURKB	100.0 (-12829), 100.0 (-10579)
AUTS2	100.0 (-785355), 100.0 (+996989)
AVPI1	100.0 (+147)
AVPR1A	100.0 (+118)
AVPR1B	100.0 (-538)
AXIN1	100.0 (+25502), 100.0 (+27455), 100.0 (+27950)
AXIN2	100.0 (-23887), 100.0 (+14314)
AXL	100.0 (+43923)
AZGP1	100.0 (-36986), 100.0 (-32695)
AZIN1	100.0 (-65413), 100.0 (+55797), 100.0 (+147834)
B2M	100.0 (+15250)
B3GALNT1	100.0 (-12221)
B3GALNT2	100.0 (-1001)
B3GALT1	100.0 (-910701), 100.0 (+352459)
B3GALT2	100.0 (+29909)
B3GALT6	100.0 (+5721)
B3GAT1	100.0 (+59850)
B3GAT3	100.0 (+224)
B3GNT2	100.0 (+795), 100.0 (+1944), 100.0 (+310131)
B3GNT5	100.0 (+858)
B3GNT6	100.0 (-70326)
B3GNT7	100.0 (-17044)
B3GNT8	100.0 (+259), 100.0 (+1116)
B3GNT9	100.0 (-4250)
B3GNTL1	100.0 (+168150)
B4GALNT2	100.0 (-133805)
B4GALNT3	100.0 (+115837)
B4GALT1	100.0 (-72606)
B4GALT5	100.0 (+679), 100.0 (+22599), 100.0 (+118948), 100.0 (+129634)
B4GAT1	100.0 (-3670)
B9D1	100.0 (+62551)
BAALC	100.0 (-119529)
BACH1	100.0 (+85642)
BAG1	100.0 (+858), 100.0 (+22204)
BAG2	100.0 (+203)
BAG3	100.0 (+3523)
BAG6	100.0 (+542)
BAHCC1	100.0 (-55448), 100.0 (-5977), 100.0 (-3598), 100.0 (-467), 100.0 (+4980), 100.0 (+71539), 100.0 (+88784)
BAIAP2	100.0 (+9115), 100.0 (+59531), 100.0 (+60236)
BAIAP2L1	100.0 (-18263), 100.0 (+45833)
BAIAP2L2	100.0 (-54781), 100.0 (-53491)
BAIAP3	100.0 (-23340), 100.0 (-2597), 100.0 (-2040)
BAK1	100.0 (-9214)
BAMBI	100.0 (+4009), 100.0 (+229307), 100.0 (+251428), 100.0 (+435992)
BANF2	100.0 (+28341), 100.0 (+158747), 100.0 (+165785), 100.0 (+235155)
BANK1	100.0 (-434521)
BANP	100.0 (+148964), 100.0 (+255545), 100.0 (+264562)
BARHL2	100.0 (-304177)
BARX1	100.0 (+4075), 100.0 (+355261)
BARX2	100.0 (-91084), 100.0 (-60009), 100.0 (-59317), 100.0 (+65011), 100.0 (+162624)
BASP1	100.0 (-280595), 100.0 (-89519)
BATF	100.0 (+13906), 100.0 (+20407)
BATF3	100.0 (-539)
BAX	100.0 (+427), 100.0 (+915), 100.0 (+9751)
BAZ1A	100.0 (+1668)
BAZ2A	100.0 (-9241), 100.0 (-68)
BAZ2B	100.0 (-95669), 100.0 (+791)
BBC3	100.0 (+1130), 100.0 (+5892), 100.0 (+101811)
BBOF1	100.0 (+64669)
BBOX1	100.0 (+14304), 100.0 (+133185), 100.0 (+428027), 100.0 (+430173)
BBS1	100.0 (+35361)
BBS9	100.0 (-516), 100.0 (+597650)
BBX	100.0 (+2821), 100.0 (+323356), 100.0 (+465402)
BCAN	100.0 (+18687)
BCAP31	100.0 (+393)
BCAR1	100.0 (-38939)
BCAR3	100.0 (+166218), 100.0 (+229144), 100.0 (+255783), 100.0 (+264472), 100.0 (+397893)
BCAS1	100.0 (+2903), 100.0 (+283717), 100.0 (+427573), 100.0 (+449022)
BCAS3	100.0 (+718763)
BCAS4	100.0 (-63338), 100.0 (-33603)
BCAT1	100.0 (+339037)
BCDIN3D	100.0 (-44914)
BCKDHB	100.0 (+97)
BCL10	100.0 (+1185)
BCL11A	100.0 (+2775), 100.0 (+869075)
BCL11B	100.0 (-46917)
BCL2	100.0 (+366610), 100.0 (+602755)
BCL2A1	100.0 (-62315)
BCL2L1	100.0 (+9700), 100.0 (+16502)
BCL2L11	100.0 (+277), 100.0 (+538722), 100.0 (+584876), 100.0 (+763712)
BCL2L14	100.0 (-341625), 100.0 (-307044), 100.0 (-192292), 100.0 (-148465), 100.0 (-35821)
BCL2L2	100.0 (-2)
BCL3	100.0 (-1032), 100.0 (+5927), 100.0 (+10241)
BCL6	100.0 (-292268), 100.0 (+1031)
BCL6B	100.0 (+12888)
BCL7A	100.0 (-27226)
BCL7C	100.0 (+18900), 100.0 (+79598), 100.0 (+88720)
BCL9	100.0 (+128390)
BCL9L	100.0 (-13490), 100.0 (-7060), 100.0 (-6042), 100.0 (-2980), 100.0 (+1372), 100.0 (+15236)
BCOR	100.0 (-74967), 100.0 (-7632), 100.0 (+1432), 100.0 (+2779), 100.0 (+787046)
BCORL1	100.0 (+55178)
BCR	100.0 (+1843), 100.0 (+43382), 100.0 (+66886), 100.0 (+353989)
BDH1	100.0 (-43404), 100.0 (+140), 100.0 (+39431)
BDNF	100.0 (-407058)
BEAN1	100.0 (-44089), 100.0 (+47866), 100.0 (+89297), 100.0 (+90381)
BECN1	100.0 (-9006)
BEND7	100.0 (+87856)
BEST1	100.0 (+11857), 100.0 (+16966)
BET1	100.0 (-178912)
BET1L	100.0 (-71)
BFSP1	100.0 (-28034), 100.0 (-25969), 100.0 (+208994)
BFSP2	100.0 (+106561), 100.0 (+173398)
BHLHA15	100.0 (-6110), 100.0 (+6733)
BHLHA9	100.0 (-10791)
BHLHE40	100.0 (-485069), 100.0 (-465895), 100.0 (-237428)
BHMG1	100.0 (+35551)
BICD1	100.0 (-209068), 100.0 (+514)
BICD2	100.0 (-44853), 100.0 (-44147), 100.0 (+27077)
BIK	100.0 (-738)
BIN2	100.0 (+3233), 100.0 (+53104)
BIRC2	100.0 (-299), 100.0 (+91765)
BIRC3	100.0 (-130653), 100.0 (+29580)
BIRC6	100.0 (+260607)
BLID	100.0 (-464896), 100.0 (+636438), 100.0 (+649626)
BLM	100.0 (-51865)
BLOC1S1	100.0 (+433)
BLOC1S3	100.0 (+185)
BLOC1S4	100.0 (+16559)
BLOC1S5	100.0 (+9)
BLOC1S5-TXNDC5	100.0 (-41), 100.0 (+318)
BLOC1S6	100.0 (+7532)
BMF	100.0 (-28342), 100.0 (+9937)
BMP1	100.0 (+929)
BMP10	100.0 (-47014), 100.0 (-36516), 100.0 (+131033)
BMP2	100.0 (+1917)
BMP2K	100.0 (-214730), 100.0 (+843), 100.0 (+162585)
BMP4	100.0 (-159598), 100.0 (-158252), 100.0 (-153055), 100.0 (-6812), 100.0 (+856)
BMP7	100.0 (+2038), 100.0 (+37008), 100.0 (+176724)
BMP8A	100.0 (-358642), 100.0 (-277024), 100.0 (-495), 100.0 (+67970)
BMP8B	100.0 (-376)
BMPER	100.0 (-177729)
BMPR1B	100.0 (-599312), 100.0 (+169103), 100.0 (+357219)
BMPR2	100.0 (-199)
BMS1	100.0 (+54259)
BNIP2	100.0 (-114340), 100.0 (-382), 100.0 (+812)
BNIP3	100.0 (+2114)
BOD1	100.0 (-271080), 100.0 (-247606), 100.0 (-238648)
BOD1L1	100.0 (-442933), 100.0 (-363449), 100.0 (-138), 100.0 (+80123)
BOD1L2	100.0 (-495478), 100.0 (-314952)
BOLL	100.0 (+80286)
BORCS5	100.0 (+85732), 100.0 (+108036), 100.0 (+170989)
BORCS6	100.0 (+912), 100.0 (+3976), 100.0 (+4527), 100.0 (+4951)
BPHL	100.0 (-121)
BPI	100.0 (-117123), 100.0 (-17105)
BPIFA1	100.0 (+42018)
BPIFA2	100.0 (-35572)
BPIFB1	100.0 (-5122)
BPIFB4	100.0 (+44669)
BPTF	100.0 (+170459)
BRAT1	100.0 (+24922), 100.0 (+32445)
BRCA2	100.0 (+223005)
BRD2	100.0 (-2219)
BRD3	100.0 (+1718)
BRD4	100.0 (-1052)
BRD7	100.0 (-178797)
BRD9	100.0 (-64375)
BRI3	100.0 (+73560)
BRMS1L	100.0 (+382680)
BRPF3	100.0 (-65548)
BRWD3	100.0 (+618)
BSG	100.0 (-1171)
BSN	100.0 (+119234)
BSPRY	100.0 (-9435)
BSX	100.0 (+98690)
BTAF1	100.0 (+316376)
BTBD1	100.0 (+1017)
BTBD16	100.0 (-276846), 100.0 (-207911)
BTBD3	100.0 (-920413), 100.0 (-673943)
BTBD9	100.0 (+386)
BTC	100.0 (+720)
BTF3	100.0 (+42684)
BTF3L4	100.0 (-989)
BTG2	100.0 (-36517), 100.0 (+20033)
BTN1A1	100.0 (-11115)
BTN2A1	100.0 (+32181)
BTN2A2	100.0 (+492)
BTN3A1	100.0 (-18644), 100.0 (+19832)
BTN3A3	100.0 (-18403)
BTNL8	100.0 (-12770)
BTRC	100.0 (+216155)
BUB1B	100.0 (-23810)
BUD13	100.0 (+579406)
BUD23	100.0 (+20631)
BUD31	100.0 (-15013)
BYSL	100.0 (+20113)
BZW1	100.0 (-226219), 100.0 (-70446), 100.0 (+30), 100.0 (+51281)
BZW2	100.0 (+22146)
C10orf10	100.0 (-1354), 100.0 (+14320)
C10orf105	100.0 (+84093)
C10orf99	100.0 (-33898)
C11orf24	100.0 (-15890)
C11orf45	100.0 (+11111)
C11orf54	100.0 (-79660), 100.0 (-184)
C11orf57	100.0 (+12126)
C11orf58	100.0 (-130696), 100.0 (-68400), 100.0 (+89078), 100.0 (+195386), 100.0 (+239009), 100.0 (+243562), 100.0 (+244344), 100.0 (+249109)
C11orf63	100.0 (+502)
C11orf65	100.0 (+244494)
C11orf68	100.0 (+3447)
C11orf91	100.0 (-978), 100.0 (+67342)
C11orf94	100.0 (+7573)
C11orf95	100.0 (-917)
C12orf10	100.0 (-4080), 100.0 (+324)
C12orf40	100.0 (+478889)
C12orf43	100.0 (+34918), 100.0 (+36001)
C12orf49	100.0 (+145551), 100.0 (+178549)
C12orf66	100.0 (+377874)
C14orf159	100.0 (+1073)
C14orf2	100.0 (+11238), 100.0 (+31869)
C14orf39	100.0 (+372)
C14orf80	100.0 (-4313), 100.0 (-1244)
C15orf39	100.0 (-162393), 100.0 (+1901), 100.0 (+2258), 100.0 (+2752)
C15orf48	100.0 (+19800)
C15orf62	100.0 (+17306)
C16orf45	100.0 (+28392), 100.0 (+156307), 100.0 (+157168)
C16orf58	100.0 (+20491)
C16orf72	100.0 (-127294), 100.0 (-43461), 100.0 (+583), 100.0 (+988650)
C16orf87	100.0 (-44987), 100.0 (+205)
C17orf62	100.0 (-39)
C17orf78	100.0 (-426812), 100.0 (-309865), 100.0 (-16676), 100.0 (+30422)
C18orf25	100.0 (+25587)
C18orf8	100.0 (-49842)
C19orf12	100.0 (+48126), 100.0 (+48541)
C19orf24	100.0 (+129)
C19orf25	100.0 (+21830), 100.0 (+23314)
C19orf33	100.0 (+508), 100.0 (+1211)
C19orf53	100.0 (-8799)
C19orf66	100.0 (+916)
C19orf68	100.0 (+33178)
C1D	100.0 (+664578)
C1GALT1	100.0 (-191310), 100.0 (-190782), 100.0 (-140102), 100.0 (-63577), 100.0 (+593), 100.0 (+139215)
C1GALT1C1L	100.0 (+38650)
C1QL2	100.0 (-39565), 100.0 (+73583), 100.0 (+95846)
C1QTNF1	100.0 (-427)
C1QTNF12	100.0 (+8736)
C1QTNF3-AMACR	100.0 (-532258), 100.0 (-355244)
C1QTNF6	100.0 (-10708), 100.0 (+13)
C1QTNF9	100.0 (-176684), 100.0 (-157944), 100.0 (+363), 100.0 (+41802), 100.0 (+205405)
C1orf116	100.0 (-17808), 100.0 (+7023), 100.0 (+27329)
C1orf123	100.0 (-7)
C1orf131	100.0 (+6814), 100.0 (+7101)
C1orf198	100.0 (+510)
C1orf21	100.0 (-195675), 100.0 (-6447), 100.0 (+203211)
C1orf210	100.0 (+35)
C1orf52	100.0 (-16263)
C1orf54	100.0 (-8107), 100.0 (+680)
C20orf194	100.0 (-52074), 100.0 (+167357)
C21orf59	100.0 (-114160), 100.0 (-90018)
C22orf23	100.0 (+46528)
C22orf46	100.0 (+6663)
C2CD2L	100.0 (-5215)
C2CD4A	100.0 (-6524)
C2CD4B	100.0 (-226394), 100.0 (-183515)
C2CD4D	100.0 (+854)
C2CD5	100.0 (+602)
C2CD6	100.0 (-23950)
C2orf40	100.0 (+113410)
C2orf42	100.0 (+54531), 100.0 (+67273), 100.0 (+95964)
C2orf49	100.0 (+42991)
C2orf50	100.0 (-226)
C2orf69	100.0 (+370)
C2orf71	100.0 (+179226)
C2orf88	100.0 (+14727)
C3	100.0 (-16625)
C3orf33	100.0 (-9033)
C3orf58	100.0 (+1786)
C4BPA	100.0 (+198586)
C4orf19	100.0 (-153046), 100.0 (+167), 100.0 (+81567), 100.0 (+89543)
C4orf32	100.0 (-31937)
C4orf46	100.0 (+499)
C5orf63	100.0 (-217351)
C6	100.0 (+78911)
C6orf106	100.0 (-48870), 100.0 (+136228)
C6orf15	100.0 (-2392)
C6orf203	100.0 (-8575)
C6orf47	100.0 (+447)
C7	100.0 (-67948)
C7orf25	100.0 (+22654)
C7orf43	100.0 (-9484)
C7orf61	100.0 (-14406)
C8orf22	100.0 (+6197)
C8orf37	100.0 (+42720)
C9orf129	100.0 (-104723), 100.0 (+84)
C9orf3	100.0 (-12790), 100.0 (+318678), 100.0 (+332606), 100.0 (+340884)
C9orf64	100.0 (-112)
CA1	100.0 (+133344)
CA11	100.0 (-138), 100.0 (+729)
CA12	100.0 (-121418), 100.0 (-78761), 100.0 (-55144), 100.0 (+192)
CA13	100.0 (+143)
CA14	100.0 (+2934)
CA4	100.0 (+5059), 100.0 (+17484), 100.0 (+241202), 100.0 (+241518)
CA6	100.0 (-66910)
CA8	100.0 (+818665)
CAAP1	100.0 (+358)
CAB39	100.0 (+1329), 100.0 (+115304)
CAB39L	100.0 (-30185)
CABLES1	100.0 (+1490), 100.0 (+89269), 100.0 (+91239)
CABYR	100.0 (-124090), 100.0 (-25801)
CACNA1A	100.0 (+338911), 100.0 (+343336)
CACNA1C	100.0 (+740944)
CACNA1D	100.0 (+211217), 100.0 (+348621), 100.0 (+351426)
CACNA1E	100.0 (-394392), 100.0 (-164975), 100.0 (+546081)
CACNA1G	100.0 (-13336)
CACNA1I	100.0 (+64483)
CACNA2D3	100.0 (-118475)
CACNA2D4	100.0 (-85644), 100.0 (+11017)
CACNB2	100.0 (+487254)
CACNB3	100.0 (-29681)
CACNG2	100.0 (+154811)
CACNG4	100.0 (-59899), 100.0 (-11956)
CACNG5	100.0 (-145690), 100.0 (-117303), 100.0 (+69894), 100.0 (+117837)
CACNG6	100.0 (-11377), 100.0 (+28034)
CACNG8	100.0 (+17871)
CACUL1	100.0 (+24253), 100.0 (+25452)
CACYBP	100.0 (-96962), 100.0 (+258)
CADM1	100.0 (-689017), 100.0 (-210)
CADM4	100.0 (-423)
CAGE1	100.0 (-74145), 100.0 (+177)
CALCA	100.0 (-909), 100.0 (+67398)
CALCB	100.0 (-100299), 100.0 (+835)
CALCOCO1	100.0 (-16119)
CALD1	100.0 (+107337)
CALM1	100.0 (+115635), 100.0 (+119821), 100.0 (+124080)
CALM2	100.0 (-168646), 100.0 (-133224), 100.0 (-80132), 100.0 (-35041)
CALM3	100.0 (+2109)
CALML3	100.0 (+14586), 100.0 (+22350), 100.0 (+24557)
CALML6	100.0 (-5696)
CALR	100.0 (+638), 100.0 (+1650)
CALY	100.0 (+27380)
CAMK1G	100.0 (-41026)
CAMK2A	100.0 (+25353)
CAMK2B	100.0 (-164953), 100.0 (+124375)
CAMK2N1	100.0 (-9852), 100.0 (+321), 100.0 (+1639), 100.0 (+9738)
CAMK2N2	100.0 (+1094), 100.0 (+11447)
CAMK4	100.0 (+633)
CAMKK2	100.0 (-47084), 100.0 (+70933), 100.0 (+83277), 100.0 (+87326)
CAMKV	100.0 (-33211)
CAMSAP1	100.0 (-53626), 100.0 (+65945), 100.0 (+66376)
CAMSAP3	100.0 (-60582), 100.0 (-60165), 100.0 (+789), 100.0 (+1162)
CAMTA1	100.0 (+37420)
CAMTA2	100.0 (+235), 100.0 (+17924)
CAND1	100.0 (-405647)
CANT1	100.0 (-13927), 100.0 (+4002)
CANX	100.0 (-40418)
CAP1	100.0 (-83920), 100.0 (-79941), 100.0 (-79540), 100.0 (-59708), 100.0 (+125), 100.0 (+18305)
CAPG	100.0 (-8294)
CAPN1	100.0 (+98), 100.0 (+43045)
CAPN10	100.0 (+18090)
CAPN12	100.0 (+9700), 100.0 (+51443), 100.0 (+58443), 100.0 (+85731), 100.0 (+94703)
CAPN13	100.0 (+359865)
CAPN15	100.0 (-70748)
CAPN2	100.0 (+3114), 100.0 (+26498), 100.0 (+63947), 100.0 (+81812)
CAPN5	100.0 (+22137)
CAPN9	100.0 (+120759)
CAPNS1	100.0 (+1383)
CAPRIN1	100.0 (-114192)
CAPRIN2	100.0 (-41389)
CAPS	100.0 (+57204)
CAPZA1	100.0 (+72)
CAPZA3	100.0 (+229866), 100.0 (+283438)
CAPZB	100.0 (-1427)
CARD10	100.0 (-40430), 100.0 (-36737), 100.0 (-27140), 100.0 (+10710), 100.0 (+15589), 100.0 (+16564)
CARD11	100.0 (-229074), 100.0 (-199997), 100.0 (-151450), 100.0 (-150990), 100.0 (+65381)
CARD14	100.0 (+49658), 100.0 (+50120)
CARD6	100.0 (+120)
CARD8	100.0 (+37193)
CARHSP1	100.0 (+661), 100.0 (+70508)
CARM1	100.0 (+20892)
CARMIL1	100.0 (+1186)
CARMIL3	100.0 (-63167), 100.0 (-15454)
CARNMT1	100.0 (+491)
CARTPT	100.0 (+188694), 100.0 (+213345)
CASC4	100.0 (-93276)
CASD1	100.0 (+211)
CASP10	100.0 (+210)
CASP2	100.0 (-2809)
CASP3	100.0 (+50216)
CASP4	100.0 (+517130)
CASP7	100.0 (+253)
CASP8	100.0 (-74945), 100.0 (+216)
CASP9	100.0 (-2083)
CASQ2	100.0 (-69389), 100.0 (-42881), 100.0 (+54085)
CAST	100.0 (-20191)
CASTOR1	100.0 (-15948)
CASZ1	100.0 (+261), 100.0 (+37168), 100.0 (+75023), 100.0 (+132711)
CATIP	100.0 (-69168), 100.0 (-67072)
CATSPERG	100.0 (+702), 100.0 (+1710)
CAV1	100.0 (+1390)
CAV2	100.0 (-288652)
CAVIN1	100.0 (+1050)
CAVIN3	100.0 (-69521), 100.0 (+319)
CBARP	100.0 (-2289)
CBFA2T2	100.0 (-71819), 100.0 (+101120)
CBFB	100.0 (-15264), 100.0 (-5919)
CBLC	100.0 (-23395), 100.0 (-19081)
CBLN3	100.0 (-1842)
CBR1	100.0 (+241)
CBR3	100.0 (-64730)
CBR4	100.0 (-69873), 100.0 (-509)
CBSL	100.0 (+98009)
CBWD2	100.0 (-148831), 100.0 (-107020)
CBX2	100.0 (-30159)
CBX4	100.0 (-195753), 100.0 (-113128), 100.0 (-86123), 100.0 (-79779), 100.0 (-53319)
CBX6	100.0 (-54994)
CBX7	100.0 (-62040)
CCAR2	100.0 (-7520), 100.0 (-5869)
CCDC102A	100.0 (+51087), 100.0 (+55706)
CCDC106	100.0 (+6021)
CCDC112	100.0 (-155556), 100.0 (-118510)
CCDC113	100.0 (+371)
CCDC114	100.0 (+28875)
CCDC117	100.0 (-30479)
CCDC12	100.0 (-5935), 100.0 (+1054)
CCDC121	100.0 (+45586)
CCDC126	100.0 (+458)
CCDC134	100.0 (-180)
CCDC137	100.0 (-116)
CCDC148	100.0 (+395848), 100.0 (+445437)
CCDC167	100.0 (-149017)
CCDC170	100.0 (-41360), 100.0 (+8055)
CCDC181	100.0 (-58475)
CCDC182	100.0 (+183617), 100.0 (+207268), 100.0 (+227795), 100.0 (+369219), 100.0 (+387771)
CCDC183	100.0 (+2992), 100.0 (+11349)
CCDC197	100.0 (+941)
CCDC25	100.0 (+52474)
CCDC28A	100.0 (-81614), 100.0 (+22384)
CCDC28B	100.0 (-20479)
CCDC32	100.0 (-113)
CCDC38	100.0 (+184)
CCDC43	100.0 (-18338)
CCDC57	100.0 (-4517), 100.0 (+110944)
CCDC59	100.0 (-292015)
CCDC62	100.0 (+48792), 100.0 (+60803)
CCDC68	100.0 (-628838), 100.0 (+131088)
CCDC71L	100.0 (+901)
CCDC80	100.0 (-132762), 100.0 (+505)
CCDC81	100.0 (+64181), 100.0 (+125041)
CCDC85B	100.0 (+738)
CCDC85C	100.0 (+1465)
CCDC88B	100.0 (+17432)
CCDC89	100.0 (-39324)
CCDC90B	100.0 (+529)
CCDC93	100.0 (-71656), 100.0 (+17367)
CCDC96	100.0 (+602), 100.0 (+920)
CCDC97	100.0 (-44657), 100.0 (-14424)
CCK	100.0 (+11269), 100.0 (+88485), 100.0 (+106096)
CCKAR	100.0 (-70), 100.0 (+37944), 100.0 (+117516)
CCKBR	100.0 (+60592)
CCL17	100.0 (-26616), 100.0 (+12919)
CCL20	100.0 (+4209)
CCL22	100.0 (+13574)
CCL25	100.0 (-17049), 100.0 (+33035)
CCL27	100.0 (+10729)
CCM2	100.0 (-42120)
CCNB1	100.0 (-72522), 100.0 (-118)
CCNC	100.0 (+790), 100.0 (+53148)
CCND1	100.0 (-518865), 100.0 (-373052), 100.0 (-366571), 100.0 (-341883), 100.0 (-340738), 100.0 (-333098), 100.0 (-196464), 100.0 (-191426), 100.0 (-190501), 100.0 (-3463), 100.0 (+218)
CCND2	100.0 (+3292)
CCND3	100.0 (-102183), 100.0 (+547)
CCNDBP1	100.0 (-51436)
CCNE2	100.0 (+73292)
CCNG1	100.0 (-17689)
CCNG2	100.0 (+144121), 100.0 (+228329)
CCNH	100.0 (-759823), 100.0 (-68)
CCNI	100.0 (+125723)
CCNJ	100.0 (+46265), 100.0 (+81023)
CCNJL	100.0 (+6429), 100.0 (+24970)
CCNK	100.0 (+121152)
CCNL1	100.0 (+31837)
CCNO	100.0 (+489)
CCNT1	100.0 (-64521)
CCNY	100.0 (-208844), 100.0 (+84734), 100.0 (+149921)
CCNYL1	100.0 (-86269), 100.0 (+56743)
CCR1	100.0 (+45068)
CCR4	100.0 (+56985), 100.0 (+145012)
CCR5	100.0 (+34913)
CCR6	100.0 (-123067)
CCR7	100.0 (+28846), 100.0 (+48427)
CCR9	100.0 (+55895)
CCRL2	100.0 (-1791)
CCSER2	100.0 (-21081), 100.0 (-4870), 100.0 (+198807)
CCT5	100.0 (+53934)
CCZ1B	100.0 (-292268), 100.0 (-215743), 100.0 (-165063), 100.0 (-164535)
CD101	100.0 (-84373)
CD109	100.0 (+3705)
CD151	100.0 (-2154), 100.0 (+1389)
CD164	100.0 (-1701), 100.0 (+85502)
CD180	100.0 (-577412), 100.0 (-576849), 100.0 (-51935), 100.0 (+305383), 100.0 (+333228)
CD1D	100.0 (-169467), 100.0 (-160213)
CD200R1L	100.0 (+71919)
CD22	100.0 (-9993)
CD226	100.0 (+21454)
CD24	100.0 (-45955), 100.0 (+144427), 100.0 (+186480), 100.0 (+191117)
CD247	100.0 (+70903)
CD27	100.0 (+6521)
CD28	100.0 (-126645), 100.0 (-58159)
CD2AP	100.0 (-17175), 100.0 (-380)
CD300A	100.0 (-35196)
CD300LG	100.0 (-13457), 100.0 (+59208)
CD34	100.0 (-331604), 100.0 (-319723), 100.0 (-309716)
CD44	100.0 (-209007), 100.0 (-133872), 100.0 (+432)
CD47	100.0 (-33829), 100.0 (+102636), 100.0 (+244682), 100.0 (+565217)
CD5	100.0 (+47487)
CD55	100.0 (-18684)
CD58	100.0 (-496), 100.0 (+122409), 100.0 (+137155)
CD59	100.0 (+34660)
CD5L	100.0 (-124213)
CD68	100.0 (-5975)
CD7	100.0 (+22819), 100.0 (+43783)
CD72	100.0 (-27311)
CD74	100.0 (-35857), 100.0 (-35378), 100.0 (+299)
CD79A	100.0 (+6642)
CD83	100.0 (+536)
CD9	100.0 (-17202), 100.0 (+16585), 100.0 (+78408), 100.0 (+79827), 100.0 (+95996)
CD99L2	100.0 (-84086)
CDA	100.0 (-66231)
CDC14B	100.0 (-7472)
CDC20	100.0 (-9814)
CDC20B	100.0 (-53663)
CDC25B	100.0 (+4613), 100.0 (+17529)
CDC27	100.0 (+118595)
CDC37	100.0 (-12911), 100.0 (+1029), 100.0 (+22542)
CDC42	100.0 (-26269)
CDC42BPA	100.0 (-487), 100.0 (+330008)
CDC42BPB	100.0 (+127868)
CDC42BPG	100.0 (-32014), 100.0 (-27213), 100.0 (-11625), 100.0 (-6514), 100.0 (-145), 100.0 (+1704)
CDC42EP1	100.0 (-13765), 100.0 (-4168), 100.0 (-475), 100.0 (+2911), 100.0 (+3858), 100.0 (+5365), 100.0 (+9858)
CDC42EP2	100.0 (-38935), 100.0 (+1350)
CDC42EP3	100.0 (-246904), 100.0 (+12538), 100.0 (+67415), 100.0 (+83469), 100.0 (+281470)
CDC42EP4	100.0 (+20561)
CDC42EP5	100.0 (+3517)
CDC7	100.0 (+265861), 100.0 (+326517)
CDC73	100.0 (+34728)
CDCA4	100.0 (+35694)
CDCA7	100.0 (+364815)
CDCA7L	100.0 (+3079)
CDCP1	100.0 (+81318), 100.0 (+111564)
CDCP2	100.0 (+31683), 100.0 (+32399)
CDH1	100.0 (-5038), 100.0 (+4774), 100.0 (+6079), 100.0 (+7637)
CDH12	100.0 (+447), 100.0 (+701587)
CDH16	100.0 (-6355)
CDH17	100.0 (+238990)
CDH19	100.0 (-912027)
CDH23	100.0 (+238766)
CDH3	100.0 (+87351)
CDH5	100.0 (+16578)
CDHR3	100.0 (+149106)
CDIP1	100.0 (-98800)
CDK10	100.0 (+100), 100.0 (+14936)
CDK11B	100.0 (-33465), 100.0 (-19844)
CDK12	100.0 (+559), 100.0 (+130717)
CDK13	100.0 (-216154)
CDK17	100.0 (+177083), 100.0 (+180656), 100.0 (+205318)
CDK18	100.0 (-62718), 100.0 (-57844), 100.0 (-19039)
CDK20	100.0 (-412824), 100.0 (-281260)
CDK2AP1	100.0 (-286)
CDK5R1	100.0 (-41957), 100.0 (+16670), 100.0 (+336590), 100.0 (+389873)
CDK5R2	100.0 (-63693)
CDK5RAP3	100.0 (-20894)
CDK6	100.0 (+138203)
CDK9	100.0 (+555)
CDKAL1	100.0 (+469536), 100.0 (+545911)
CDKL1	100.0 (-864)
CDKL3	100.0 (+140241)
CDKL4	100.0 (-14404), 100.0 (+12679), 100.0 (+39721)
CDKN1A	100.0 (+4014)
CDKN1B	100.0 (+275), 100.0 (+1255), 100.0 (+7686)
CDKN1C	100.0 (+307523)
CDKN2A	100.0 (-34219), 100.0 (-20998), 100.0 (+171960)
CDKN2AIP	100.0 (-115636), 100.0 (+59272)
CDKN2AIPNL	100.0 (-99651), 100.0 (-98007), 100.0 (-54708), 100.0 (+40056)
CDKN2B	100.0 (-148081), 100.0 (-108554), 100.0 (+278), 100.0 (+13499)
CDKN2D	100.0 (+2908)
CDKN3	100.0 (-433332), 100.0 (-287089), 100.0 (-281892), 100.0 (-280546)
CDNF	100.0 (+232112), 100.0 (+233202), 100.0 (+252182), 100.0 (+281464)
CDON	100.0 (+416)
CDPF1	100.0 (+49134)
CDR2	100.0 (+2554)
CDR2L	100.0 (-5076)
CDRT1	100.0 (-31436), 100.0 (-23501)
CDRT15L2	100.0 (+372702)
CDS1	100.0 (+287448)
CDT1	100.0 (+1272)
CDV3	100.0 (-67174), 100.0 (-337)
CDX2	100.0 (+46)
CDYL	100.0 (-459267), 100.0 (-316825), 100.0 (-1201)
CEACAM1	100.0 (+123), 100.0 (+47574), 100.0 (+72598)
CEACAM16	100.0 (-14278), 100.0 (-9450), 100.0 (-4059), 100.0 (+48364)
CEACAM19	100.0 (+13151), 100.0 (+17979), 100.0 (+23370)
CEACAM20	100.0 (-67472)
CEACAM3	100.0 (-21495)
CEACAM6	100.0 (+19521)
CEBPA	100.0 (+29007), 100.0 (+76390)
CEBPB	100.0 (-24463), 100.0 (+25076), 100.0 (+46924), 100.0 (+76806), 100.0 (+101807), 100.0 (+115601), 100.0 (+209920), 100.0 (+237260), 100.0 (+265711)
CEBPD	100.0 (+119720), 100.0 (+435877)
CEBPZ	100.0 (+42)
CELA3A	100.0 (-4214), 100.0 (-2934), 100.0 (-1734), 100.0 (+24702)
CELA3B	100.0 (-20468), 100.0 (-4497), 100.0 (-2419), 100.0 (+20421), 100.0 (+21701), 100.0 (+22901)
CELF1	100.0 (+391), 100.0 (+43234)
CELF4	100.0 (+389388)
CELSR1	100.0 (-80569), 100.0 (-39134), 100.0 (+155613)
CELSR3	100.0 (-20628)
CEMIP	100.0 (-69685), 100.0 (+25676), 100.0 (+63255), 100.0 (+66784), 100.0 (+71825)
CENPA	100.0 (-20615)
CENPC	100.0 (-67)
CENPE	100.0 (-109513), 100.0 (-104788), 100.0 (-25216), 100.0 (-2356)
CENPJ	100.0 (-156)
CENPN	100.0 (+670)
CENPO	100.0 (-195894)
CENPS	100.0 (-30374)
CENPU	100.0 (-79520)
CENPV	100.0 (+56069)
CENPX	100.0 (-197)
CEP112	100.0 (+606335)
CEP135	100.0 (-289)
CEP162	100.0 (-536691), 100.0 (-319865), 100.0 (-299120), 100.0 (-251760)
CEP170B	100.0 (-1088), 100.0 (+29503), 100.0 (+54445)
CEP295	100.0 (+343), 100.0 (+79819)
CEP295NL	100.0 (-21095), 100.0 (-20735), 100.0 (+3850)
CEP41	100.0 (-48328)
CEP55	100.0 (-39)
CEP57L1	100.0 (+201789)
CEP68	100.0 (-66709)
CEP72	100.0 (-10790)
CEP76	100.0 (-64100)
CEP83	100.0 (-53)
CEP85L	100.0 (-58230), 100.0 (+664), 100.0 (+29391)
CEP89	100.0 (-36)
CEP95	100.0 (+154897)
CEP97	100.0 (+1029)
CEPT1	100.0 (+16)
CERK	100.0 (+77552)
CERS5	100.0 (-87428), 100.0 (+31)
CERS6	100.0 (-54583)
CES4A	100.0 (+25392), 100.0 (+34737)
CFAP100	100.0 (-37306), 100.0 (+80577)
CFAP126	100.0 (-31896)
CFAP157	100.0 (-94100)
CFAP20	100.0 (+96636)
CFAP221	100.0 (+134405)
CFAP43	100.0 (+218)
CFAP53	100.0 (+26089)
CFAP65	100.0 (-17563), 100.0 (-8005), 100.0 (+2922), 100.0 (+40602)
CFAP70	100.0 (+105375)
CFAP73	100.0 (-12633), 100.0 (+35373)
CFAP74	100.0 (+43792), 100.0 (+48761)
CFDP1	100.0 (+128539)
CFI	100.0 (-13270)
CFL2	100.0 (-159289)
CGA	100.0 (-57283), 100.0 (-56783)
CGB7	100.0 (+2122)
CGB8	100.0 (-7632)
CGN	100.0 (+2224)
CGNL1	100.0 (+120551), 100.0 (+129204)
CGRRF1	100.0 (+57546)
CHCHD1	100.0 (+440)
CHCHD5	100.0 (-42124), 100.0 (+436), 100.0 (+46603), 100.0 (+61182)
CHCHD6	100.0 (-25013)
CHD1	100.0 (-606), 100.0 (+159462)
CHD2	100.0 (-185547), 100.0 (-23028)
CHD3	100.0 (-26551), 100.0 (+31403)
CHD4	100.0 (-28358), 100.0 (-24117)
CHD5	100.0 (-18998), 100.0 (+22470)
CHD6	100.0 (-74919)
CHD7	100.0 (-24993)
CHD9	100.0 (-490311), 100.0 (-489683), 100.0 (-11001), 100.0 (+39345)
CHDH	100.0 (+265), 100.0 (+3070), 100.0 (+140474)
CHEK1	100.0 (-32512)
CHERP	100.0 (-343)
CHFR	100.0 (-434)
CHGA	100.0 (+114108), 100.0 (+121745), 100.0 (+122337), 100.0 (+151535), 100.0 (+192007)
CHI3L2	100.0 (+2084), 100.0 (+21128)
CHIA	100.0 (-88061), 100.0 (-69017)
CHIC2	100.0 (-2407)
CHIT1	100.0 (-39348)
CHKA	100.0 (-26060), 100.0 (+14197), 100.0 (+81509)
CHKB	100.0 (+440)
CHKB-CPT1B	100.0 (-2807)
CHMP1B	100.0 (+6131), 100.0 (+8595)
CHMP2A	100.0 (-492)
CHMP2B	100.0 (-137951)
CHMP3	100.0 (-59484)
CHMP4B	100.0 (-77265), 100.0 (-18012), 100.0 (-14343), 100.0 (+26859)
CHMP4C	100.0 (+109530)
CHMP6	100.0 (-385975), 100.0 (-158589)
CHN2	100.0 (-53299)
CHPF	100.0 (-27016)
CHPF2	100.0 (+178), 100.0 (+964)
CHRAC1	100.0 (-581)
CHRD	100.0 (+68758), 100.0 (+178900)
CHRM1	100.0 (+40472)
CHRM3	100.0 (+88490)
CHRM4	100.0 (+4635), 100.0 (+5776)
CHRNA2	100.0 (+18858), 100.0 (+19423), 100.0 (+156217)
CHRNA5	100.0 (-200)
CHRNA9	100.0 (+69233)
CHRNB1	100.0 (+194), 100.0 (+34001)
CHRNB2	100.0 (-9067), 100.0 (-8453)
CHRNB3	100.0 (-38531)
CHST1	100.0 (-138677), 100.0 (-106471)
CHST11	100.0 (-1872), 100.0 (+220778)
CHST12	100.0 (+47919)
CHST15	100.0 (-58846)
CHST2	100.0 (-117436)
CHST3	100.0 (-75153), 100.0 (+853), 100.0 (+16221)
CHST4	100.0 (+39853)
CHSY1	100.0 (-3948), 100.0 (+40671), 100.0 (+82310), 100.0 (+83882)
CHSY3	100.0 (+1124), 100.0 (+622064)
CHURC1-FNTB	100.0 (+24427)
CIB2	100.0 (-17542), 100.0 (+39055)
CIC	100.0 (-13584)
CIDEA	100.0 (+34037)
CIITA	100.0 (+64587), 100.0 (+65289)
CILP	100.0 (-67413)
CILP2	100.0 (+63990)
CIPC	100.0 (-64197), 100.0 (-57870)
CIR1	100.0 (+60)
CIRBP	100.0 (-9897)
CISD3	100.0 (+544), 100.0 (+16157), 100.0 (+16823)
CIT	100.0 (+111280)
CITED2	100.0 (-1033)
CITED4	100.0 (-35207), 100.0 (-13436), 100.0 (+43667)
CKAP2	100.0 (-4778)
CKAP4	100.0 (-26686)
CKAP5	100.0 (-66471)
CLASP1	100.0 (-49988), 100.0 (+685), 100.0 (+119101)
CLCF1	100.0 (-17716)
CLCN3	100.0 (+137259)
CLCN6	100.0 (-364)
CLDN1	100.0 (+40929)
CLDN14	100.0 (-217853), 100.0 (-181690), 100.0 (-160009), 100.0 (-156164), 100.0 (-105026)
CLDN15	100.0 (+7069)
CLDN18	100.0 (-21010), 100.0 (+10196), 100.0 (+104666), 100.0 (+105525)
CLDN23	100.0 (-311459), 100.0 (-240261), 100.0 (+188260)
CLDN24	100.0 (-6529)
CLDN3	100.0 (-57385)
CLDN34	100.0 (-83851), 100.0 (+36597)
CLDN4	100.0 (-89), 100.0 (+2618), 100.0 (+3685)
CLDN7	100.0 (-18524)
CLDN9	100.0 (-4449)
CLDND2	100.0 (+1300), 100.0 (+2573)
CLEC10A	100.0 (+33076)
CLEC14A	100.0 (-761345), 100.0 (+47719)
CLEC16A	100.0 (-2703), 100.0 (-2001), 100.0 (+257425)
CLEC18A	100.0 (-110379)
CLEC19A	100.0 (-82027)
CLEC20A	100.0 (+185668)
CLEC2D	100.0 (-21403)
CLEC2L	100.0 (+137166), 100.0 (+156522), 100.0 (+239208)
CLEC3B	100.0 (+8675), 100.0 (+38921)
CLEC6A	100.0 (-212409)
CLGN	100.0 (+54147)
CLHC1	100.0 (+90222), 100.0 (+181014)
CLIC1	100.0 (-770)
CLIC3	100.0 (+2367), 100.0 (+4213)
CLIC4	100.0 (-19938), 100.0 (+103064), 100.0 (+103408), 100.0 (+186462), 100.0 (+186778)
CLIC5	100.0 (+402548), 100.0 (+405554), 100.0 (+656786), 100.0 (+657979)
CLIC6	100.0 (+138962), 100.0 (+217588), 100.0 (+298665), 100.0 (+345361), 100.0 (+350026)
CLINT1	100.0 (-60215), 100.0 (+24499)
CLIP1	100.0 (-77944)
CLIP2	100.0 (-9941)
CLIP4	100.0 (+603122), 100.0 (+670982)
CLK1	100.0 (-24114), 100.0 (+924), 100.0 (+52175)
CLK3	100.0 (-16363)
CLLU1	100.0 (+279357)
CLMN	100.0 (-19670), 100.0 (+53986), 100.0 (+70265)
CLMP	100.0 (+132487)
CLNK	100.0 (-743294)
CLNS1A	100.0 (-183205)
CLOCK	100.0 (+113820)
CLPB	100.0 (-208081)
CLPP	100.0 (+1144)
CLSTN1	100.0 (-84661), 100.0 (-68107), 100.0 (+134392)
CLSTN3	100.0 (+358)
CLTB	100.0 (-31604)
CLU	100.0 (-1964), 100.0 (+851)
CLUAP1	100.0 (-43339)
CLUH	100.0 (+2551)
CLVS1	100.0 (+420875)
CLVS2	100.0 (-206334)
CMAS	100.0 (+438)
CMBL	100.0 (+4171)
CMIP	100.0 (+33029), 100.0 (+68452)
CMPK1	100.0 (+773)
CMPK2	100.0 (+884380)
CMTM3	100.0 (+79), 100.0 (+1566)
CMTM4	100.0 (+91109), 100.0 (+92596)
CMTM6	100.0 (-67146), 100.0 (+6299), 100.0 (+82464), 100.0 (+96316)
CMTM7	100.0 (+15421), 100.0 (+29273), 100.0 (+105438)
CNBD2	100.0 (+185467)
CNBP	100.0 (+21627)
CNDP1	100.0 (-37912)
CNDP2	100.0 (+320)
CNFN	100.0 (-33722)
CNGA4	100.0 (-3588)
CNGB1	100.0 (-5321), 100.0 (+160245)
CNIH3	100.0 (-73166)
CNMD	100.0 (+18291)
CNN2	100.0 (+13207)
CNN3	100.0 (-1147), 100.0 (+72334)
CNNM3	100.0 (+16620)
CNOT11	100.0 (-100213)
CNOT2	100.0 (+285)
CNOT3	100.0 (-2634)
CNOT7	100.0 (-136)
CNPY4	100.0 (-17391)
CNR1	100.0 (-797256)
CNTN2	100.0 (+18915)
CNTN3	100.0 (-914808), 100.0 (+812972)
CNTN4	100.0 (+799756)
CNTNAP3	100.0 (+667208), 100.0 (+667863)
CNTROB	100.0 (+529)
COA6	100.0 (-16424)
COA7	100.0 (+110)
COASY	100.0 (+4319)
COBL	100.0 (-24095), 100.0 (-23565), 100.0 (+87651), 100.0 (+281834), 100.0 (+417431)
COBLL1	100.0 (-113044), 100.0 (-68388)
COG3	100.0 (+348)
COG7	100.0 (-55830), 100.0 (+364)
COL10A1	100.0 (+24955)
COL11A2	100.0 (-7717)
COL15A1	100.0 (-135156), 100.0 (-133633), 100.0 (+31496)
COL16A1	100.0 (-35162), 100.0 (+37891)
COL17A1	100.0 (-35984), 100.0 (+118099)
COL18A1	100.0 (-51247), 100.0 (-46842), 100.0 (+58143), 100.0 (+58492)
COL1A2	100.0 (-211274)
COL25A1	100.0 (-130888)
COL26A1	100.0 (+235093), 100.0 (+235864)
COL28A1	100.0 (-30364), 100.0 (+214023), 100.0 (+352645)
COL2A1	100.0 (-18915)
COL4A2	100.0 (+200285)
COL5A1	100.0 (-236028)
COL5A3	100.0 (+64830)
COL6A3	100.0 (-68296), 100.0 (-24127), 100.0 (+328945)
COL6A5	100.0 (-233471), 100.0 (+41395)
COL6A6	100.0 (-173423)
COL9A3	100.0 (-11146)
COLCA2	100.0 (+526), 100.0 (+35421), 100.0 (+36366), 100.0 (+53034), 100.0 (+57087), 100.0 (+60742), 100.0 (+61763)
COLEC11	100.0 (-16214)
COLGALT2	100.0 (+337973)
COMMD10	100.0 (+487920)
COMMD5	100.0 (-47618), 100.0 (+4693)
COMMD9	100.0 (-158)
COMT	100.0 (-86162), 100.0 (-49639)
COMTD1	100.0 (+895)
COPB1	100.0 (+118585)
COPB2	100.0 (+90464)
COPRS	100.0 (+350442)
COPS2	100.0 (+109034)
COPS3	100.0 (-22028)
COPS6	100.0 (+105)
COPS7B	100.0 (+131355)
COPS8	100.0 (+118)
COPZ1	100.0 (+3373)
COQ10A	100.0 (-64)
COQ4	100.0 (-43360)
COQ5	100.0 (+173), 100.0 (+32754), 100.0 (+33362)
COQ8A	100.0 (+90930)
COQ9	100.0 (-29751)
CORIN	100.0 (+487)
CORO1A	100.0 (+2088)
CORO1C	100.0 (-151663), 100.0 (-135452), 100.0 (-123335), 100.0 (+13597)
CORO2A	100.0 (-82457)
CORO2B	100.0 (+240387), 100.0 (+241619)
CORO7	100.0 (+2196)
COTL1	100.0 (+40376)
COX10	100.0 (-99960), 100.0 (-296)
COX14	100.0 (+55412)
COX18	100.0 (+47)
COX20	100.0 (+28199)
COX4I1	100.0 (+70697)
COX4I2	100.0 (-26807), 100.0 (+68508), 100.0 (+75310)
COX5A	100.0 (+32229)
COX6B2	100.0 (+1337), 100.0 (+8858)
COX6C	100.0 (+784457)
COX7A1	100.0 (+11911)
COX7A2	100.0 (-28402)
COX8A	100.0 (-12800)
CP	100.0 (-13190)
CPA4	100.0 (+11449)
CPA5	100.0 (-40245)
CPAMD8	100.0 (-48566)
CPD	100.0 (+819)
CPEB1	100.0 (-559)
CPEB2	100.0 (-932018), 100.0 (-283180), 100.0 (-726)
CPEB3	100.0 (+3134)
CPEB4	100.0 (-32972), 100.0 (-24014), 100.0 (-540)
CPLX1	100.0 (-89409), 100.0 (+43700)
CPLX3	100.0 (-7695)
CPLX4	100.0 (-40117)
CPM	100.0 (+124711)
CPN1	100.0 (-104260), 100.0 (+37064), 100.0 (+61379)
CPNE4	100.0 (-279248)
CPNE7	100.0 (+6786)
CPNE8	100.0 (+142), 100.0 (+588761)
CPOX	100.0 (-310)
CPQ	100.0 (+184945)
CPSF1	100.0 (-3924)
CPSF4L	100.0 (-29734)
CPSF6	100.0 (+106390)
CPT1A	100.0 (+2528)
CPVL	100.0 (-290554), 100.0 (-140157)
CR1	100.0 (-162)
CR2	100.0 (+41876)
CRABP1	100.0 (-23146), 100.0 (+35045)
CRABP2	100.0 (-706), 100.0 (+12200)
CRACR2B	100.0 (-477), 100.0 (+2182)
CRADD	100.0 (-104824), 100.0 (-147)
CRB1	100.0 (-67040)
CRB2	100.0 (-88839), 100.0 (-28224), 100.0 (+565894)
CRB3	100.0 (-3939), 100.0 (-3505)
CRCP	100.0 (-72)
CREB3L1	100.0 (-34192), 100.0 (-3584), 100.0 (-1323), 100.0 (+1168), 100.0 (+1927), 100.0 (+3675)
CREB3L2	100.0 (+9698)
CREB3L4	100.0 (+548)
CREB5	100.0 (+117841), 100.0 (+544750)
CREG2	100.0 (+28251), 100.0 (+56860)
CRELD1	100.0 (+12742)
CREM	100.0 (+570)
CRIM1	100.0 (+238)
CRIP1	100.0 (-4288), 100.0 (+619), 100.0 (+3688)
CRIP2	100.0 (-52168), 100.0 (+9067)
CRISP1	100.0 (-22164), 100.0 (+11942)
CRISPLD1	100.0 (+422985)
CRISPLD2	100.0 (+59624), 100.0 (+65110), 100.0 (+175564)
CRK	100.0 (+42660)
CRKL	100.0 (-31589), 100.0 (+40388)
CRLF3	100.0 (-872), 100.0 (+116294), 100.0 (+347055)
CRMP1	100.0 (+70584)
CROCC	100.0 (-273998)
CROT	100.0 (-125047), 100.0 (-188)
CRTAM	100.0 (-181963), 100.0 (-82950)
CRTAP	100.0 (+63)
CRTC2	100.0 (-4813)
CRTC3	100.0 (-50621), 100.0 (+135394)
CRYAA	100.0 (+119188), 100.0 (+164329)
CRYBA1	100.0 (+46943)
CRYBA2	100.0 (-45188), 100.0 (-7508)
CRYBA4	100.0 (+10795)
CRYBB2	100.0 (+183620), 100.0 (+200171)
CRYBB3	100.0 (-229781), 100.0 (-202952), 100.0 (-173238), 100.0 (-172448), 100.0 (-88868), 100.0 (-79582), 100.0 (-78825)
CRYBG3	100.0 (+149822)
CRYGS	100.0 (-20412)
CRYM	100.0 (+41855)
CSF1	100.0 (-59385), 100.0 (-54587)
CSF2	100.0 (+153218)
CSF3	100.0 (+225)
CSGALNACT1	100.0 (-154014), 100.0 (-113587), 100.0 (+23592), 100.0 (+75323), 100.0 (+144307)
CSMD3	100.0 (+820565)
CSNK1A1	100.0 (-12025), 100.0 (-693), 100.0 (+1034)
CSNK1A1L	100.0 (+45996)
CSNK1D	100.0 (-21052), 100.0 (-88)
CSNK1G3	100.0 (+744295)
CSPG4	100.0 (+26369)
CSRNP1	100.0 (-27080)
CSRNP2	100.0 (-89119)
CSRNP3	100.0 (-99893), 100.0 (+324146)
CSRP1	100.0 (-30726), 100.0 (-30389)
CSRP2	100.0 (+208)
CST6	100.0 (-9345), 100.0 (-4717)
CSTB	100.0 (-6681), 100.0 (-2528)
CSTF3	100.0 (-21279), 100.0 (+71490), 100.0 (+121513)
CT45A3	100.0 (+342288)
CTAGE1	100.0 (-14519), 100.0 (+71034), 100.0 (+223526), 100.0 (+224069)
CTAGE5	100.0 (-38164)
CTAGE9	100.0 (-96784)
CTBP2	100.0 (-133834), 100.0 (-129800)
CTBS	100.0 (-46543)
CTC1	100.0 (+24633), 100.0 (+26883)
CTCF	100.0 (-331)
CTDP1	100.0 (-221323)
CTDSP1	100.0 (-2814), 100.0 (+999)
CTDSPL	100.0 (-2007), 100.0 (+30978), 100.0 (+47489), 100.0 (+83916), 100.0 (+125567)
CTF1	100.0 (+285)
CTGF	100.0 (-450113), 100.0 (-382444), 100.0 (-324180), 100.0 (-319703), 100.0 (+132)
CTIF	100.0 (-218857), 100.0 (+393133), 100.0 (+399209), 100.0 (+410388)
CTNNA2	100.0 (+651682), 100.0 (+652827)
CTNNA3	100.0 (+203345), 100.0 (+308933)
CTNNB1	100.0 (+163881), 100.0 (+171607)
CTNNBIP1	100.0 (+1076), 100.0 (+17630)
CTNND1	100.0 (+15702), 100.0 (+31304), 100.0 (+210275)
CTPS1	100.0 (-103533), 100.0 (-81762), 100.0 (+1660)
CTR9	100.0 (+729)
CTRC	100.0 (-26970), 100.0 (-12339)
CTSA	100.0 (+89)
CTSB	100.0 (+59886)
CTSH	100.0 (-59664), 100.0 (-25170)
CTSL	100.0 (-226679), 100.0 (-153673)
CTSO	100.0 (-988155), 100.0 (+146)
CTSZ	100.0 (-9182), 100.0 (-3987)
CTTN	100.0 (+738)
CTTNBP2NL	100.0 (+106015)
CTXN3	100.0 (+244211), 100.0 (+390565), 100.0 (+391828), 100.0 (+395160)
CTXND1	100.0 (+5404), 100.0 (+96579)
CUBN	100.0 (+103826)
CUL3	100.0 (+99420)
CUL4A	100.0 (+82588)
CUL9	100.0 (-9161)
CUTA	100.0 (+327)
CUX1	100.0 (-86390), 100.0 (+54997), 100.0 (+120655), 100.0 (+281202), 100.0 (+281972)
CUX2	100.0 (+334648)
CWC22	100.0 (-284905)
CWF19L2	100.0 (-107510)
CX3CL1	100.0 (-112), 100.0 (+5693)
CXADR	100.0 (-49876)
CXCL1	100.0 (-953)
CXCL13	100.0 (-210481), 100.0 (-126273)
CXCL17	100.0 (-85338), 100.0 (-37887), 100.0 (-12863)
CXCL2	100.0 (-58444), 100.0 (-17956), 100.0 (-334)
CXCL3	100.0 (+6421)
CXCL5	100.0 (-33489), 100.0 (+442)
CXCL6	100.0 (-95904)
CXCL8	100.0 (-81110), 100.0 (+87)
CXCR4	100.0 (-93367), 100.0 (-3020), 100.0 (+90555)
CXCR5	100.0 (+11902), 100.0 (+25766)
CXCR6	100.0 (-2620), 100.0 (+43050)
CXXC4	100.0 (-436047)
CXXC5	100.0 (+1260), 100.0 (+28460), 100.0 (+29770), 100.0 (+48862), 100.0 (+85839), 100.0 (+99438), 100.0 (+110425)
CYB5A	100.0 (+671)
CYB5B	100.0 (-273), 100.0 (+270)
CYB5D1	100.0 (+272)
CYB5D2	100.0 (+104788)
CYB5R2	100.0 (+68241), 100.0 (+69561), 100.0 (+101973)
CYB5R4	100.0 (+232)
CYBRD1	100.0 (+142), 100.0 (+165035)
CYCS	100.0 (+96062)
CYP11A1	100.0 (-29032), 100.0 (-6471)
CYP17A1	100.0 (+2471)
CYP1B1	100.0 (-299066)
CYP26A1	100.0 (+310316)
CYP26B1	100.0 (-677622), 100.0 (-609841), 100.0 (+2999)
CYP27B1	100.0 (-4794), 100.0 (+10378)
CYP2A13	100.0 (-88078)
CYP2A6	100.0 (+27470), 100.0 (+38759), 100.0 (+44816)
CYP2B6	100.0 (+9095)
CYP2C18	100.0 (-100)
CYP2C8	100.0 (-63805)
CYP2D6	100.0 (-47130)
CYP2F1	100.0 (+58387), 100.0 (+62308)
CYP2R1	100.0 (-12704), 100.0 (+30280)
CYP2S1	100.0 (-20230), 100.0 (-16309)
CYP2U1	100.0 (+754)
CYP4F12	100.0 (+482)
CYP4F2	100.0 (+61477)
CYP4F22	100.0 (+47930)
CYP4F8	100.0 (-58798)
CYP51A1	100.0 (-531), 100.0 (+65), 100.0 (+462)
CYR61	100.0 (+48413)
CYSLTR2	100.0 (+269599)
CYSTM1	100.0 (-22383), 100.0 (-9133), 100.0 (+41618), 100.0 (+53871)
CYTH2	100.0 (+23920), 100.0 (+32414)
CYTH4	100.0 (-25882)
CYTIP	100.0 (+114614), 100.0 (+116348)
CYTL1	100.0 (+152942)
DAB2IP	100.0 (-67011), 100.0 (+1918), 100.0 (+31463), 100.0 (+37160), 100.0 (+85241), 100.0 (+179222), 100.0 (+526035)
DACT2	100.0 (+848), 100.0 (+123126)
DACT3	100.0 (-52913)
DAD1	100.0 (+31989), 100.0 (+198008), 100.0 (+254298)
DAGLA	100.0 (+62225)
DAGLB	100.0 (-35906), 100.0 (+146)
DALRD3	100.0 (+577)
DAND5	100.0 (+16025)
DAO	100.0 (-22030)
DAOA	100.0 (+452227), 100.0 (+453174)
DAP	100.0 (-1329), 100.0 (+35998), 100.0 (+39783), 100.0 (+276095)
DAP3	100.0 (+56586)
DAPK1	100.0 (+959), 100.0 (+73965)
DAPL1	100.0 (-337103), 100.0 (-71957)
DARS	100.0 (-40004), 100.0 (+36919)
DAW1	100.0 (-53544)
DAXX	100.0 (+4800)
DAZAP2	100.0 (+7726)
DBF4B	100.0 (-583)
DBI	100.0 (-142792)
DBN1	100.0 (+16691), 100.0 (+25199)
DBNL	100.0 (-14452)
DBP	100.0 (-8145), 100.0 (+7142)
DBT	100.0 (+89)
DBX1	100.0 (+128491), 100.0 (+146607), 100.0 (+159980), 100.0 (+382834), 100.0 (+436887)
DCAF10	100.0 (+240), 100.0 (+103439)
DCAF11	100.0 (-681)
DCAF12	100.0 (-19)
DCAF13	100.0 (+285)
DCAF17	100.0 (-73)
DCAF4	100.0 (-33218), 100.0 (+376)
DCAF5	100.0 (+173079)
DCAF6	100.0 (+179886), 100.0 (+199142)
DCBLD2	100.0 (+168876)
DCDC2	100.0 (+376)
DCHS1	100.0 (-27242)
DCHS2	100.0 (-159069)
DCLK2	100.0 (+37162)
DCLK3	100.0 (-252879)
DCP1B	100.0 (+31)
DCP2	100.0 (+368)
DCPS	100.0 (+45212), 100.0 (+101959)
DCT	100.0 (-70222)
DCTD	100.0 (+309), 100.0 (+19099)
DCTN1	100.0 (-61337)
DCTN5	100.0 (+691)
DCUN1D1	100.0 (-118560)
DCUN1D3	100.0 (+31326)
DCUN1D4	100.0 (+9549)
DCXR	100.0 (+570)
DDB2	100.0 (+458)
DDC	100.0 (+33515), 100.0 (+67884), 100.0 (+68361)
DDHD1	100.0 (-802857)
DDHD2	100.0 (+37795)
DDIAS	100.0 (+54384)
DDIT4	100.0 (-9746), 100.0 (-285), 100.0 (+34696), 100.0 (+36455), 100.0 (+61047)
DDIT4L	100.0 (+239756)
DDR1	100.0 (-139700), 100.0 (-124104)
DDRGK1	100.0 (+498)
DDX18	100.0 (+182116)
DDX20	100.0 (+221744)
DDX21	100.0 (+779)
DDX23	100.0 (-13396)
DDX28	100.0 (-56381)
DDX31	100.0 (-760)
DDX39A	100.0 (-15130), 100.0 (-51), 100.0 (+349), 100.0 (+1278), 100.0 (+35052)
DDX3X	100.0 (+50005)
DDX3Y	100.0 (+307093)
DDX41	100.0 (+565)
DDX47	100.0 (-70340), 100.0 (-25885)
DDX49	100.0 (+289)
DDX52	100.0 (-86538), 100.0 (-65623)
DDX54	100.0 (+248)
DDX58	100.0 (-26049), 100.0 (-24777)
DDX6	100.0 (+1156)
DDX60L	100.0 (-6627)
DEDD	100.0 (-2039)
DEDD2	100.0 (+2309)
DEF6	100.0 (+5244)
DEFB131A	100.0 (+96724), 100.0 (+159754)
DEFB133	100.0 (+60752)
DEGS1	100.0 (-68955), 100.0 (-68514), 100.0 (+411), 100.0 (+738)
DEGS2	100.0 (+18455), 100.0 (+28638)
DENND1A	100.0 (+7953)
DENND2A	100.0 (-32306)
DENND3	100.0 (-55442), 100.0 (-44115), 100.0 (-1527), 100.0 (+50464)
DENND5A	100.0 (-49276), 100.0 (+127396)
DENND6A	100.0 (-757), 100.0 (+95505)
DENND6B	100.0 (+555)
DEPDC1B	100.0 (+252448)
DEPDC5	100.0 (-91758), 100.0 (+103489)
DEPDC7	100.0 (-124090), 100.0 (-122648)
DERL1	100.0 (+480)
DFNA5	100.0 (-152682), 100.0 (-149591)
DGCR6	100.0 (+228), 100.0 (+630), 100.0 (+27776)
DGCR8	100.0 (-58310)
DGKB	100.0 (+87579)
DGKD	100.0 (+838)
DGKE	100.0 (+921)
DGKH	100.0 (-22202), 100.0 (-523)
DGKI	100.0 (-145496)
DGKZ	100.0 (-82766), 100.0 (-82007), 100.0 (-80259)
DHCR24	100.0 (+1935)
DHCR7	100.0 (+206883), 100.0 (+744652)
DHH	100.0 (-15632)
DHRS11	100.0 (+49), 100.0 (+9191)
DHRS13	100.0 (-96)
DHRS3	100.0 (-1955), 100.0 (+1086), 100.0 (+136493)
DHRS4	100.0 (+266)
DHRS4L2	100.0 (-34970), 100.0 (+11), 100.0 (+47724)
DHRS7	100.0 (+4621)
DHRS7B	100.0 (+327)
DHRS7C	100.0 (+144488)
DHX15	100.0 (-185622)
DHX16	100.0 (+176), 100.0 (+25479)
DHX37	100.0 (+48176), 100.0 (+71666)
DHX8	100.0 (+47410), 100.0 (+61224)
DIAPH1	100.0 (-17721), 100.0 (+94293), 100.0 (+126939)
DIAPH3	100.0 (-232528), 100.0 (+809005)
DICER1	100.0 (-107910), 100.0 (-91631)
DIO3	100.0 (-25433)
DIP2B	100.0 (+10)
DIP2C	100.0 (+142219)
DIRAS2	100.0 (+415883), 100.0 (+975298)
DIRAS3	100.0 (-180875)
DISP1	100.0 (+181525)
DISP3	100.0 (+174045)
DKK1	100.0 (+4080)
DKK2	100.0 (-683670)
DKK3	100.0 (-82365), 100.0 (-76794), 100.0 (+17277)
DKK4	100.0 (+32)
DKKL1	100.0 (-1598), 100.0 (-311)
DLAT	100.0 (+886)
DLC1	100.0 (+238243), 100.0 (+391603)
DLEC1	100.0 (+104)
DLG1	100.0 (-257271), 100.0 (-217980)
DLG2	100.0 (+455568)
DLG3	100.0 (+63646)
DLG4	100.0 (-662)
DLG5	100.0 (+16722), 100.0 (+60750)
DLGAP1	100.0 (+416423), 100.0 (+789311), 100.0 (+831357), 100.0 (+852250), 100.0 (+956287)
DLGAP2	100.0 (-820294)
DLGAP3	100.0 (+63399)
DLGAP4	100.0 (+156630), 100.0 (+163952), 100.0 (+192136)
DLK2	100.0 (+28951)
DLL1	100.0 (+156327), 100.0 (+490053), 100.0 (+538636)
DLL4	100.0 (-34535)
DLX2	100.0 (-167749)
DLX4	100.0 (-67372)
DMAC1	100.0 (-174944), 100.0 (-168035)
DMAP1	100.0 (+63731), 100.0 (+70054), 100.0 (+114375)
DMBX1	100.0 (-16834), 100.0 (+9835), 100.0 (+10182)
DMKN	100.0 (+2817), 100.0 (+3632)
DMPK	100.0 (+5626), 100.0 (+9998)
DMRT1	100.0 (-158490)
DMRT2	100.0 (+412743), 100.0 (+965570), 100.0 (+966886)
DMRTA1	100.0 (-328924), 100.0 (-289397)
DMRTA2	100.0 (-197456), 100.0 (-180529), 100.0 (-4680), 100.0 (+562)
DMRTB1	100.0 (-27349)
DMXL1	100.0 (+129711), 100.0 (+197270)
DNA2	100.0 (-54686)
DNAH10	100.0 (-48242), 100.0 (-42672)
DNAH11	100.0 (+399790)
DNAH17	100.0 (+71975)
DNAH2	100.0 (+84378), 100.0 (+91606), 100.0 (+116392)
DNAH3	100.0 (-29296), 100.0 (+735)
DNAH5	100.0 (-92869), 100.0 (+433699)
DNAH7	100.0 (+410617)
DNAH9	100.0 (+109507)
DNAJA2	100.0 (+53321), 100.0 (+88009)
DNAJA3	100.0 (+48466)
DNAJA4	100.0 (+1106)
DNAJB1	100.0 (+12279)
DNAJB11	100.0 (-289)
DNAJB12	100.0 (+20182), 100.0 (+44774), 100.0 (+46533)
DNAJB14	100.0 (-3469)
DNAJB2	100.0 (+731)
DNAJB5	100.0 (+82998)
DNAJB6	100.0 (-47488), 100.0 (-44079)
DNAJB8	100.0 (-19973), 100.0 (+31775)
DNAJC14	100.0 (+676)
DNAJC15	100.0 (+533)
DNAJC16	100.0 (-435)
DNAJC18	100.0 (+356)
DNAJC27	100.0 (+52697)
DNAJC28	100.0 (-49835)
DNAJC3	100.0 (-147)
DNAJC5	100.0 (+1428)
DNAJC6	100.0 (-54165), 100.0 (+110954)
DNAJC7	100.0 (+51)
DNAJC9	100.0 (-3569)
DNASE1	100.0 (-27045)
DNASE1L2	100.0 (-11776)
DNASE1L3	100.0 (-25883), 100.0 (-11333), 100.0 (+4634), 100.0 (+30558), 100.0 (+36380), 100.0 (+190816), 100.0 (+199615), 100.0 (+200138), 100.0 (+202392)
DNASE2	100.0 (-4566)
DNASE2B	100.0 (-137360)
DND1	100.0 (-17657)
DNHD1	100.0 (-10279)
DNM1L	100.0 (+75649)
DNM2	100.0 (-16443), 100.0 (-16038), 100.0 (+20754), 100.0 (+31201), 100.0 (+31783), 100.0 (+91081)
DNM3	100.0 (-68)
DNMBP	100.0 (-34894), 100.0 (-10579), 100.0 (+78705)
DNMT3A	100.0 (+144512)
DNTTIP1	100.0 (+727)
DOCK3	100.0 (-62943), 100.0 (-58854), 100.0 (-47700), 100.0 (+709287)
DOCK4	100.0 (+274884), 100.0 (+275258)
DOCK5	100.0 (-829)
DOCK6	100.0 (-2790), 100.0 (+251)
DOCK7	100.0 (-304)
DOCK9	100.0 (-68338)
DOHH	100.0 (-5093)
DOK1	100.0 (+4600), 100.0 (+6457)
DOK2	100.0 (-4987)
DOK3	100.0 (-7047)
DOK4	100.0 (-5707), 100.0 (-1088), 100.0 (+3752)
DOK6	100.0 (+534487)
DOK7	100.0 (+22059)
DOLPP1	100.0 (-43392)
DOPEY2	100.0 (+133728)
DOT1L	100.0 (+7634)
DPCR1	100.0 (-8737), 100.0 (+14893)
DPEP1	100.0 (-38038)
DPF1	100.0 (+144031), 100.0 (+220669)
DPF2	100.0 (-17699)
DPF3	100.0 (-465)
DPH1	100.0 (+394)
DPH5	100.0 (+76040), 100.0 (+129548)
DPH6	100.0 (-127015), 100.0 (+11015), 100.0 (+123228)
DPH7	100.0 (-10693)
DPM2	100.0 (-29290), 100.0 (+7270)
DPP4	100.0 (-17452)
DPP9	100.0 (+10073), 100.0 (+10487)
DPT	100.0 (-116029)
DPY19L1	100.0 (+131239)
DPY19L3	100.0 (-50045)
DPY19L4	100.0 (-78436)
DPY30	100.0 (-23374)
DPYD	100.0 (-740519), 100.0 (-132981), 100.0 (+727913)
DPYSL4	100.0 (+79747)
DR1	100.0 (+100), 100.0 (+526), 100.0 (+94188)
DRAM2	100.0 (+397)
DRAP1	100.0 (+782)
DRC7	100.0 (+6874)
DRD2	100.0 (-222533)
DRD5	100.0 (-240422), 100.0 (-177392)
DRG1	100.0 (-52011)
DSCR3	100.0 (+36506)
DSEL	100.0 (+819)
DSP	100.0 (-77687), 100.0 (+713), 100.0 (+12303), 100.0 (+18316)
DSTN	100.0 (-12525), 100.0 (-10460), 100.0 (+689)
DTNA	100.0 (+384464)
DTNBP1	100.0 (-129035), 100.0 (+240719), 100.0 (+253554)
DTX4	100.0 (+13348)
DUOX2	100.0 (+44707), 100.0 (+90479)
DUSP10	100.0 (+479), 100.0 (+29840)
DUSP11	100.0 (+308)
DUSP16	100.0 (+34273), 100.0 (+97226), 100.0 (+119530)
DUSP18	100.0 (+241)
DUSP2	100.0 (+317)
DUSP27	100.0 (+27610)
DUSP3	100.0 (+622)
DUSP4	100.0 (-731881), 100.0 (-485785), 100.0 (-422942), 100.0 (-387409), 100.0 (-314697), 100.0 (-204694), 100.0 (-137474), 100.0 (-108915), 100.0 (-51926), 100.0 (+63945)
DUSP5	100.0 (-170361), 100.0 (-101705), 100.0 (-75988), 100.0 (-37168), 100.0 (+3414)
DUSP6	100.0 (-22691), 100.0 (-21534), 100.0 (-19613), 100.0 (+127689), 100.0 (+218722), 100.0 (+399874), 100.0 (+637082)
DUSP7	100.0 (-72101), 100.0 (+16363)
DUSP9	100.0 (-46939)
DVL1	100.0 (+3387)
DVL2	100.0 (+14181)
DVL3	100.0 (+803)
DXO	100.0 (+235)
DYM	100.0 (+508379)
DYNC1H1	100.0 (-16343), 100.0 (+106818)
DYNC1I1	100.0 (+396549), 100.0 (+549393)
DYNC1I2	100.0 (-164980), 100.0 (-87)
DYNC1LI1	100.0 (+320)
DYNLL1	100.0 (+25970), 100.0 (+26578), 100.0 (+59159)
DYNLRB1	100.0 (-410)
DYNLT1	100.0 (+84335)
DYRK2	100.0 (+29997), 100.0 (+99632)
DYSF	100.0 (-134384), 100.0 (+678337)
DZIP1	100.0 (-33729)
DZIP1L	100.0 (+84), 100.0 (+943), 100.0 (+95413)
E2F3	100.0 (-110298)
E2F4	100.0 (+1034)
E2F6	100.0 (+74553), 100.0 (+94255), 100.0 (+120817)
E4F1	100.0 (+474)
EAF2	100.0 (-63)
EBAG9	100.0 (+63031)
EBF1	100.0 (-108466)
EBF2	100.0 (-221052), 100.0 (-6423), 100.0 (-97)
EBNA1BP2	100.0 (+127354), 100.0 (+136405), 100.0 (+164373), 100.0 (+208870)
EBP	100.0 (+693)
ECE1	100.0 (-53973), 100.0 (-48453), 100.0 (-32672), 100.0 (+10122), 100.0 (+28246)
ECE2	100.0 (+321), 100.0 (+10674)
ECH1	100.0 (+535)
ECHDC2	100.0 (+498)
ECHDC3	100.0 (-57624)
ECHS1	100.0 (+13585)
ECI2	100.0 (-639637), 100.0 (-324013), 100.0 (-181571)
ECT2L	100.0 (-218)
EDAR	100.0 (-72953), 100.0 (-31095), 100.0 (+65860)
EDARADD	100.0 (+108973)
EDEM1	100.0 (+63424), 100.0 (+201516)
EDEM3	100.0 (-150777), 100.0 (+164644)
EDN1	100.0 (+42236)
EDN2	100.0 (-19841), 100.0 (-8584), 100.0 (+16601), 100.0 (+30218), 100.0 (+51495), 100.0 (+122604)
EDNRB	100.0 (+221350)
EDRF1	100.0 (-561886), 100.0 (-557852)
EEA1	100.0 (-86681), 100.0 (-61216)
EEF1A1	100.0 (-2613), 100.0 (-594), 100.0 (+59110)
EEF1AKMT3	100.0 (-555)
EEF1G	100.0 (-3272), 100.0 (+17318), 100.0 (+20397), 100.0 (+21568)
EEF2K	100.0 (-149)
EEF2KMT	100.0 (-693817)
EEFSEC	100.0 (+281739)
EEPD1	100.0 (-161456), 100.0 (-36394)
EFCAB1	100.0 (+363916)
EFCAB10	100.0 (-216762), 100.0 (-83428), 100.0 (+92)
EFCAB11	100.0 (+305878)
EFCAB14	100.0 (+416)
EFCAB2	100.0 (+1509), 100.0 (+122304), 100.0 (+183484)
EFCAB3	100.0 (-206298), 100.0 (-190717), 100.0 (+53566)
EFEMP2	100.0 (+12038)
EFHC1	100.0 (-30283), 100.0 (-13), 100.0 (+299)
EFHD2	100.0 (-256843), 100.0 (-255015), 100.0 (-238303), 100.0 (-234063), 100.0 (-231302), 100.0 (-209358), 100.0 (-162227), 100.0 (-69969), 100.0 (+1574), 100.0 (+16205)
EFNA1	100.0 (-308)
EFNA2	100.0 (-10587)
EFNA3	100.0 (+48280)
EFNA5	100.0 (-711500), 100.0 (-560756), 100.0 (+196242)
EFNB1	100.0 (-2693)
EFNB2	100.0 (+62860), 100.0 (+615651), 100.0 (+616598)
[truncated: 6,027 more rows]

## Sheet: ETV5 peaks
Chr. No.	Position		% shared by 4 organoid lines
chr1	920498	920776	100
chr1	975610	976005	100
chr1	1004964	1005799	100
chr1	1013241	1014130	100
chr1	1237309	1238663	100
chr1	1304915	1305360	100
chr1	1345396	1346529	100
chr1	1430299	1430618	100
chr1	1437516	1438462	100
chr1	1614679	1615068	100
chr1	1678704	1679007	100
chr1	1692343	1692611	100
chr1	1908517	1909744	100
chr1	1954912	1955239	100
chr1	1959910	1960179	100
chr1	2231347	2233166	100
chr1	2255600	2256403	100
chr1	2578258	2578823	100
chr1	2586512	2587169	100
chr1	2968722	2969006	100
chr1	3063787	3064066	100
chr1	3066276	3067569	100
chr1	3068669	3069266	100
chr1	3074777	3075174	100
chr1	3133332	3134158	100
chr1	3293220	3293606	100
chr1	3320271	3321206	100
chr1	3330038	3331888	100
chr1	3334906	3335350	100
chr1	3337466	3337751	100
chr1	3459010	3460686	100
chr1	3773009	3773612	100
chr1	5175768	5176799	100
chr1	5176851	5177126	100
chr1	5203002	5203474	100
chr1	5992767	5993227	100
chr1	6157506	6157799	100
chr1	6198880	6199362	100
chr1	6353592	6354514	100
chr1	6358573	6359163	100
chr1	6414205	6414832	100
chr1	6423524	6423858	100
chr1	6423869	6424249	100
chr1	6822577	6822911	100
chr1	7771504	7772127	100
chr1	8061311	8061819	100
chr1	8097005	8097757	100
chr1	8121620	8122213	100
chr1	8197782	8198152	100
chr1	8424600	8424979	100
chr1	8661465	8661807	100
chr1	8663272	8664316	100
chr1	8711769	8712826	100
chr1	8873133	8874043	100
chr1	8877987	8878330	100
chr1	8878346	8879608	100
chr1	9039662	9039935	100
chr1	9163486	9164647	100
chr1	9300392	9300728	100
chr1	9689777	9690490	100
chr1	9892447	9892818	100
chr1	9909012	9909361	100
chr1	10399780	10400357	100
chr1	10663795	10664078	100
chr1	10721467	10721782	100
chr1	10758974	10759986	100
chr1	10796110	10796663	100
chr1	11653002	11653563	100
chr1	11664255	11664681	100
chr1	11805491	11806202	100
chr1	12168867	12169192	100
chr1	12480869	12481607	100
chr1	12615708	12617582	100
chr1	12619404	12619967	100
chr1	13799048	13799326	100
chr1	15152390	15153713	100
chr1	15154644	15155115	100
chr1	15171344	15171840	100
chr1	15175688	15175975	100
chr1	15178415	15178771	100
chr1	15200126	15200948	100
chr1	15247515	15247820	100
chr1	15339734	15340117	100
chr1	15411321	15411617	100
chr1	15425939	15426260	100
chr1	15526158	15526597	100
chr1	15760224	15760704	100
chr1	15760796	15761081	100
chr1	15779412	15779816	100
chr1	15780155	15781219	100
chr1	15798972	15799734	100
chr1	15799904	15801025	100
chr1	16140595	16141246	100
chr1	16144311	16148193	100
chr1	16151473	16152173	100
chr1	16156301	16156592	100
chr1	16164404	16164701	100
chr1	16171819	16173574	100
chr1	16178217	16178954	100
chr1	16180911	16182704	100
chr1	16239476	16239973	100
chr1	16367435	16367992	100
chr1	16612101	16613705	100
chr1	16647745	16648159	100
chr1	17233145	17233964	100
chr1	18645366	18645704	100
chr1	18902036	18902556	100
chr1	19007255	19008032	100
chr1	19066684	19067788	100
chr1	19122651	19122924	100
chr1	19210434	19210718	100
chr1	19252377	19252681	100
chr1	19485669	19486513	100
chr1	19596460	19597647	100
chr1	19924926	19925987	100
chr1	19979890	19980390	100
chr1	20137182	20138143	100
chr1	20250731	20251043	100
chr1	20476041	20476923	100
chr1	20484438	20484724	100
chr1	20485080	20486717	100
chr1	20495686	20496458	100
chr1	20522569	20522864	100
chr1	20732155	20732642	100
chr1	21262086	21262400	100
chr1	21279958	21280776	100
chr1	21322729	21323593	100
chr1	21338762	21339121	100
chr1	21344324	21344600	100
chr1	21587191	21587465	100
chr1	21633549	21633825	100
chr1	21669663	21669977	100
chr1	21927326	21927794	100
chr1	21933602	21934426	100
chr1	21955996	21957109	100
chr1	21972238	21972810	100
chr1	21974436	21974767	100
chr1	21997143	21997740	100
chr1	21998465	21998978	100
chr1	21999363	22000481	100
chr1	22026213	22026502	100
chr1	22262349	22262975	100
chr1	22716961	22717863	100
chr1	22825872	22827408	100
chr1	23217461	23217908	100
chr1	23383989	23384913	100
chr1	23423775	23424733	100
chr1	23704827	23705125	100
chr1	23799364	23800332	100
chr1	24108920	24109248	100
chr1	24143055	24143731	100
chr1	24236114	24236488	100
chr1	24321910	24322341	100
chr1	24555612	24556663	100
chr1	24725071	24725767	100
chr1	24848230	24848611	100
chr1	24848623	24848906	100
chr1	24931679	24931958	100
chr1	24931970	24932300	100
chr1	25007036	25007363	100
chr1	25168727	25169106	100
chr1	25239700	25240268	100
chr1	25879503	25880081	100
chr1	25945367	25945834	100
chr1	26075941	26076242	100
chr1	26110895	26111203	100
chr1	26531395	26532094	100
chr1	26620813	26621717	100
chr1	26723241	26723915	100
chr1	26827256	26827880	100
chr1	26863237	26863753	100
chr1	26864128	26865411	100
chr1	26865423	26865809	100
chr1	26910027	26910345	100
chr1	26949842	26950340	100
chr1	27122501	27122807	100
chr1	27235285	27235612	100
chr1	27402068	27403031	100
chr1	27543001	27543304	100
chr1	27562340	27562619	100
chr1	27633997	27634685	100
chr1	27772922	27773407	100
chr1	28088100	28088554	100
chr1	28105044	28105419	100
chr1	28172222	28172529	100
chr1	28236193	28236793	100
chr1	28328785	28329772	100
chr1	28350967	28352436	100
chr1	28369721	28370505	100
chr1	28515877	28516233	100
chr1	28642396	28643508	100
chr1	29122500	29124092	100
chr1	29181018	29182038	100
chr1	29237158	29237843	100
chr1	30649519	30650048	100
chr1	30718737	30719670	100
chr1	30741713	30742114	100
chr1	31372154	31372639	100
chr1	31574328	31574718	100
chr1	31574810	31576307	100
chr1	31666137	31666718	100
chr1	31739331	31739630	100
chr1	32179469	32180839	100
chr1	32274289	32274871	100
chr1	32319898	32320280	100
chr1	32322055	32322617	100
chr1	32394801	32395152	100
chr1	32650197	32650753	100
chr1	32725044	32725992	100
chr1	32742044	32744444	100
chr1	32758050	32758528	100
chr1	32760554	32761338	100
chr1	32761358	32761972	100
chr1	32775324	32775681	100
chr1	33008141	33009024	100
chr1	33346689	33346992	100
chr1	34859564	34859959	100
chr1	34865868	34866504	100
chr1	35808241	35809185	100
chr1	36187729	36188053	100
chr1	37476204	37477508	100
chr1	37514298	37515408	100
chr1	37553886	37554263	100
chr1	37858905	37859698	100
chr1	37999647	38001075	100
chr1	38872708	38873656	100
chr1	38941495	38942175	100
chr1	38953137	38953431	100
chr1	39016402	39016969	100
chr1	39132617	39133390	100
chr1	39214468	39214775	100
chr1	39490918	39491383	100
chr1	39559470	39559761	100
chr1	39701472	39702059	100
chr1	39789078	39789395	100
chr1	39956117	39956508	100
chr1	39960158	39960426	100
chr1	39960438	39960947	100
chr1	39980174	39980876	100
chr1	40039603	40041113	100
chr1	40058297	40058778	100
chr1	40818509	40818889	100
chr1	40875557	40876046	100
chr1	40897345	40897801	100
chr1	40980720	40981269	100
chr1	41361870	41362264	100
chr1	41432875	41433477	100
chr1	41454239	41454667	100
chr1	41467932	41468207	100
chr1	41493092	41493417	100
chr1	41504244	41504779	100
chr1	42340400	42340810	100
chr1	42658145	42658936	100
chr1	42681677	42682574	100
chr1	42940806	42941549	100
chr1	42943993	42944554	100
chr1	42957580	42959250	100
chr1	42963395	42964005	100
chr1	43008020	43008374	100
chr1	43035788	43036542	100
chr1	43045052	43045380	100
chr1	43284998	43286089	100
chr1	43348651	43349747	100
chr1	43453308	43453979	100
chr1	43545198	43546117	100
chr1	43557992	43558283	100
chr1	43933280	43933645	100
chr1	44030057	44030446	100
chr1	44031169	44031525	100
chr1	44277087	44277357	100
chr1	44283340	44283750	100
chr1	44327395	44328336	100
chr1	44405264	44406430	100
chr1	44472608	44472938	100
chr1	44537639	44537984	100
chr1	44545149	44546624	100
chr1	44674363	44674649	100
chr1	44676878	44677393	100
chr1	44806789	44807173	100
chr1	44807209	44809185	100
chr1	44809206	44809495	100
chr1	45206447	45206954	100
chr1	45304279	45304754	100
chr1	45327069	45327358	100
chr1	45327490	45328031	100
chr1	45329538	45329915	100
chr1	45336077	45336431	100
chr1	45550442	45550907	100
chr1	45557435	45557713	100
chr1	45750257	45751188	100
chr1	46179677	46180461	100
chr1	46490016	46490309	100
chr1	46516660	46517004	100
chr1	46517015	46517342	100
chr1	46603924	46604227	100
chr1	46718194	46719101	100
chr1	47334375	47334765	100
chr1	48050310	48050655	100
chr1	48471605	48472023	100
chr1	50422752	50423123	100
chr1	50428012	50428348	100
chr1	50603881	50604177	100
chr1	50620811	50621100	100
chr1	51296749	51297692	100
chr1	51304876	51305421	100
chr1	51331221	51331613	100
chr1	51346490	51346777	100
chr1	51569104	51570460	100
chr1	51669160	51669483	100
chr1	51736742	51737102	100
chr1	51976620	51977825	100
chr1	52054973	52055298	100
chr1	52141576	52142189	100
chr1	52698094	52698417	100
chr1	52920967	52921571	100
chr1	52927136	52928114	100
chr1	53015441	53015816	100
chr1	53220224	53221023	100
chr1	53327009	53327802	100
chr1	53431802	53432297	100
chr1	53957175	53957494	100
chr1	54121175	54121567	100
chr1	54121928	54122246	100
chr1	54277918	54278248	100
chr1	54298484	54299298	100
chr1	54314532	54315254	100
chr1	54564337	54564902	100
chr1	54884897	54885668	100
chr1	55429427	55429915	100
chr1	55430811	55431181	100
chr1	56535686	56536920	100
chr1	56578994	56579554	100
chr1	56688502	56688808	100
chr1	58545995	58546553	100
chr1	58549739	58550040	100
chr1	58573630	58574430	100
chr1	58575780	58577684	100
chr1	58619661	58620107	100
chr1	58699676	58700107	100
chr1	58746746	58747121	100
chr1	58780016	58780286	100
chr1	58784886	58785339	100
chr1	58813852	58815149	100
chr1	58875085	58875486	100
chr1	58884978	58885734	100
chr1	59138728	59139557	100
chr1	59143027	59143479	100
chr1	59232392	59232695	100
chr1	59296514	59296792	100
chr1	59500995	59501314	100
chr1	59556993	59557354	100
chr1	61056796	61057466	100
chr1	62122043	62122494	100
chr1	62285825	62287073	100
chr1	62687986	62689149	100
chr1	63674431	63674880	100
chr1	63775818	63776196	100
chr1	63914320	63914942	100
chr1	63971639	63972015	100
chr1	64006649	64007475	100
chr1	64917291	64917875	100
chr1	65255235	65255525	100
chr1	65420088	65420910	100
chr1	65554634	65555249	100
chr1	66924137	66924645	100
chr1	67685990	67686939	100
chr1	67748289	67748752	100
chr1	68231814	68233198	100
chr1	70205477	70205943	100
chr1	70353568	70354987	100
chr1	72284109	72284436	100
chr1	79859342	79859691	100
chr1	79894352	79894676	100
chr1	81680951	81681523	100
chr1	84078592	84078873	100
chr1	84260916	84261427	100
chr1	84505574	84506819	100
chr1	84620819	84621195	100
chr1	85275645	85276164	100
chr1	85628262	85630086	100
chr1	86705619	86705982	100
chr1	86953263	86953550	100
chr1	87399411	87399977	100
chr1	87473519	87473807	100
chr1	88327834	88328397	100
chr1	88774121	88774729	100
chr1	89842947	89843880	100
chr1	91021222	91021605	100
chr1	91766814	91767124	100
chr1	91827104	91828145	100
chr1	92030311	92030687	100
chr1	92804697	92805085	100
chr1	92951099	92951547	100
chr1	93345714	93346262	100
chr1	93346273	93346554	100
chr1	93439896	93440255	100
chr1	93449027	93449486	100
chr1	93582524	93582831	100
chr1	93591169	93591564	100
chr1	93617619	93618393	100
chr1	93679748	93682115	100
chr1	94033906	94034240	100
chr1	94045699	94045968	100
chr1	94100868	94101194	100
chr1	94246722	94247005	100
chr1	94375383	94375931	100
chr1	94383838	94384387	100
chr1	94580147	94580459	100
chr1	94854509	94855379	100
chr1	94928247	94928603	100
chr1	97192937	97193283	100
chr1	98053767	98054240	100
chr1	98661219	98661865	100
chr1	100037979	100038983	100
chr1	100133739	100134097	100
chr1	100249462	100250027	100
chr1	100895596	100896852	100
chr1	100949373	100950091	100
chr1	107056902	107057982	100
chr1	108646577	108646986	100
chr1	108692423	108692769	100
chr1	108830371	108830715	100
chr1	109197276	109198055	100
chr1	109548185	109548935	100
chr1	109613207	109613685	100
chr1	109741585	109741863	100
chr1	109762853	109764336	100
chr1	109851105	109851391	100
chr1	109855908	109856184	100
chr1	110034397	110035697	100
chr1	110337475	110338137	100
chr1	110407192	110408021	100
chr1	110463879	110464647	100
chr1	110476977	110477679	100
chr1	111139335	111139951	100
chr1	111202539	111203170	100
chr1	111221747	111222051	100
chr1	111976536	111977562	100
chr1	112501910	112502482	100
chr1	112618241	112620248	100
chr1	112674467	112675068	100
chr1	112705152	112706219	100
chr1	112722696	112723147	100
chr1	112743768	112744200	100
chr1	113020853	113021187	100
chr1	113979377	113979698	100
chr1	115062402	115063008	100
chr1	115630300	115630655	100
chr1	115714000	115715391	100
chr1	115811195	115812128	100
chr1	115838032	115838307	100
chr1	116002116	116002409	100
chr1	116138645	116139192	100
chr1	116260713	116261098	100
chr1	116293036	116293419	100
chr1	116372265	116372886	100
chr1	116433380	116434387	100
chr1	116448351	116448908	100
chr1	116571261	116571808	100
chr1	116917274	116917603	100
chr1	117209087	117209365	100
chr1	117541513	117541839	100
chr1	117627749	117628103	100
chr1	117654932	117655817	100
chr1	117702708	117703023	100
chr1	117821117	117821433	100
chr1	118327412	118327725	100
chr1	119140561	119140880	100
chr1	119647948	119648806	100
chr1	120914026	120914330	100
chr1	120942324	120942622	100
chr1	121097513	121097790	100
chr1	144412610	144413374	100
chr1	145281150	145281527	100
chr1	145465409	145465798	100
chr1	145824228	145824523	100
chr1	145859614	145859962	100
chr1	145919453	145919825	100
chr1	145919911	145920207	100
chr1	145963914	145964855	100
chr1	146228835	146229170	100
chr1	147172047	147172478	100
chr1	147172844	147173369	100
chr1	147224865	147225315	100
chr1	147669565	147670038	100
chr1	147717114	147717971	100
chr1	148038496	148038985	100
chr1	148317562	148317844	100
chr1	148402456	148402743	100
chr1	148522635	148523012	100
chr1	149848347	149849021	100
chr1	149938923	149939772	100
chr1	150259759	150260427	100
chr1	150268433	150269326	100
chr1	150568508	150569161	100
chr1	151006662	151007079	100
chr1	151146619	151147327	100
chr1	151188777	151189169	100
chr1	151372135	151372692	100
chr1	151458213	151458510	100
chr1	151512990	151514252	100
chr1	151838816	151840590	100
chr1	151909764	151910037	100
chr1	151991957	151993060	100
chr1	152024141	152024653	100
chr1	153533027	153534715	100
chr1	153544743	153545306	100
chr1	153608466	153608778	100
chr1	153610231	153611248	100
chr1	153611665	153612666	100
chr1	153616543	153616826	100
chr1	153627093	153627720	100
chr1	153963209	153963667	100
chr1	153967932	153968970	100
chr1	153977114	153978287	100
chr1	154320822	154321313	100
chr1	154386669	154387125	100
chr1	154558260	154559168	100
chr1	154559175	154559481	100
chr1	154808274	154808872	100
chr1	154983764	154984054	100
chr1	155063063	155063390	100
chr1	155126535	155127768	100
chr1	155185069	155185860	100
chr1	155193982	155194361	100
chr1	155226575	155226930	100
chr1	155261447	155262298	100
chr1	155277734	155278118	100
chr1	155294524	155295732	100
chr1	155308483	155308783	100
chr1	155324522	155325557	100
chr1	155563155	155563514	100
chr1	155745401	155745887	100
chr1	155934208	155934554	100
chr1	155970540	155970821	100
chr1	156054752	156055576	100
chr1	156077256	156077803	100
chr1	156095971	156096286	100
chr1	156097099	156097400	100
chr1	156104188	156104645	100
chr1	156105813	156106169	100
chr1	156124046	156124626	100
chr1	156128343	156128638	100
chr1	156193807	156194368	100
chr1	156501960	156502243	100
chr1	156660235	156661035	100
chr1	156692697	156694534	100
chr1	156706039	156707004	100
chr1	156746363	156747280	100
chr1	156747627	156750017	100
chr1	156750029	156750788	100
chr1	157045513	157046512	100
chr1	157106115	157106443	100
chr1	157965863	157966158	100
chr1	158010267	158010693	100
chr1	158019091	158020377	100
chr1	159854197	159854535	100
chr1	159923616	159925599	100
chr1	159937929	159938462	100
chr1	160031129	160032220	100
chr1	161018139	161018474	100
chr1	161082528	161082840	100
chr1	161089066	161089627	100
chr1	161117537	161118551	100
chr1	161132229	161133522	100
chr1	161200339	161201644	100
chr1	161226286	161227012	100
chr1	161399189	161400351	100
chr1	161766427	161766727	100
chr1	162069724	162070223	100
chr1	162354347	162354690	100
chr1	162382083	162382440	100
chr1	163168007	163168420	100
chr1	163196004	163196526	100
chr1	163203630	163204075	100
chr1	163258432	163259161	100
chr1	165598029	165598577	100
chr1	165631158	165631722	100
chr1	165631733	165632402	100
chr1	165697812	165698910	100
chr1	165768607	165768926	100
chr1	165828024	165829194	100
chr1	165900585	165900922	100
chr1	166843564	166844113	100
chr1	167121490	167121819	100
chr1	167447481	167447789	100
chr1	167722066	167722736	100
chr1	167819866	167820429	100
chr1	167822153	167822481	100
chr1	168116508	168116900	100
chr1	168135752	168136167	100
chr1	168178650	168179371	100
chr1	168844873	168845713	100
chr1	169484860	169486923	100
chr1	170531121	170531534	100
chr1	171396653	171397506	100
chr1	171741794	171742066	100
chr1	171742173	171742783	100
chr1	171841186	171841678	100
chr1	172450547	172451371	100
chr1	172638805	172639601	100
chr1	173210340	173210756	100
chr1	173210780	173211308	100
chr1	174160205	174160483	100
chr1	174902600	174902941	100
chr1	174999692	175000290	100
chr1	176058798	176059127	100
chr1	177986372	177986706	100
chr1	178311102	178311440	100
chr1	178725828	178726156	100
chr1	179229045	179229327	100
chr1	180157976	180158887	100
chr1	180230325	180230807	100
chr1	181088341	181090365	100
chr1	181318617	181318922	100
chr1	182029223	182030428	100
chr1	182181283	182181803	100
chr1	182266516	182266850	100
chr1	182288903	182289176	100
chr1	182291519	182291838	100
chr1	182301660	182302007	100
chr1	182631036	182631352	100
chr1	183069774	183070113	100
chr1	183470526	183470947	100
chr1	183699615	183699897	100
chr1	184191223	184191542	100
chr1	184380429	184380793	100
chr1	184590105	184590432	100
chr1	184905090	184906289	100
chr1	184974501	184974831	100
chr1	185317377	185317760	100
chr1	185318134	185318494	100
chr1	192531103	192531659	100
chr1	193059290	193059609	100
chr1	193104486	193105494	100
chr1	193156564	193156926	100
chr1	197146187	197146477	100
chr1	197200893	197201582	100
chr1	198938958	198939846	100
chr1	199242378	199242848	100
chr1	200337417	200337687	100
chr1	200550009	200550297	100
chr1	200891473	200892541	100
chr1	201022847	201023407	100
chr1	201396651	201397211	100
chr1	201398362	201400949	100
chr1	201448850	201449213	100
chr1	201467457	201468047	100
chr1	201468179	201468621	100
chr1	201539693	201539997	100
chr1	201540009	201540355	100
chr1	202034456	202034739	100
chr1	202046436	202047296	100
chr1	202056674	202057221	100
chr1	202057703	202058661	100
chr1	202076914	202077266	100
chr1	202084855	202085418	100
chr1	202113035	202114070	100
chr1	202118758	202119071	100
chr1	202808121	202808708	100
chr1	202811314	202812807	100
chr1	202860952	202861450	100
chr1	203268874	203269163	100
chr1	203325410	203325728	100
chr1	203513005	203513607	100
chr1	203519611	203519911	100
chr1	203643355	203643684	100
chr1	203661448	203661841	100
chr1	203694297	203694717	100
chr1	204077825	204078320	100
chr1	204104331	204105307	100
chr1	204213613	204214591	100
chr1	204289282	204289614	100
chr1	204330878	204331769	100
chr1	204359897	204361241	100
chr1	204361707	204362012	100
chr1	204363016	204363710	100
chr1	204506236	204506507	100
chr1	204507574	204507975	100
chr1	204516167	204517188	100
chr1	205061894	205062183	100
chr1	205440986	205442773	100
chr1	205446591	205446916	100
chr1	205485275	205485843	100
chr1	205575587	205575961	100
chr1	205630796	205632428	100
chr1	205664173	205664878	100
chr1	205678562	205679118	100
chr1	205814002	205814325	100
chr1	205933073	205934100	100
chr1	205945293	205945630	100
chr1	206117710	206118075	100
chr1	206470901	206471736	100
chr1	206486957	206487327	100
chr1	206912492	206912865	100
chr1	206941887	206942532	100
chr1	207005035	207005800	100
chr1	207025568	207025879	100
chr1	207050281	207050828	100
chr1	207052824	207053634	100
chr1	207302670	207303025	100
chr1	207495955	207496256	100
chr1	208220932	208221303	100
chr1	208230830	208231419	100
chr1	208242858	208243154	100
chr1	209542416	209542966	100
chr1	209651885	209652693	100
chr1	209652723	209654115	100
chr1	210329218	210329657	100
chr1	210418986	210419547	100
chr1	211516954	211518015	100
chr1	211928449	211929662	100
chr1	212414320	212414747	100
chr1	212469922	212470286	100
chr1	212700375	212700672	100
chr1	213976736	213977077	100
chr1	214102287	214103348	100
chr1	216884396	216884729	100
chr1	218946202	218946498	100
chr1	219279309	219279634	100
chr1	220271722	220272744	100
chr1	220487542	220487828	100
chr1	220748101	220748960	100
chr1	220878728	220879103	100
chr1	221712160	221712511	100
chr1	221741331	221742063	100
chr1	223109699	223110198	100
chr1	223233821	223234381	100
chr1	223715017	223715874	100
chr1	223738649	223739011	100
chr1	223775967	223776591	100
chr1	223793825	223794462	100
chr1	224113925	224114507	100
chr1	224114510	224114803	100
chr1	224183418	224183745	100
chr1	224183757	224184060	100
chr1	224542371	224543883	100
chr1	225445321	225446462	100
chr1	225754614	225755330	100
chr1	226122777	226123319	100
chr1	226133428	226133774	100
chr1	226349706	226350044	100
chr1	226680070	226680342	100
chr1	226736723	226737055	100
chr1	226737067	226738489	100
chr1	226988324	226988608	100
chr1	227318490	227319432	100
chr1	227563547	227563838	100
chr1	227896064	227896513	100
chr1	228109253	228109618	100
chr1	228367828	228368594	100
chr1	228406230	228406859	100
chr1	228457343	228457663	100
chr1	228646618	228648008	100
chr1	228648041	228648464	100
chr1	228837081	228837993	100
chr1	228964089	228965017	100
chr1	229229832	229230267	100
chr1	229508009	229508333	100
chr1	229508482	229508781	100
chr1	229624818	229625392	100
chr1	230084456	230084787	100
chr1	230104656	230105447	100
chr1	230105890	230106195	100
chr1	230209418	230210293	100
chr1	230867985	230868301	100
chr1	230992107	230992430	100
chr1	231233929	231234203	100
chr1	231234215	231234491	100
chr1	231395340	231395865	100
chr1	233295468	233296277	100
chr1	233329113	233329676	100
chr1	233707771	233708120	100
chr1	234356897	234357166	100
chr1	234490817	234491532	100
chr1	234499057	234499535	100
chr1	234544413	234544801	100
chr1	234544814	234545520	100
chr1	234610390	234611036	100
chr1	234719700	234720028	100
chr1	234726227	234726846	100
chr1	234875489	234876038	100
chr1	234876057	234876699	100
chr1	234933048	234933371	100
chr1	234957269	234957999	100
chr1	234958470	234959571	100
chr1	234959626	234960622	100
chr1	234980301	234980849	100
chr1	234987093	234987710	100
chr1	234998225	234998687	100
chr1	235067237	235068237	100
chr1	235073641	235074226	100
chr1	235074684	235075982	100
chr1	235295899	235296262	100
chr1	235505341	235505623	100
chr1	235865741	235866522	100
chr1	236502994	236503507	100
chr1	236523351	236523724	100
chr1	237868676	237869430	100
chr1	239717301	239717824	100
chr1	240242760	240243048	100
chr1	240610410	240610691	100
chr1	244067944	244068503	100
chr1	244451135	244451537	100
chr1	244862672	244864957	100
chr1	244970995	244971760	100
chr1	245091953	245092392	100
chr1	245153171	245153534	100
chr1	245155272	245155833	100
chr1	247110858	247111471	100
chr1	247332953	247334346	100
chr10	87302	87642	100
chr10	547264	547633	100
chr10	984321	984882	100
chr10	1048592	1049996	100
chr10	1055782	1056351	100
chr10	3068023	3068767	100
chr10	3538973	3539566	100
chr10	3807820	3808218	100
chr10	4661564	4661904	100
chr10	5071314	5071964	100
chr10	5146895	5147507	100
chr10	5538144	5539045	100
chr10	5546199	5546519	100
chr10	5547691	5549441	100
chr10	5968619	5968999	100
chr10	6279443	6279809	100
chr10	6279811	6280548	100
chr10	11684309	11685174	100
chr10	11875533	11875815	100
chr10	13414964	13415275	100
chr10	13717798	13718528	100
chr10	14556069	14557146	100
chr10	14585726	14586053	100
chr10	14604484	14605256	100
chr10	14605823	14606096	100
chr10	14878244	14878790	100
chr10	14959404	14959726	100
chr10	15097771	15098115	100
chr10	17025828	17026182	100
chr10	18627784	18628078	100
chr10	18658848	18659636	100
chr10	21134751	21135499	100
chr10	21174391	21175056	100
chr10	21194423	21194999	100
chr10	21373080	21373390	100
chr10	21517278	21517637	100
chr10	23099661	23100132	100
chr10	24008710	24009049	100
chr10	24251557	24251919	100
chr10	24331763	24332137	100
chr10	24382638	24383337	100
chr10	24902056	24902389	100
chr10	24952723	24953320	100
chr10	27100080	27100509	100
chr10	27154531	27154908	100
chr10	27241738	27242412	100
chr10	28681077	28681625	100
chr10	28906142	28907155	100
chr10	28928583	28928956	100
chr10	29113027	29113641	100
chr10	29712192	29712552	100
chr10	29724708	29725565	100
chr10	29725576	29726020	100
chr10	29734981	29736433	100
chr10	30027210	30028309	100
chr10	30068674	30068980	100
chr10	30418079	30418752	100
chr10	30422743	30423449	100
chr10	30431597	30431872	100
chr10	30820981	30821426	100
chr10	31318225	31318976	100
chr10	31866325	31866681	100
chr10	32104773	32105067	100
chr10	32958340	32958727	100
chr10	32980640	32981511	100
chr10	33164238	33164828	100
chr10	33195599	33195873	100
chr10	33237364	33238094	100
chr10	33257304	33257850	100
chr10	33331066	33331404	100
chr10	33334189	33334494	100
chr10	33366030	33366318	100
chr10	33661596	33661955	100
chr10	34814047	34814850	100
chr10	35127876	35128184	100
chr10	35421425	35421790	100
chr10	35486621	35486968	100
chr10	42836884	42837235	100
chr10	43350213	43350653	100
chr10	43395735	43396335	100
chr10	43409364	43410057	100
chr10	43420440	43420755	100
chr10	43420822	43421151	100
chr10	44964305	44964675	100
chr10	44979466	44980861	100
chr10	45672085	45673209	100
chr10	45726724	45727069	100
chr10	46031492	46032192	100
chr10	47402980	47403516	100
chr10	47553422	47553691	100
chr10	50538766	50539502	100
chr10	52318189	52318563	100
chr10	52774169	52775107	100
chr10	53579866	53580205	100
chr10	59176919	59177267	100
chr10	61621481	61621946	100
chr10	61902624	61903657	100
chr10	61933978	61934305	100
chr10	61952019	61952395	100
chr10	62183456	62183764	100
chr10	62805160	62805954	100
chr10	63712207	63712555	100
chr10	64809978	64810348	100
chr10	67387026	67387445	100
chr10	67492577	67493071	100
chr10	67885906	67886284	100
chr10	68074478	68075180	100
chr10	68223718	68224044	100
chr10	68331316	68331713	100
chr10	68526424	68526778	100
chr10	68956720	68957094	100
chr10	69222586	69222959	100
chr10	69500162	69500758	100
chr10	70131994	70132378	100
chr10	70145379	70146050	100
chr10	70363357	70364293	100
chr10	70851902	70852272	100
chr10	71635496	71635960	100
chr10	71773842	71774163	100
chr10	71850822	71851259	100
chr10	71888952	71889471	100
chr10	71964604	71965832	100
chr10	71980317	71980855	100
chr10	72097562	72098107	100
chr10	72135388	72135660	100
chr10	72263531	72264816	100
chr10	72272980	72274290	100
chr10	72308381	72308851	100
chr10	72309864	72310885	100
chr10	72334771	72335163	100
chr10	73252221	73252640	100
chr10	73253318	73253650	100
chr10	73641735	73642008	100
chr10	73744143	73744744	100
chr10	73782325	73782680	100
chr10	73810732	73811757	100
chr10	73911347	73911657	100
chr10	73998259	73999832	100
chr10	74056306	74056829	100
chr10	74058035	74058363	100
chr10	75111193	75112428	100
chr10	75201468	75202232	100
chr10	75234972	75235260	100
chr10	75429909	75430885	100
chr10	77865591	77865960	100
chr10	77909542	77910066	100
chr10	78522480	78522988	100
chr10	78623470	78624270	100
chr10	78964852	78965687	100
chr10	78974031	78974503	100
chr10	79083177	79084748	100
chr10	79087645	79087949	100
chr10	79155406	79155721	100
chr10	79221163	79221443	100
chr10	79239063	79240382	100
chr10	80202088	80202391	100
chr10	80460661	80461238	100
chr10	80498495	80499044	100
chr10	80505937	80506486	100
chr10	82742552	82742943	100
chr10	84020163	84020524	100
chr10	84139603	84140077	100
chr10	84307182	84307834	100
chr10	84323545	84323893	100
chr10	84527118	84527673	100
chr10	86363502	86363991	100
chr10	86399737	86400286	100
chr10	86410212	86410720	100
chr10	86968193	86968488	100
chr10	86970619	86971010	100
chr10	87094082	87094525	100
chr10	87654242	87654583	100
chr10	87659997	87660298	100
chr10	88660897	88661376	100
chr10	88897544	88898132	100
chr10	90930485	90930799	100
chr10	91381151	91381579	100
chr10	91591181	91592005	100
chr10	91798585	91799004	100
chr10	92239893	92240396	100
chr10	92573993	92574315	100
chr10	92695758	92696955	100
chr10	93383693	93384718	100
chr10	93496398	93496788	100
chr10	93573548	93573884	100
chr10	94006672	94007018	100
chr10	94683223	94683818	100
chr10	95133108	95133495	100
chr10	95295470	95295902	100
chr10	95475834	95476171	100
chr10	95655955	95656334	100
chr10	96089541	96090154	100
chr10	96124458	96124753	100
chr10	96512525	96513389	100
chr10	96587323	96587679	100
chr10	96720277	96721019	100
chr10	97195869	97196477	100
chr10	97414012	97414378	100
chr10	97499095	97500193	100
chr10	97571583	97571895	100
chr10	97686692	97687659	100
chr10	97718300	97719264	100
chr10	97788720	97789043	100
chr10	99930955	99931473	100
chr10	100019970	100021025	100
chr10	100044621	100045004	100
chr10	100185879	100186394	100
chr10	100359145	100359599	100
chr10	100554686	100555298	100
chr10	100728933	100729733	100
chr10	101000973	101001260	100
chr10	101214064	101214999	100
chr10	101569990	101570445	100
chr10	101778512	101780178	100
chr10	102241310	102241886	100
chr10	102245716	102246057	100
chr10	102393890	102395819	100
chr10	102598865	102600625	100
chr10	102600926	102601217	100
chr10	102604566	102605153	100
chr10	102620521	102620843	100
chr10	102634700	102635075	100
chr10	102643666	102646599	100
chr10	102661203	102662015	100
chr10	102834912	102835211	100
chr10	103239352	103239714	100
chr10	103241281	103242137	100
chr10	103277202	103277475	100
chr10	103555080	103555386	100
chr10	103576647	103577675	100
chr10	103781567	103782117	100
chr10	103793908	103795068	100
chr10	103967761	103968044	100
chr10	104121821	104122151	100
chr10	104231860	104232427	100
chr10	109922937	109923486	100
chr10	109967015	109967599	100
chr10	110327308	110327645	100
chr10	110395979	110396286	100
chr10	110421658	110422041	100
chr10	110460501	110460838	100
chr10	110501099	110501405	100
chr10	112183517	112184142	100
chr10	112393937	112394992	100
chr10	112810490	112811192	100
chr10	113007176	113007461	100
chr10	113073510	113074150	100
chr10	113087174	113087798	100
chr10	113092839	113093970	100
chr10	113539827	113540186	100
chr10	113679187	113680656	100
chr10	113855462	113855806	100
chr10	113944739	113945831	100
chr10	113958366	113959103	100
chr10	114026690	114026991	100
chr10	114042990	114043656	100
chr10	114244402	114245135	100
chr10	114271202	114271874	100
chr10	114442293	114442565	100
chr10	114613330	114613947	100
chr10	115092924	115093272	100
chr10	117374086	117374854	100
chr10	117376107	117376389	100
chr10	118062978	118063268	100
chr10	118729400	118730188	100
chr10	118730836	118731150	100
chr10	119222095	119222853	100
chr10	119222859	119223248	100
chr10	119237029	119237404	100
chr10	119238020	119238547	100
chr10	119289248	119290391	100
chr10	119302716	119303235	100
chr10	119654479	119655306	100
chr10	119886385	119886677	100
chr10	120948992	120949306	100
chr10	120978701	120979042	100
chr10	120981545	120982704	100
chr10	120998287	120998643	100
chr10	121001299	121001600	100
chr10	121002619	121003222	100
chr10	121405034	121405430	100
chr10	121553727	121554562	100
chr10	121927278	121927846	100
chr10	121947890	121948189	100
chr10	121994326	121994594	100
chr10	122063201	122063589	100
chr10	123008191	123008592	100
chr10	123137185	123137468	100
chr10	124151928	124152978	100
chr10	124742500	124742796	100
chr10	124917589	124917878	100
chr10	125157376	125158004	100
chr10	125161281	125162166	100
chr10	126013610	126013990	100
chr10	130169604	130169913	100
chr10	131979738	131980059	100
chr10	132266478	132266815	100
chr10	132336463	132336786	100
chr10	132407738	132408163	100
chr10	132408278	132408723	100
chr10	132447511	132447974	100
chr10	132452801	132453121	100
chr10	132516800	132517187	100
chr10	132537366	132537914	100
chr10	132713727	132714275	100
chr10	133277933	133279074	100
chr10	133309106	133309948	100
chr10	133359952	133360256	100
chr11	207128	207870	100
chr11	320403	320969	100
chr11	561503	561989	100
chr11	580071	580410	100
chr11	615221	615809	100
chr11	746798	747358	100
chr11	796536	797201	100
chr11	827818	828241	100
chr11	830395	830982	100
chr11	834066	834398	100
chr11	843440	845122	100
chr11	1036847	1037311	100
chr11	1054138	1054407	100
chr11	1073208	1073653	100
chr11	1074499	1074767	100
chr11	1129505	1130076	100
chr11	2578205	2578511	100
chr11	2903261	2903943	100
chr11	3378692	3379450	100
chr11	3616702	3616997	100
chr11	3816663	3816985	100
chr11	3832368	3832713	100
chr11	3840946	3841874	100
chr11	4182177	4182479	100
chr11	4187596	4187867	100
chr11	5684984	5685346	100
chr11	6235016	6235991	100
chr11	6319226	6321429	100
chr11	6389807	6390528	100
chr11	6486757	6487276	100
chr11	6603274	6604674	100
chr11	6611386	6612443	100
chr11	6682844	6683348	100
chr11	7572080	7572390	100
chr11	7604300	7604993	100
chr11	7605587	7606347	100
chr11	7903668	7904297	100
chr11	8682647	8683285	100
chr11	8717593	8718164	100
chr11	8718239	8718621	100
chr11	8810219	8811158	100
chr11	8826011	8827114	100
chr11	8839950	8840618	100
chr11	9137679	9138309	100
chr11	9314333	9314999	100
chr11	9384990	9385336	100
chr11	10305776	10306459	100
chr11	10449780	10451037	100
chr11	10451101	10451537	100
chr11	10488215	10488596	100
chr11	10751562	10751870	100
chr11	10857224	10858666	100
chr11	11992241	11992743	100
chr11	12086110	12087016	100
chr11	12091978	12092289	100
chr11	12119675	12119980	100
chr11	12124814	12125094	100
chr11	12178893	12179604	100
chr11	12216231	12218019	100
chr11	12222168	12222865	100
chr11	12235608	12236399	100
chr11	12239407	12239707	100
chr11	12411767	12412089	100
chr11	13105023	13105548	100
chr11	13207570	13208184	100
chr11	13560304	13560767	100
chr11	14258248	14258527	100
chr11	14381045	14381489	100
chr11	14520242	14520789	100
chr11	14633475	14633753	100
chr11	14861826	14862117	100
chr11	14904682	14905230	100
chr11	14973109	14973417	100
chr11	15074017	15074777	100
chr11	15662130	15662690	100
chr11	15843509	15843819	100
chr11	15900836	15902770	100
chr11	16606873	16608536	100
chr11	16669848	16670153	100
chr11	16827102	16827856	100
chr11	16933650	16933924	100
chr11	16976780	16978040	100
chr11	16981731	16982194	100
chr11	16982452	16983038	100
chr11	16986801	16988219	100
chr11	17352130	17352770	100
chr11	18383463	18384266	100
chr11	18394252	18396366	100
chr11	19723460	19723992	100
chr11	19777613	19777945	100
chr11	20000325	20000940	100
chr11	20013805	20014206	100
chr11	20031559	20032685	100
chr11	20659977	20660264	100
chr11	20669362	20672071	100
chr11	22193134	22193417	100
chr11	22193512	22194040	100
chr11	23789363	23790073	100
chr11	27055074	27055457	100
chr11	27174000	27174294	100
chr11	27468776	27469201	100
chr11	27470977	27471292	100
chr11	28107828	28108393	100
chr11	30171232	30171767	100
chr11	31817900	31818214	100
chr11	32081029	32081399	100
chr11	32829566	32830285	100
chr11	32891595	32891953	100
chr11	32891965	32894467	100
chr11	33039695	33040209	100
chr11	33089804	33090145	100
chr11	33182569	33182918	100
chr11	33256612	33259220	100
chr11	33633277	33633640	100
chr11	33701381	33702177	100
chr11	33937184	33937797	100
chr11	34193174	34193480	100
chr11	34204403	34204978	100
chr11	34242188	34242736	100
chr11	34243271	34243582	100
chr11	34243646	34244525	100
chr11	34266176	34266735	100
chr11	34357763	34358111	100
chr11	34585764	34586108	100
chr11	34599304	34601482	100
chr11	34915707	34916735	100
chr11	34929893	34930454	100
chr11	35005158	35005460	100
chr11	35139366	35139859	100
chr11	35617686	35618017	100
chr11	35619809	35620536	100
chr11	35661988	35662265	100
chr11	36289242	36289932	100
chr11	40029409	40029777	100
chr11	40293412	40294159	100
chr11	43984656	43984978	100
chr11	44959014	44959292	100
chr11	45771824	45772361	100
chr11	45803957	45804640	100
chr11	45899397	45900021	100
chr11	45922047	45922326	100
chr11	46243286	46243652	100
chr11	46273494	46274660	100
chr11	46276162	46276513	100
chr11	46278468	46279190	100
chr11	46279202	46279973	100
chr11	46280771	46281900	100
chr11	46380631	46381032	100
chr11	46381805	46382141	100
chr11	46675371	46675680	100
chr11	46912375	46913024	100
chr11	47214979	47215820	100
chr11	47248522	47249222	100
chr11	47259112	47259400	100
chr11	47408675	47409249	100
chr11	47509674	47510091	100
chr11	47552474	47552978	100
chr11	47579129	47579437	100
chr11	47724280	47724571	100
chr11	47915324	47915649	100
chr11	47986475	47986987	100
chr11	48052149	48052666	100
chr11	48055417	48055712	100
chr11	48055820	48056409	100
chr11	48102048	48102383	100
chr11	56885214	56885619	100
chr11	57155264	57155591	100
chr11	57250959	57251291	100
chr11	57293281	57293690	100
chr11	57324143	57324473	100
chr11	57777339	57777659	100
chr11	57792872	57793330	100
chr11	57971827	57972316	100
chr11	59185252	59186427	100
chr11	59767218	59767772	100
chr11	59776183	59777098	100
chr11	59778238	59778630	100
chr11	59787073	59787507	100
chr11	59875809	59876558	100
chr11	59960371	59960748	100
chr11	61149624	61150139	100
chr11	61161681	61162340	100
chr11	61294697	61295651	100
chr11	61742384	61742932	100
chr11	61815542	61817039	100
chr11	61827732	61829209	100
chr11	61962079	61962374	100
chr11	61966598	61968073	100
chr11	61977632	61978091	100
chr11	62395139	62395531	100
chr11	62424689	62424968	100
chr11	62538787	62539700	100
chr11	62552226	62552584	100
chr11	62552903	62554249	100
chr11	62556083	62557226	100
chr11	62577046	62577444	100
chr11	62602469	62602748	100
chr11	62603044	62603351	100
chr11	62611765	62612170	100
chr11	62621554	62622347	100
chr11	62671038	62672662	100
chr11	62841024	62841571	100
chr11	62842065	62842519	100
chr11	62880652	62881765	100
chr11	63769533	63769851	100
chr11	63888499	63889580	100
chr11	63896022	63896401	100
chr11	63961664	63961950	100
chr11	63974734	63975063	100
chr11	64030600	64030899	100
chr11	64225272	64226930	100
chr11	64269832	64270862	100
chr11	64305917	64306599	100
chr11	64357481	64357829	100
chr11	64841799	64843931	100
chr11	64844495	64844933	100
chr11	64850889	64851276	100
chr11	64855212	64857176	100
chr11	64871618	64871945	100
chr11	64876418	64876748	100
chr11	64888182	64888846	100
chr11	64892742	64893821	100
chr11	65182352	65182768	100
chr11	65224785	65226229	100
chr11	65275446	65276320	100
chr11	65315599	65316736	100
chr11	65381201	65383358	100
chr11	65418449	65420178	100
chr11	65427116	65427406	100
chr11	65445891	65446198	100
chr11	65448650	65449002	100
chr11	65470692	65470969	100
chr11	65476626	65478396	100
chr11	65491619	65492332	100
chr11	65493423	65494246	100
chr11	65500307	65500761	100
chr11	65508208	65508556	100
chr11	65571994	65572381	100
chr11	65614370	65614959	100
chr11	65788132	65788511	100
chr11	65860108	65861627	100
chr11	65890445	65891254	100
chr11	65915118	65916221	100
chr11	65919801	65920277	100
chr11	65961230	65961579	100
chr11	66001991	66003000	100
chr11	66006915	66007333	100
chr11	66051543	66052091	100
chr11	66256852	66257564	100
chr11	66350471	66352252	100
chr11	66371687	66372776	100
chr11	66545782	66546157	100
chr11	66903898	66904949	100
chr11	67021943	67022592	100
chr11	67055850	67057337	100
chr11	67240344	67241043	100
chr11	67391147	67391758	100
chr11	67400778	67401067	100
chr11	67483201	67483514	100
chr11	67503787	67505982	100
chr11	67584108	67584533	100
chr11	67629557	67629943	100
chr11	67674565	67674856	100
chr11	67978673	67979117	100
chr11	68031302	68031679	100
chr11	68039214	68040176	100
chr11	68106370	68107644	100
chr11	68147090	68147437	100
chr11	68287669	68288035	100
chr11	68314428	68315284	100
chr11	68330040	68330352	100
chr11	68337855	68338134	100
chr11	68379811	68382047	100
chr11	68839178	68839598	100
chr11	68903624	68904237	100
chr11	69008760	69009134	100
chr11	69121923	69122521	100
chr11	69267633	69268436	100
chr11	69274296	69274736	100
chr11	69298276	69300132	100
chr11	69300203	69300494	100
chr11	69307818	69308159	100
chr11	69444197	69445048	100
chr11	69449218	69450103	100
chr11	69450111	69451061	100
chr11	69637253	69637994	100
chr11	69641087	69641522	100
chr11	69948205	69949468	100
chr11	70077568	70077995	100
chr11	70398317	70400240	100
chr11	70703602	70703964	100
chr11	71241199	71241904	100
chr11	71928933	71929216	100
chr11	72039503	72039849	100
chr11	72041066	72041609	100
chr11	72102453	72102893	100
chr11	72102905	72103476	100
chr11	72192029	72192351	100
chr11	72642449	72643008	100
chr11	72721752	72722723	100
chr11	72781910	72783646	100
chr11	72786172	72788098	100
chr11	73221305	73221584	100
chr11	73270005	73270783	100
chr11	73648706	73649089	100
chr11	73652118	73653488	100
chr11	73659515	73659900	100
chr11	73876594	73877294	100
chr11	74465683	74466032	100
chr11	74493263	74493839	100
chr11	74546715	74547078	100
chr11	75158836	75159203	100
chr11	75159215	75159915	100
chr11	75328900	75329352	100
chr11	75343014	75343723	100
chr11	75349549	75350297	100
chr11	75350755	75351472	100
chr11	75477037	75477341	100
chr11	75561941	75562543	100
chr11	75563612	75563889	100
chr11	76381333	76381678	100
chr11	76445261	76445899	100
chr11	76785538	76785978	100
chr11	76788216	76788514	100
chr11	76788524	76789728	100
chr11	76799010	76799444	100
chr11	76963637	76964507	100
chr11	77088652	77089503	100
chr11	77820866	77821153	100
chr11	78022516	78023249	100
chr11	78090506	78091434	100
chr11	78187983	78188262	100
chr11	78798536	78799084	100
chr11	79433593	79434377	100
chr11	79437979	79439094	100
chr11	82955926	82956296	100
chr11	83285515	83286240	100
chr11	85171563	85171841	100
chr11	85725418	85725783	100
chr11	85854751	85855454	100
chr11	86438922	86439224	100
chr11	86499759	86500106	100
chr11	86999769	87000832	100
chr11	87037644	87038095	100
chr11	93661824	93662140	100
chr11	93741231	93741685	100
chr11	93842525	93842882	100
chr11	94129355	94129759	100
chr11	94544638	94544920	100
chr11	95037340	95037623	100
chr11	95066890	95067331	100
chr11	95092688	95093087	100
chr11	95150810	95151838	100
chr11	96306890	96307631	100
chr11	96389244	96390653	100
chr11	101443760	101444372	100
chr11	102186692	102186992	100
chr11	102346733	102347416	100
chr11	102438995	102439282	100
chr11	102476674	102477195	100
chr11	102551809	102552635	100
chr11	104452137	104452475	100
chr11	106076970	106077808	100
chr11	106467437	106468244	100
chr11	107565202	107565506	100
chr11	107859650	107859945	100
chr11	108222544	108223470	100
chr11	110328633	110329282	100
chr11	111298724	111299438	100
chr11	111333835	111334116	100
chr11	111334123	111335719	100
chr11	111351375	111351802	100
chr11	111355259	111356025	100
chr11	111359152	111359441	100
chr11	111359544	111361092	100
chr11	111602410	111603279	100
chr11	111726365	111726704	100
chr11	111765841	111766282	100
chr11	112025542	112025857	100
chr11	112086265	112086619	100
chr11	112227059	112227401	100
chr11	113314446	113315004	100
chr11	113697372	113698471	100
chr11	113726018	113726287	100
chr11	114400406	114401044	100
chr11	115504373	115505177	100
chr11	116193102	116194062	100
chr11	116853823	116854268	100
chr11	118194990	118195898	100
chr11	118212093	118212938	100
chr11	118402036	118402311	100
chr11	118437423	118438137	100
chr11	118565961	118566297	100
chr11	118571768	118572831	100
chr11	118620902	118621220	100
chr11	118789577	118790006	100
chr11	118895429	118895907	100
chr11	118909030	118910033	100
chr11	118912560	118915207	100
chr11	118916721	118917170	100
chr11	118917314	118918613	100
chr11	118923370	118925418	100
chr11	119067549	119067933	100
chr11	119101124	119103211	100
chr11	119169081	119169688	100
chr11	119361037	119361584	100
chr11	119376342	119376748	100
chr11	119617567	119618198	100
chr11	120132055	120132667	100
chr11	121039017	121039318	100
chr11	121292685	121293097	100
chr11	121466440	121466738	100
chr11	121479462	121480092	100
chr11	122580907	122581314	100
chr11	122656169	122656904	100
chr11	122755399	122755700	100
chr11	122882567	122883492	100
chr11	123062472	123063115	100
chr11	123588186	123588833	100
chr11	123590263	123591517	100
chr11	124823496	124824284	100
chr11	124863304	124863605	100
chr11	125592829	125593599	100
chr11	126062696	126063056	100
chr11	126348799	126349129	100
chr11	126405523	126405898	100
chr11	126432354	126432630	100
chr11	128894226	128894946	100
chr11	129284714	129284998	100
chr11	129315648	129316213	100
chr11	129316228	129317018	100
chr11	129440707	129441195	100
chr11	129538422	129538705	100
chr11	130023212	130023556	100
chr11	130160752	130161591	100
chr11	134332343	134332662	100
chr12	576049	576353	100
chr12	949043	949497	100
chr12	1590112	1590990	100
chr12	1592454	1593048	100
chr12	1714024	1714305	100
chr12	1907632	1908006	100
chr12	2004166	2004793	100
chr12	2794360	2794653	100
chr12	3299994	3300368	100
chr12	4276868	4277259	100
chr12	5673698	5674098	100
chr12	6182299	6182727	100
chr12	6215759	6216841	100
chr12	6277982	6278264	100
chr12	6278337	6280746	100
chr12	6295384	6296038	100
chr12	6334682	6335571	100
chr12	6335634	6337810	100
chr12	6341922	6342254	100
chr12	6363392	6364134	100
chr12	6376985	6378005	100
chr12	6450980	6451796	100
chr12	6631329	6631675	100
chr12	6635468	6636017	100
chr12	6753435	6753814	100
chr12	6829196	6830145	100
chr12	6872530	6874015	100
chr12	6890652	6891461	100
chr12	6961242	6965328	100
chr12	7130004	7131110	100
chr12	8018663	8019347	100
chr12	8243261	8243772	100
chr12	9647925	9648695	100
chr12	10364215	10365097	100
chr12	10372485	10373185	100
chr12	10718343	10718704	100
chr12	10722419	10722712	100
chr12	11171537	11172159	100
chr12	11729140	11729488	100
chr12	11763735	11764054	100
chr12	11878496	11878798	100
chr12	11922199	11922748	100
chr12	12034970	12035266	100
chr12	12332047	12332754	100
chr12	12442650	12443055	100
chr12	12465003	12465310	100
chr12	12527836	12528384	100
chr12	12717179	12717619	100
chr12	12718238	12718520	100
chr12	12724622	12724997	100
chr12	12742746	12743265	100
chr12	12787311	12787611	100
chr12	12927373	12928108	100
chr12	12999422	13000095	100
chr12	13196406	13196990	100
chr12	13436844	13437422	100
chr12	14208015	14209346	100
chr12	14774335	14775347	100
chr12	14777137	14777450	100
chr12	14928851	14929437	100
chr12	14960839	14961704	100
chr12	15599197	15599612	100
chr12	15789323	15789926	100
chr12	18967786	18968148	100
chr12	19021379	19021699	100
chr12	19440390	19440735	100
chr12	21501258	21501921	100
chr12	22046161	22047063	100
chr12	22543523	22544256	100
chr12	22624788	22625983	100
chr12	24563902	24564173	100
chr12	26274451	26275601	100
chr12	26871117	26871440	100
chr12	26937821	26938216	100
chr12	27226387	27226711	100
chr12	27592644	27593192	100
chr12	27710255	27711580	100
chr12	29783291	29783576	100
chr12	30695357	30695658	100
chr12	30795641	30796164	100
chr12	31728536	31729585	100
chr12	31733089	31734315	100
chr12	31748926	31750225	100
chr12	31897934	31898387	100
chr12	32107367	32108118	100
chr12	32754740	32755131	100
chr12	34022432	34022988	100
chr12	38316458	38317282	100
chr12	38904539	38906438	100
chr12	40104930	40105214	100
chr12	41466729	41467122	100
chr12	43277769	43278123	100
chr12	44318261	44318794	100
chr12	45273402	45274142	100
chr12	45728679	45729087	100
chr12	46210163	46210550	100
chr12	46430550	46430884	100
chr12	47819966	47821381	100
chr12	47882116	47883614	100
chr12	48023002	48023799	100
chr12	48110791	48111170	100
chr12	48681711	48682322	100
chr12	48781058	48781780	100
chr12	48788727	48789372	100
chr12	48865126	48865991	100
chr12	49109970	49110932	100
chr12	49234779	49235156	100
chr12	49540089	49540370	100
chr12	49887291	49888795	100
chr12	49942450	49942813	100
chr12	50166747	50168034	100
chr12	50254562	50255138	100
chr12	50396312	50396631	100
chr12	50396690	50397184	100
chr12	50504883	50505350	100
chr12	51172103	51173234	100
chr12	51246381	51246719	100
chr12	51270629	51271559	100
chr12	51320791	51321138	100
chr12	51391200	51391791	100
chr12	51421514	51421902	100
chr12	51926035	51926673	100
chr12	52025825	52026154	100
chr12	52052433	52052761	100
chr12	52069852	52070986	100
chr12	52116177	52116713	100
chr12	52147569	52148407	100
chr12	52215813	52216122	100
chr12	52229890	52230227	100
chr12	52244295	52244869	100
chr12	52281049	52281598	100
chr12	52847707	52847999	100
chr12	52895326	52895668	100
chr12	52906168	52908433	100
chr12	52925041	52926723	100
chr12	52943546	52943872	100
chr12	52951556	52951839	100
chr12	52954423	52954745	100
chr12	52992980	52993332	100
chr12	53043707	53044105	100
chr12	53044117	53044495	100
chr12	53049353	53050769	100
chr12	53061582	53061913	100
chr12	53295461	53295751	100
chr12	53299851	53300169	100
chr12	53345169	53345546	100
chr12	53380898	53381290	100
chr12	53419272	53420303	100
chr12	53420825	53421298	100
chr12	53483388	53483775	100
chr12	53500706	53501017	100
chr12	53675531	53676173	100
chr12	53743345	53743772	100
chr12	54132151	54132489	100
chr12	54328300	54328703	100
chr12	55715956	55716984	100
chr12	55743644	55744309	100
chr12	55829721	55830489	100
chr12	55996916	55997522	100
chr12	56080918	56081426	100
chr12	56103557	56104800	100
chr12	56128261	56129016	100
chr12	56190533	56190868	100
chr12	56221823	56222695	100
chr12	56224801	56225116	100
chr12	56266630	56266958	100
chr12	56487665	56487955	100
chr12	56635735	56637158	100
chr12	56645457	56645783	100
chr12	56687790	56688912	100
chr12	56724698	56725360	100
chr12	57101630	57102596	100
chr12	57110138	57112437	100
chr12	57214105	57214477	100
chr12	57216029	57216298	100
chr12	57229920	57230608	100
chr12	57280361	57280916	100
chr12	57756727	57757019	100
chr12	57771593	57772496	100
chr12	57772672	57773019	100
chr12	62260443	62260940	100
chr12	62725104	62725462	100
chr12	62866186	62866544	100
chr12	62866581	62867092	100
chr12	62891812	62892136	100
chr12	63150679	63150968	100
chr12	63780302	63780639	100
chr12	63843585	63845196	100
chr12	64609236	64609515	100
chr12	64625185	64625915	100
chr12	64639455	64639886	100
chr12	64780271	64781516	100
chr12	64851891	64852280	100
chr12	65170591	65170910	100
chr12	65494447	65494764	100
chr12	65824078	65825695	100
chr12	65825702	65826167	100
chr12	66130811	66131158	100
chr12	66169176	66169908	100
chr12	66863491	66863777	100
chr12	67678559	67678876	100
chr12	67747876	67748829	100
chr12	68807867	68809109	100
chr12	69345852	69346159	100
chr12	70242777	70243781	100
chr12	70485816	70486138	100
chr12	70486150	70486443	100
chr12	70550918	70551234	100
chr12	71158086	71158707	100
chr12	71299501	71299846	100
chr12	71439223	71439539	100
chr12	71663066	71664806	100
chr12	71710365	71710672	100
chr12	72025581	72025923	100
chr12	74889588	74889940	100
chr12	74984756	74985025	100
chr12	75571796	75572099	100
chr12	75721411	75722155	100
chr12	75863691	75863985	100
chr12	75892711	75893263	100
chr12	75955248	75955593	100
chr12	75979193	75979521	100
chr12	76031784	76033043	100
chr12	76559773	76560281	100
chr12	76878694	76879009	100
chr12	79689497	79689787	100
chr12	79689799	79690904	100
chr12	79934885	79935479	100
chr12	80988188	80989124	100
chr12	82650591	82651014	100
chr12	82686433	82687653	100
chr12	85835932	85836849	100
chr12	86264811	86265377	100
chr12	88142042	88142734	100
chr12	88716026	88716352	100
chr12	88953239	88953554	100
chr12	89134392	89134705	100
chr12	89225410	89225754	100
chr12	89372598	89373170	100
chr12	89374617	89374993	100
chr12	89375301	89376623	100
chr12	89648749	89649198	100
chr12	92702743	92703889	100
chr12	92990357	92990736	100
chr12	93015626	93016397	100
chr12	93440972	93442524	100
chr12	93569928	93571768	100
chr12	93572743	93573042	100
chr12	93677287	93677852	100
chr12	94459862	94460148	100
chr12	95561460	95561755	100
chr12	95737650	95738755	100
chr12	95790873	95791427	100
chr12	95942528	95943052	100
chr12	96035204	96035556	100
chr12	96194971	96195512	100
chr12	96219474	96220334	100
chr12	96223342	96223611	100
chr12	97462683	97463050	100
chr12	98500416	98500754	100
chr12	98504014	98504291	100
chr12	101051924	101052250	100
chr12	102249358	102250180	100
chr12	103672793	103673174	100
chr12	104219402	104220495	100
chr12	104303533	104303875	100
chr12	104454952	104455249	100
chr12	104677542	104677959	100
chr12	105317826	105318533	100
chr12	105319981	105320272	100
chr12	105357199	105358057	100
chr12	106274213	106275135	100
chr12	106357871	106358442	100
chr12	108689227	108689574	100
chr12	108826138	108826528	100
chr12	108838122	108838777	100
chr12	108854333	108854989	100
chr12	108857787	108858212	100
chr12	109264170	109264699	100
chr12	109311702	109312550	100
chr12	109588651	109589175	100
chr12	109714559	109714887	100
chr12	109737812	109738180	100
chr12	109900401	109901381	100
chr12	110048383	110048758	100
chr12	110689353	110690175	100
chr12	111368263	111369080	100
chr12	111570229	111570658	100
chr12	111598097	111598472	100
chr12	112014056	112014381	100
chr12	112112474	112112761	100
chr12	112466020	112466552	100
chr12	113137077	113137372	100
chr12	113184454	113186008	100
chr12	113193913	113194288	100
chr12	115103551	115104326	100
chr12	115118695	115119067	100
chr12	115354113	115354492	100
chr12	115421804	115422674	100
chr12	115474408	115475310	100
chr12	116276813	116277193	100
chr12	116559321	116559702	100
chr12	116592181	116592839	100
chr12	117047989	117049103	100
chr12	117090703	117092032	100
chr12	117092132	117092409	100
chr12	118089392	118090325	100
chr12	118498016	118498617	100
chr12	119765875	119766146	100
chr12	120198795	120199137	100
chr12	120225884	120226486	100
chr12	120229207	120232630	100
chr12	120264172	120264582	100
chr12	120264587	120265478	100
chr12	120365766	120366089	100
chr12	120495679	120495960	100
chr12	120495972	120496884	100
chr12	120528746	120529272	100
chr12	120546131	120546698	100
chr12	120979914	120981087	100
chr12	120981088	120982080	100
chr12	121210692	121211271	100
chr12	121214784	121215277	100
chr12	121227190	121227560	100
chr12	121345070	121345714	100
chr12	121581580	121582266	100
chr12	121627226	121628522	100
chr12	121672135	121672654	100
chr12	121799170	121800257	100
chr12	121843418	121843691	100
chr12	121888308	121889009	100
chr12	121992030	121992361	100
chr12	122079051	122079399	100
chr12	122117243	122117542	100
chr12	122500218	122500808	100
chr12	122822791	122823447	100
chr12	122834986	122835274	100
chr12	122871905	122872268	100
chr12	122887353	122887643	100
chr12	122979992	122980665	100
chr12	123272263	123272589	100
chr12	123363686	123365459	100
chr12	123383278	123383648	100
chr12	123383765	123384517	100
chr12	123533670	123534762	100
chr12	123583553	123584065	100
chr12	123713811	123714695	100
chr12	123719177	123720469	100
chr12	124195186	124195599	100
chr12	124232308	124232938	100
chr12	124233317	124234205	100
chr12	124238782	124239854	100
chr12	124273484	124274251	100
chr12	124277386	124277686	100
chr12	124388946	124390506	100
chr12	124422248	124422600	100
chr12	124422918	124423609	100
chr12	124453852	124454652	100
chr12	124509470	124509895	100
chr12	124632788	124633800	100
chr12	124667260	124668330	100
chr12	124681206	124682428	100
chr12	124715274	124715918	100
chr12	124730123	124731283	100
chr12	124862889	124863272	100
chr12	124863282	124863918	100
chr12	124904697	124905062	100
chr12	124917174	124917735	100
chr12	124940560	124941330	100
chr12	125092574	125092974	100
chr12	125104874	125105282	100
chr12	125124884	125125569	100
chr12	130818247	130818973	100
chr12	132415147	132415465	100
chr12	132710104	132710573	100
chr12	132711178	132711558	100
chr12	132887703	132888380	100
chr13	19633082	19633629	100
chr13	19633944	19634500	100
chr13	19861092	19861636	100
chr13	19862646	19862979	100
chr13	19899321	19899884	100
chr13	20101737	20102046	100
chr13	20939474	20939803	100
chr13	21298355	21298657	100
chr13	22243620	22244547	100
chr13	22789233	22789528	100
chr13	22793590	22794142	100
chr13	23470722	23471332	100
chr13	24130308	24130656	100
chr13	24148810	24149634	100
chr13	24307119	24307939	100
chr13	24348679	24349256	100
chr13	24512151	24512991	100
chr13	24680700	24681100	100
chr13	24922828	24923243	100
chr13	25286757	25287775	100
chr13	25687209	25688165	100
chr13	25978327	25978992	100
chr13	25988566	25988853	100
chr13	26221454	26222569	100
chr13	26923976	26924300	100
chr13	26972128	26972403	100
chr13	27271189	27271686	100
chr13	27424748	27425488	100
chr13	27425500	27426258	100
chr13	27970942	27971243	100
chr13	28139739	28140286	100
chr13	28693976	28694284	100
chr13	30371967	30372315	100
chr13	30569935	30570224	100
chr13	30898886	30899227	100
chr13	31161413	31161978	100
chr13	32537988	32538969	100
chr13	33542337	33542822	100
chr13	33640775	33641117	100
chr13	33679323	33679898	100
chr13	36819692	36820002	100
chr13	36945357	36945679	100
chr13	37059502	37059833	100
chr13	39365015	39365481	100
chr13	40663951	40664342	100
chr13	40666038	40666847	100
chr13	40667133	40667974	100
chr13	40735328	40735599	100
chr13	41402836	41403188	100
chr13	42026236	42026865	100
chr13	42047460	42048999	100
chr13	43023542	43023929	100
chr13	44307045	44307365	100
chr13	44369237	44369530	100
chr13	44405429	44405781	100
chr13	44756170	44756887	100
chr13	44818227	44819333	100
chr13	44893900	44894804	100
chr13	44918190	44918884	100
chr13	45417903	45418640	100
chr13	45464789	45465757	100
chr13	45936655	45936941	100
chr13	46617016	46617334	100
chr13	46797040	46797413	100
chr13	48232745	48233854	100
chr13	48975431	48976876	100
chr13	49218498	49218985	100
[truncated: 5,217 more rows]

## Sheet: Legend
Dataset EV7 - Tab 1: Differentially expressed gene list following ETV4 and ETV5 double knock-down; Tab 2: GREAT analysis of ETV5 targeted DamID peaks; Tab 3: ETV5 targeted DamID peaks
