# Supplementary material for: SOX9 maintains human foetal lung tip progenitor state by enhancing WNT and RTK signalling
Source: EMBO J. 2022 Sep 19;41(21):e111338. doi: 10.15252/embj.2022111338 (PMC9627674; doi:10.15252/embj.2022111338)
Supplement: Supplementary file 9 — Dataset EV8 [file EMBJ-41-e111338-s008.xlsx]

## Sheet: qPCR primers
qPCR primers
Gene targets	For	Rev
SOX9	CCAGTACCCGCACTTGCACAAC	CTGCCCGTTCTTCACCGACTTC
ETV4	AACCGGCCAGCCATGAATTACG	TTGTCCGGGAAGGCCAAAGAGA
ETV5	ACCGGCCAGCCATGAACTATGA	AGGGCATCTGGGTCACAGACAA
MYBL2	CACCAGAAACGAGCCTGCCTTA	CTCAGGTCACACCAAGCATCAG
IRF6	AGAGAAGCAGCCACCGTTTGAG	GATCATCCGAGCCACTACTGGA
ARID5B	GAATTAGGCGGTAATCCTGGGAG	TCCGAGGTTTGATTGGAGGCAG
ZBTB7B	CCTGTCTGCCACAAGATCATCC	GCATGTGGATCTTCAGCTTGTCG
MYCN	ACCACAAGGCCCTCAGTACCTC	AGGAACGCCGCTTCTCCACA
SOX2	TACAGCATGTCCTACTCGCAG	GAGGAAGAGGTAACCACAGGG
CFTR	CAAGCATTTGCTGATTGCACAG	GGAATCGTACTGCCGCACTTT
ACTB	AGAAGAGCTACGAGCTGCCTGAC	GGAGTTGAAGGTAGTTTCGTGGATG

## Sheet: gRNA sequences
gRNA sequences
	No.	gRNA Sequences (5'-3')
SOX9	1	AGACTCGCCAGTTTCAACCC
	6	AGACTCGCCAGTTTCAACCC
	7	GGGAGTTGGAGAGCCGAAAG
SOX2	2	TCTCAGTCCTAGTCTTAAAG
	8	GACAGCCCCCGTCACATGGA
ETV4	1	GCCTCAGGTGAGGCTGCGGG
	2	GCTTTTGTGAATGGAACCCC
ETV5	1	GGGCCGAACCGCTCCGAAGA
	2	GCGGTTCACCGTCTTCGGAG
MYBL2	2	GACTGCAGTTCCTGCGAGCG
	3	GTCCTGCGAGCGAGGAGCGC
IRF6	2	GTAAGGGCTGGTGCGGGACG
	3	GACGTGAGCTCGGCGCACCT
ZBTB7B	1	GCTGCTGAGGCTCACAGTGT
	3	GGCGGCCTTCTGACCAGGAC
ARID5B	1	GAGAAAGAGGAGCAGCGCCC
	3	GGATCTCGGCGGGAAGAGGA
*ETVs double knockdown vector #1 contains ETV4 gRNA1 and ETV5 gRNA1; ETVs double knockdown vector #2 contains ETV4 gRNA2 and ETV5 gRNA2

## Sheet: NGS primers
NGS primers
Forward primer	Sequence
Universal_F	AATGATACGGCGACCACCGAGATCTACACTCTTTCCCTACACGACGCTCTTCCGATCTTAAGTAGAGGCTTTATATATCTTGTGGAAAGGACGAAACACC
Reverse_primer	Sequence
N727_R	CAAGCAGAAGACGGCATACGAGATACTGATCGGTGACTGGAGTTCAGACGTGTGCTCTTCCGATCTGCACCCGTTCAATTGCCGAC
N702_R	CAAGCAGAAGACGGCATACGAGATCTAGTACGGTGACTGGAGTTCAGACGTGTGCTCTTCCGATCTGCACCCGTTCAATTGCCGAC
N705_R	CAAGCAGAAGACGGCATACGAGATAGGAGTCCGTGACTGGAGTTCAGACGTGTGCTCTTCCGATCTGCACCCGTTCAATTGCCGAC
N720_R	CAAGCAGAAGACGGCATACGAGATAGGCTCCGGTGACTGGAGTTCAGACGTGTGCTCTTCCGATCTGCACCCGTTCAATTGCCGAC
N710_R	CAAGCAGAAGACGGCATACGAGATCAGCCTCGGTGACTGGAGTTCAGACGTGTGCTCTTCCGATCTGCACCCGTTCAATTGCCGAC
N703_R	CAAGCAGAAGACGGCATACGAGATTTCTGCCTGTGACTGGAGTTCAGACGTGTGCTCTTCCGATCTGCACCCGTTCAATTGCCGAC
N707_R	CAAGCAGAAGACGGCATACGAGATGTAGAGAGGTGACTGGAGTTCAGACGTGTGCTCTTCCGATCTGCACCCGTTCAATTGCCGAC
N711_R	CAAGCAGAAGACGGCATACGAGATTGCCTCTTGTGACTGGAGTTCAGACGTGTGCTCTTCCGATCTGCACCCGTTCAATTGCCGAC
N714_R	CAAGCAGAAGACGGCATACGAGATTCATGAGCGTGACTGGAGTTCAGACGTGTGCTCTTCCGATCTGCACCCGTTCAATTGCCGAC
N726_R	CAAGCAGAAGACGGCATACGAGATGTCTTAGGGTGACTGGAGTTCAGACGTGTGCTCTTCCGATCTGCACCCGTTCAATTGCCGAC
Sequencing primer	TCCGATCTTAAGTAGAGGCTTTATATATCTTGTGGAAAGGACGAAACACC
	Binding to gRNA vector sequence
	Index sequence
	TrueSeq Indexed adapter

## Sheet: Legend
Dataset EV8 - Tab 1: oligo sequences used for qRT-PCR; Tab 2: gRNA sequences used for specific knock-down experiments of individual genes; Tab 3: oligos used for NGS sequencing in the CRISPRi screen
