# Supplementary material for: SOX9 maintains human foetal lung tip progenitor state by enhancing WNT and RTK signalling
Source: EMBO J. 2022 Sep 19;41(21):e111338. doi: 10.15252/embj.2022111338 (PMC9627674; doi:10.15252/embj.2022111338)
Supplement: Supplementary file 10 — Dataset EV9 [file EMBJ-41-e111338-s012.xlsx]

## Sheet: Legend
Dataset EV9 - Full CRISPRi screen results shown as fold changes with associated p-values for each condition

## Sheet: before→TFKd
Gene	lfc	fdr	fdr_log10	p	p_log10	pos_p	neg_p	neg_fdr	pos_fdr
ARID3B	0.057958	0.999995	2.17148e-06	0.63635	0.196304	0.63635	0.74016	0.992954	0.999995
ARID5B	-0.68045	0.190319	0.720518	0.013507	1.86944	0.76847	0.013507	0.190319	0.999995
ARNTL2	-0.18416	0.992954	0.00307087	0.70291	0.1531	0.87963	0.70291	0.992954	0.999995
BSCtrl1	0.33303	0.823346	0.0844176	0.11686	0.932334	0.11686	0.98014	0.992954	0.823346
BSCtrl10	0.34418	0.920328	0.0360574	0.23121	0.635993	0.23121	0.98014	0.992954	0.920328
BSCtrl100	0.37993	0.823346	0.0844176	0.11686	0.932334	0.11686	0.89445	0.992954	0.823346
BSCtrl101	0.038739	0.920328	0.0360574	0.30876	0.510379	0.30876	0.78757	0.992954	0.920328
BSCtrl102	0.033747	0.999995	2.17148e-06	0.67443	0.171063	0.67443	0.66896	0.992954	0.999995
BSCtrl11	0.27059	0.920328	0.0360574	0.30876	0.510379	0.30876	0.45471	0.992954	0.920328
BSCtrl12	0.1509	0.941207	0.0263149	0.38863	0.410464	0.38863	0.32499	0.992954	0.941207
BSCtrl13	0.2695	0.823346	0.0844176	0.11686	0.932334	0.11686	0.96681	0.992954	0.823346
BSCtrl14	0.033747	0.999995	2.17148e-06	0.8411	0.0751524	0.8411	0.86691	0.992954	0.999995
BSCtrl15	-0.17986	0.992954	0.00307087	0.62114	0.206811	0.45991	0.62114	0.992954	0.967368
BSCtrl16	0.053533	0.920328	0.0360574	0.30876	0.510379	0.30876	0.91777	0.992954	0.920328
BSCtrl17	-0.21625	0.992954	0.00307087	0.24772	0.606039	0.23121	0.24772	0.992954	0.920328
BSCtrl18	-0.0040083	0.992954	0.00307087	0.75677	0.121036	0.38863	0.75677	0.992954	0.941207
BSCtrl19	0.2695	0.920328	0.0360574	0.23121	0.635993	0.23121	0.98014	0.992954	0.920328
BSCtrl2	0.2695	0.920328	0.0360574	0.30876	0.510379	0.30876	0.93276	0.992954	0.920328
BSCtrl20	0.12684	0.999995	2.17148e-06	0.71713	0.144402	0.71713	0.62114	0.992954	0.999995
BSCtrl21	-0.081149	0.992954	0.00307087	0.66896	0.1746	0.45991	0.66896	0.992954	0.967368
BSCtrl22	0.033747	0.999995	2.17148e-06	0.60696	0.21684	0.60696	0.5073	0.992954	0.999995
BSCtrl23	0.010137	0.967368	0.0144083	0.52425	0.280462	0.52425	0.82789	0.992954	0.967368
BSCtrl24	-0.12776	0.992954	0.00307087	0.24772	0.606039	0.30876	0.24772	0.992954	0.920328
BSCtrl25	0.053533	0.920328	0.0360574	0.30876	0.510379	0.30876	0.82789	0.992954	0.920328
BSCtrl26	-0.0040083	0.992954	0.00307087	0.78757	0.103711	0.8411	0.78757	0.992954	0.999995
BSCtrl27	0.34418	0.823346	0.0844176	0.11686	0.932334	0.11686	0.75677	0.992954	0.823346
BSCtrl28	0.038739	0.999995	2.17148e-06	0.60696	0.21684	0.60696	0.62114	0.992954	0.999995
BSCtrl29	0.44594	0.920328	0.0360574	0.23121	0.635993	0.23121	0.96681	0.992954	0.920328
BSCtrl3	0.033747	0.967368	0.0144083	0.52425	0.280462	0.52425	0.89445	0.992954	0.967368
BSCtrl30	-0.11392	0.992954	0.00307087	0.20308	0.692333	0.97619	0.20308	0.992954	0.999995
BSCtrl31	0.1509	0.920328	0.0360574	0.23121	0.635993	0.23121	0.82789	0.992954	0.920328
BSCtrl32	0.010137	0.941207	0.0263149	0.38863	0.410464	0.38863	0.66896	0.992954	0.941207
BSCtrl33	0.26998	0.967368	0.0144083	0.52425	0.280462	0.52425	0.93276	0.992954	0.967368
BSCtrl34	0.2695	0.999995	2.17148e-06	0.60696	0.21684	0.60696	0.62114	0.992954	0.999995
BSCtrl35	0.0086715	0.823346	0.0844176	0.11686	0.932334	0.11686	0.75677	0.992954	0.823346
BSCtrl36	0.12684	0.920328	0.0360574	0.30876	0.510379	0.30876	0.55167	0.992954	0.920328
BSCtrl37	-0.17986	0.992954	0.00307087	0.62114	0.206811	0.98755	0.62114	0.992954	0.999995
BSCtrl38	0.31784	0.920328	0.0360574	0.30876	0.510379	0.30876	0.45471	0.992954	0.920328
BSCtrl39	0.26998	0.967368	0.0144083	0.52425	0.280462	0.52425	0.94674	0.992954	0.967368
BSCtrl4	0.26998	0.920328	0.0360574	0.23121	0.635993	0.23121	0.91777	0.992954	0.920328
BSCtrl40	-0.21625	0.992954	0.00307087	0.55167	0.258321	0.8411	0.55167	0.992954	0.999995
BSCtrl41	0.053533	0.823346	0.0844176	0.11686	0.932334	0.11686	0.97461	0.992954	0.823346
BSCtrl42	0.1509	0.999995	2.17148e-06	0.67443	0.171063	0.67443	0.86691	0.992954	0.999995
BSCtrl43	0.010137	0.823346	0.0844176	0.11686	0.932334	0.11686	0.45471	0.992954	0.823346
BSCtrl44	0.053533	0.920328	0.0360574	0.30876	0.510379	0.30876	0.75677	0.992954	0.920328
BSCtrl45	0.038739	0.999995	2.17148e-06	0.88969	0.0507613	0.88969	0.62114	0.992954	0.999995
BSCtrl46	0.31784	0.941207	0.0263149	0.38863	0.410464	0.38863	0.89445	0.992954	0.941207
BSCtrl47	-0.0040083	0.992954	0.00307087	0.5073	0.294735	0.45991	0.5073	0.992954	0.967368
BSCtrl48	0.033747	0.999995	2.17148e-06	0.81401	0.0893703	0.81401	0.55167	0.992954	0.999995
BSCtrl49	0.44594	0.941207	0.0263149	0.38863	0.410464	0.38863	0.45471	0.992954	0.941207
BSCtrl5	-0.53225	0.608913	0.215445	0.058927	1.22969	0.38863	0.058927	0.608913	0.941207
BSCtrl50	-0.12776	0.992954	0.00307087	0.66896	0.1746	0.95266	0.66896	0.992954	0.999995
BSCtrl51	0.27059	0.823346	0.0844176	0.11686	0.932334	0.11686	0.55167	0.992954	0.823346
BSCtrl52	0.33303	0.920328	0.0360574	0.30876	0.510379	0.30876	0.62114	0.992954	0.920328
BSCtrl53	0.12684	0.999995	2.17148e-06	0.81401	0.0893703	0.81401	0.91777	0.992954	0.999995
BSCtrl54	-0.11392	0.992954	0.00307087	0.5073	0.294735	0.94191	0.5073	0.992954	0.999995
BSCtrl55	-0.0040083	0.992954	0.00307087	0.45471	0.342265	0.81401	0.45471	0.992954	0.999995
BSCtrl56	0.33303	0.823346	0.0844176	0.11686	0.932334	0.11686	0.55167	0.992954	0.823346
BSCtrl57	-0.11392	0.992954	0.00307087	0.66896	0.1746	0.45991	0.66896	0.992954	0.967368
BSCtrl58	-0.084575	0.992954	0.00307087	0.32499	0.48813	0.30876	0.32499	0.992954	0.920328
BSCtrl59	0.038739	0.999995	2.17148e-06	0.78958	0.102604	0.78958	0.82789	0.992954	0.999995
BSCtrl6	-0.17986	0.992954	0.00307087	0.62114	0.206811	0.91185	0.62114	0.992954	0.999995
BSCtrl60	0.12684	0.941207	0.0263149	0.38863	0.410464	0.38863	0.75677	0.992954	0.941207
BSCtrl61	0.1509	0.920328	0.0360574	0.23121	0.635993	0.23121	0.62114	0.992954	0.920328
BSCtrl62	0.33303	0.823346	0.0844176	0.11686	0.932334	0.11686	0.75677	0.992954	0.823346
BSCtrl63	0.12684	0.920328	0.0360574	0.30876	0.510379	0.30876	0.78757	0.992954	0.920328
BSCtrl64	0.053533	0.999995	2.17148e-06	0.67443	0.171063	0.67443	0.89445	0.992954	0.999995
BSCtrl65	0.033747	0.967368	0.0144083	0.52425	0.280462	0.52425	0.5073	0.992954	0.967368
BSCtrl66	-0.084575	0.992954	0.00307087	0.24772	0.606039	0.60696	0.24772	0.992954	0.999995
BSCtrl67	0.038739	0.941207	0.0263149	0.38863	0.410464	0.38863	0.55167	0.992954	0.941207
BSCtrl68	-0.081149	0.992954	0.00307087	0.5073	0.294735	0.52425	0.5073	0.992954	0.967368
BSCtrl69	0.37993	0.920328	0.0360574	0.30876	0.510379	0.30876	0.78757	0.992954	0.920328
BSCtrl7	0.010137	0.823346	0.0844176	0.11686	0.932334	0.11686	0.82789	0.992954	0.823346
BSCtrl70	0.12684	0.999995	2.17148e-06	0.75042	0.124696	0.75042	0.89445	0.992954	0.999995
BSCtrl71	-0.12776	0.992954	0.00307087	0.45471	0.342265	0.23121	0.45471	0.992954	0.920328
BSCtrl72	0.1509	0.823346	0.0844176	0.11686	0.932334	0.11686	0.95899	0.992954	0.823346
BSCtrl73	0.2695	0.920328	0.0360574	0.30876	0.510379	0.30876	0.82789	0.992954	0.920328
BSCtrl74	0.26998	0.941207	0.0263149	0.38863	0.410464	0.38863	0.24772	0.992954	0.941207
BSCtrl75	0.010137	0.967368	0.0144083	0.45991	0.337327	0.45991	0.75677	0.992954	0.967368
BSCtrl76	0.33303	0.823346	0.0844176	0.11686	0.932334	0.11686	0.93276	0.992954	0.823346
BSCtrl77	0.0086715	0.999995	2.17148e-06	0.8411	0.0751524	0.8411	0.66896	0.992954	0.999995
BSCtrl78	-0.0040083	0.992954	0.00307087	0.32499	0.48813	0.60696	0.32499	0.992954	0.999995
BSCtrl79	-0.11392	0.992954	0.00307087	0.45471	0.342265	0.45991	0.45471	0.992954	0.967368
BSCtrl8	-0.21625	0.992954	0.00307087	0.55167	0.258321	0.98755	0.55167	0.992954	0.999995
BSCtrl80	-0.0040083	0.992954	0.00307087	0.62114	0.206811	0.71713	0.62114	0.992954	0.999995
BSCtrl81	0.34418	0.967368	0.0144083	0.52425	0.280462	0.52425	0.78757	0.992954	0.967368
BSCtrl82	0.12684	0.920328	0.0360574	0.23121	0.635993	0.23121	0.24772	0.992954	0.920328
BSCtrl83	0.038739	0.999995	2.17148e-06	0.75042	0.124696	0.75042	0.86691	0.992954	0.999995
BSCtrl84	0.053533	0.823346	0.0844176	0.11686	0.932334	0.11686	0.82789	0.992954	0.823346
BSCtrl85	0.12684	0.999995	2.17148e-06	0.67443	0.171063	0.67443	0.89445	0.992954	0.999995
BSCtrl86	-0.0040083	0.992954	0.00307087	0.91777	0.0372661	0.11686	0.91777	0.992954	0.823346
BSCtrl87	0.1509	0.920328	0.0360574	0.23121	0.635993	0.23121	0.45471	0.992954	0.920328
BSCtrl88	0.053533	0.999995	2.17148e-06	0.60696	0.21684	0.60696	0.62114	0.992954	0.999995
BSCtrl89	0.038739	0.967368	0.0144083	0.52425	0.280462	0.52425	0.75677	0.992954	0.967368
BSCtrl9	0.033747	0.999995	2.17148e-06	0.71713	0.144402	0.71713	0.91777	0.992954	0.999995
BSCtrl90	-0.21625	0.992954	0.00307087	0.55167	0.258321	0.30876	0.55167	0.992954	0.920328
BSCtrl91	0.033747	0.920328	0.0360574	0.23121	0.635993	0.23121	0.32499	0.992954	0.920328
BSCtrl92	-0.084575	0.992954	0.00307087	0.66896	0.1746	0.52425	0.66896	0.992954	0.967368
BSCtrl93	0.26998	0.920328	0.0360574	0.30876	0.510379	0.30876	0.98014	0.992954	0.920328
BSCtrl94	0.1509	0.999995	2.17148e-06	0.67443	0.171063	0.67443	0.82789	0.992954	0.999995
BSCtrl95	0.2695	0.823346	0.0844176	0.11686	0.932334	0.11686	0.75677	0.992954	0.823346
BSCtrl96	-0.0040083	0.992954	0.00307087	0.5073	0.294735	0.60696	0.5073	0.992954	0.999995
BSCtrl97	-0.0040083	0.992954	0.00307087	0.24772	0.606039	0.52425	0.24772	0.992954	0.967368
BSCtrl98	0.010137	0.941207	0.0263149	0.38863	0.410464	0.38863	0.86691	0.992954	0.941207
BSCtrl99	-0.21977	0.992954	0.00307087	0.32499	0.48813	0.23121	0.32499	0.992954	0.920328
COPA	-2.3254	0.000386	3.41341	1.4957e-05	4.82516	1	1.4957e-05	0.000386	0.999995
CTNNB1	-2.2486	0.000386	3.41341	1.4957e-05	4.82516	0.99998	1.4957e-05	0.000386	0.999995
CUX1	-0.3652	0.992954	0.00307087	0.29064	0.536645	0.93167	0.29064	0.992954	0.999995
E2F1	-0.4946	0.209925	0.677936	0.017764	1.75046	0.99476	0.017764	0.209925	0.999995
E2F2	-0.27407	0.992954	0.00307087	0.58094	0.235869	0.76457	0.58094	0.992954	0.999995
E2F8	0.062225	0.823346	0.0844176	0.034915	1.45699	0.034915	0.84826	0.992954	0.823346
EED	-0.52558	0.685616	0.163919	0.070773	1.15013	0.76659	0.070773	0.685616	0.999995
EIF3A	-1.9365	0.000193	3.71444	4.9858e-06	5.30227	1	4.9858e-06	0.000193	0.999995
ESR2	0.098419	0.999995	2.17148e-06	0.73795	0.131973	0.73795	0.59775	0.992954	0.999995
ETS2	0.038165	0.999995	2.17148e-06	0.64552	0.19009	0.64552	0.69538	0.992954	0.999995
ETV4	0.12889	0.999995	2.17148e-06	0.56516	0.247829	0.56516	0.16562	0.992954	0.999995
ETV5	-0.62702	0.205757	0.686645	0.01593	1.79778	0.98014	0.01593	0.205757	0.999995
FOXA1	0.054105	0.999995	2.17148e-06	0.90046	0.0455356	0.90046	0.35725	0.992954	0.999995
FOXA2	-0.47768	0.68729	0.16286	0.07538	1.12274	0.99677	0.07538	0.68729	0.999995
FOXM1	0.013203	0.999995	2.17148e-06	0.85674	0.067151	0.85674	0.90374	0.992954	0.999995
FOXP1	0.12595	0.920328	0.0360574	0.24258	0.615145	0.24258	0.53832	0.992954	0.920328
FOXP4	-0.07729	0.992954	0.00307087	0.71971	0.142842	0.877	0.71971	0.992954	0.999995
GATA6	-0.72201	0.166838	0.777705	0.0096874	2.01379	0.98934	0.0096874	0.166838	0.999995
GRHL2	0.64764	0.823346	0.0844176	0.028444	1.54601	0.028444	0.72194	0.992954	0.823346
HDGF	0.023054	0.999995	2.17148e-06	0.56202	0.250248	0.56202	0.59487	0.992954	0.999995
HIF1A	-0.15119	0.992954	0.00307087	0.38709	0.412188	0.85367	0.38709	0.992954	0.999995
HMGA1	0.029757	0.823346	0.0844176	0.053512	1.27155	0.053512	0.71008	0.992954	0.823346
HMGA2	0.078016	0.999995	2.17148e-06	0.86749	0.0617355	0.86749	0.70531	0.992954	0.999995
HNF1B	-0.26269	0.992954	0.00307087	0.17429	0.758728	0.92527	0.17429	0.992954	0.999995
HNF4A	-0.19199	0.992954	0.00307087	0.47918	0.319501	0.99285	0.47918	0.992954	0.999995
IRF1	-0.087909	0.992954	0.00307087	0.40329	0.394383	0.85814	0.40329	0.992954	0.999995
IRF6	1.1934	0.006955	2.1577	4.4872e-05	4.34802	4.4872e-05	1	0.999995	0.006955
MEIS2	0.19593	0.823346	0.0844176	0.022072	1.65616	0.022072	0.74214	0.992954	0.823346
MSX2	0.076895	0.967368	0.0144083	0.41966	0.377102	0.41966	0.95316	0.992954	0.967368
MYBL2	-4.0511	0.000193	3.71444	4.9858e-06	5.30227	1	4.9858e-06	0.000193	0.999995
MYC	-0.29211	0.733514	0.134592	0.085182	1.06965	0.96747	0.085182	0.733514	0.999995
MYCN	0.18204	0.920328	0.0360574	0.15288	0.815649	0.15288	0.30518	0.992954	0.920328
MYRF	-0.59931	0.209925	0.677936	0.018961	1.72214	0.86113	0.018961	0.209925	0.999995
NFE2L3	0.10889	0.999995	2.17148e-06	0.87438	0.0582998	0.87438	0.8411	0.992954	0.999995
NPAS2	0.20276	0.941207	0.0263149	0.35043	0.455399	0.35043	0.90855	0.992954	0.941207
PLK1	-2.5984	0.000193	3.71444	4.9858e-06	5.30227	1	4.9858e-06	0.000193	0.999995
POU2F1	0.37367	0.967368	0.0144083	0.42385	0.372788	0.42385	0.84245	0.992954	0.967368
PRDM15	0.2005	0.999995	2.17148e-06	0.64846	0.188117	0.64846	0.13618	0.992954	0.999995
PRDM16	0.098741	0.999995	2.17148e-06	0.77277	0.11195	0.77277	0.3897	0.992954	0.999995
PRPF8	-2.6934	0.000193	3.71444	4.9858e-06	5.30227	1	4.9858e-06	0.000193	0.999995
RFX1	-0.31881	0.992954	0.00307087	0.36548	0.437136	0.94697	0.36548	0.992954	0.999995
SOX2	-0.043107	0.992954	0.00307087	0.84559	0.0728402	0.42783	0.84559	0.992954	0.967368
SOX9	-0.86554	0.00828	2.08197	0.00037393	3.42721	0.63961	0.00037393	0.00828	0.999995
SUZ12	-0.86011	0.126449	0.898085	0.0065264	2.18533	0.99517	0.0065264	0.126449	0.999995
TAZ	0.33677	0.967368	0.0144083	0.49095	0.308963	0.49095	0.99597	0.999995	0.967368
TGIF1	0.16746	0.999995	2.17148e-06	0.63353	0.198233	0.63353	0.81162	0.992954	0.999995
YAP1	0.1145	0.999995	2.17148e-06	0.58197	0.235099	0.58197	0.48472	0.992954	0.999995
ZBTB7B	-0.5819	0.167002	0.777278	0.010774	1.96762	0.99934	0.010774	0.167002	0.999995
ZFHX3	0.368	0.823346	0.0844176	0.059705	1.22399	0.059705	0.77071	0.992954	0.823346
ZNF219	-0.19745	0.992954	0.00307087	0.42034	0.376399	0.35504	0.42034	0.992954	0.941207

## Sheet: before→c13393
Gene	lfc	fdr	fdr_log10	p	p_log10	pos_p	neg_p	neg_fdr	pos_fdr
ARID3B	0.13612	0.994363	0.00245504	0.71851	0.143567	0.71851	0.69424	0.990762	0.994363
ARID5B	-0.85674	0.990762	0.00403066	0.084684	1.0722	0.84421	0.084684	0.990762	0.999995
ARNTL2	-0.42948	0.990762	0.00403066	0.40637	0.391078	0.76745	0.40637	0.990762	0.999995
BSCtrl1	0.30352	0.931972	0.0305971	0.4056	0.391902	0.4056	0.57577	0.990762	0.931972
BSCtrl10	0.38121	0.931972	0.0305971	0.24428	0.612112	0.24428	0.57577	0.990762	0.931972
BSCtrl100	0.40506	0.931972	0.0305971	0.26951	0.569425	0.26951	0.65641	0.990762	0.931972
BSCtrl101	0.28224	0.931972	0.0305971	0.23836	0.622767	0.23836	0.83706	0.990762	0.931972
BSCtrl102	-0.35876	0.990762	0.00403066	0.38382	0.415872	0.63735	0.38382	0.990762	0.931972
BSCtrl11	0.30352	0.931972	0.0305971	0.23836	0.622767	0.23836	0.62766	0.990762	0.931972
BSCtrl12	0.34223	0.931972	0.0305971	0.30419	0.516855	0.30419	0.72357	0.990762	0.931972
BSCtrl13	0.38121	0.931972	0.0305971	0.20642	0.685248	0.20642	0.91859	0.990762	0.931972
BSCtrl14	0.26749	0.931972	0.0305971	0.37256	0.428804	0.37256	0.82932	0.990762	0.931972
BSCtrl15	0.34223	0.931972	0.0305971	0.62681	0.202864	0.62681	0.45303	0.990762	0.931972
BSCtrl16	0.30352	0.931972	0.0305971	0.59192	0.227737	0.59192	0.83706	0.990762	0.931972
BSCtrl17	0.28224	0.931972	0.0305971	0.27085	0.567271	0.27085	0.45661	0.990762	0.931972
BSCtrl18	-0.19212	0.990762	0.00403066	0.23668	0.625838	0.83096	0.23668	0.990762	0.999995
BSCtrl19	0.38121	0.931972	0.0305971	0.20642	0.685248	0.20642	0.94504	0.990762	0.931972
BSCtrl2	0.32537	0.931972	0.0305971	0.52336	0.281199	0.52336	0.74002	0.990762	0.931972
BSCtrl20	0.34223	0.931972	0.0305971	0.063763	1.19543	0.063763	0.98287	0.995722	0.931972
BSCtrl21	-0.36486	0.990762	0.00403066	0.15467	0.810594	0.91822	0.15467	0.990762	0.999995
BSCtrl22	0.30352	0.931972	0.0305971	0.59192	0.227737	0.59192	0.52059	0.990762	0.931972
BSCtrl23	-0.14635	0.990762	0.00403066	0.45303	0.343873	0.33391	0.45303	0.990762	0.931972
BSCtrl24	-0.68572	0.990762	0.00403066	0.29694	0.527331	0.88605	0.29694	0.990762	0.999995
BSCtrl25	-0.36486	0.990762	0.00403066	0.44604	0.350626	0.23836	0.44604	0.990762	0.931972
BSCtrl26	0.28224	0.931972	0.0305971	0.37256	0.428804	0.37256	0.92753	0.990762	0.931972
BSCtrl27	0.40506	0.931972	0.0305971	0.39276	0.405873	0.39276	0.57577	0.990762	0.931972
BSCtrl28	0.34223	0.931972	0.0305971	0.62681	0.202864	0.62681	0.83706	0.990762	0.931972
BSCtrl29	0.59559	0.931972	0.0305971	0.050531	1.29644	0.050531	0.91859	0.990762	0.931972
BSCtrl3	0.33939	0.931972	0.0305971	0.30329	0.518142	0.30329	0.65641	0.990762	0.931972
BSCtrl30	-0.8979	0.625708	0.203628	0.036331	1.43972	0.92606	0.036331	0.625708	0.999995
BSCtrl31	0.33939	0.931972	0.0305971	0.20642	0.685248	0.20642	0.45303	0.990762	0.931972
BSCtrl32	-0.19549	0.990762	0.00403066	0.60252	0.220029	0.78144	0.60252	0.990762	0.999995
BSCtrl33	0.48585	0.931972	0.0305971	0.33391	0.476371	0.33391	0.78965	0.990762	0.931972
BSCtrl34	0.34223	0.931972	0.0305971	0.57931	0.237089	0.57931	0.23668	0.990762	0.931972
BSCtrl35	0.37532	0.931972	0.0305971	0.4056	0.391902	0.4056	0.81153	0.990762	0.931972
BSCtrl36	0.12452	0.971596	0.0125143	0.68952	0.161453	0.68952	0.62766	0.990762	0.971596
BSCtrl37	-0.36486	0.990762	0.00403066	0.23668	0.625838	0.95458	0.23668	0.990762	0.999995
BSCtrl38	0.37532	0.931972	0.0305971	0.23836	0.622767	0.23836	0.62766	0.990762	0.931972
BSCtrl39	0.48585	0.931972	0.0305971	0.34921	0.456913	0.34921	0.78965	0.990762	0.931972
BSCtrl4	0.40506	0.931972	0.0305971	0.15173	0.818929	0.15173	0.92753	0.990762	0.931972
BSCtrl40	0.26749	0.931972	0.0305971	0.55589	0.255011	0.55589	0.69752	0.990762	0.931972
BSCtrl41	0.33939	0.931972	0.0305971	0.26951	0.569425	0.26951	0.94504	0.990762	0.931972
BSCtrl42	0.12452	0.971596	0.0125143	0.68952	0.161453	0.68952	0.57577	0.990762	0.971596
BSCtrl43	-0.29195	0.990762	0.00403066	0.48162	0.317295	0.4056	0.48162	0.990762	0.931972
BSCtrl44	-0.19212	0.990762	0.00403066	0.55791	0.253436	0.83744	0.55791	0.990762	0.999995
BSCtrl45	0.26749	0.931972	0.0305971	0.62681	0.202864	0.62681	0.45303	0.990762	0.931972
BSCtrl46	0.59559	0.931972	0.0305971	0.11416	0.942486	0.11416	0.65641	0.990762	0.931972
BSCtrl47	0.37532	0.931972	0.0305971	0.45531	0.341693	0.45531	0.72357	0.990762	0.931972
BSCtrl48	0.33939	0.931972	0.0305971	0.30329	0.518142	0.30329	0.69752	0.990762	0.931972
BSCtrl49	0.40506	0.931972	0.0305971	0.39276	0.405873	0.39276	0.39644	0.990762	0.931972
BSCtrl5	-0.8979	0.990762	0.00403066	0.14906	0.826639	0.83096	0.14906	0.990762	0.999995
BSCtrl50	-0.19549	0.990762	0.00403066	0.60252	0.220029	0.88605	0.60252	0.990762	0.999995
BSCtrl51	0.4869	0.931972	0.0305971	0.075849	1.12005	0.075849	0.74002	0.990762	0.931972
BSCtrl52	0.34223	0.931972	0.0305971	0.30329	0.518142	0.30329	0.87705	0.990762	0.931972
BSCtrl53	0.32537	0.931972	0.0305971	0.23562	0.627788	0.23562	0.91859	0.990762	0.931972
BSCtrl54	-0.19212	0.990762	0.00403066	0.24597	0.609118	0.94927	0.24597	0.990762	0.999995
BSCtrl55	0.28224	0.931972	0.0305971	0.49118	0.308759	0.49118	0.75409	0.990762	0.931972
BSCtrl56	-0.36486	0.990762	0.00403066	0.44604	0.350626	0.4056	0.44604	0.990762	0.931972
BSCtrl57	0.12452	0.931972	0.0305971	0.50735	0.294692	0.50735	0.65641	0.990762	0.931972
BSCtrl58	-0.68572	0.990762	0.00403066	0.29694	0.527331	0.85512	0.29694	0.990762	0.999995
BSCtrl59	0.32537	0.931972	0.0305971	0.52336	0.281199	0.52336	0.45303	0.990762	0.931972
BSCtrl6	-0.19212	0.990762	0.00403066	0.45303	0.343873	0.85512	0.45303	0.990762	0.999995
BSCtrl60	0.26749	0.931972	0.0305971	0.51697	0.286535	0.51697	0.81153	0.990762	0.931972
BSCtrl61	0.34223	0.931972	0.0305971	0.30419	0.516855	0.30419	0.8958	0.990762	0.931972
BSCtrl62	0.59559	0.931972	0.0305971	0.18761	0.726744	0.18761	0.81153	0.990762	0.931972
BSCtrl63	0.26749	0.931972	0.0305971	0.37256	0.428804	0.37256	0.87705	0.990762	0.931972
BSCtrl64	-0.36486	0.990762	0.00403066	0.23668	0.625838	0.83744	0.23668	0.990762	0.999995
BSCtrl65	-0.14635	0.990762	0.00403066	0.60252	0.220029	0.50735	0.60252	0.990762	0.931972
BSCtrl66	0.37532	0.931972	0.0305971	0.45531	0.341693	0.45531	0.45661	0.990762	0.931972
BSCtrl67	-0.19549	0.990762	0.00403066	0.60252	0.220029	0.57931	0.60252	0.990762	0.931972
BSCtrl68	-0.35876	0.990762	0.00403066	0.44604	0.350626	0.42525	0.44604	0.990762	0.931972
BSCtrl69	0.30352	0.931972	0.0305971	0.26951	0.569425	0.26951	0.87705	0.990762	0.931972
BSCtrl7	-0.29195	0.990762	0.00403066	0.23668	0.625838	0.4056	0.23668	0.990762	0.931972
BSCtrl70	0.37532	0.931972	0.0305971	0.23562	0.627788	0.23562	0.65641	0.990762	0.931972
BSCtrl71	0.12452	0.931972	0.0305971	0.33391	0.476371	0.33391	0.39644	0.990762	0.931972
BSCtrl72	0.32537	0.931972	0.0305971	0.4056	0.391902	0.4056	0.52059	0.990762	0.931972
BSCtrl73	-0.68572	0.990762	0.00403066	0.16691	0.777518	0.86162	0.16691	0.990762	0.999995
BSCtrl74	0.48585	0.931972	0.0305971	0.34921	0.456913	0.34921	0.45661	0.990762	0.931972
BSCtrl75	-0.19212	0.990762	0.00403066	0.55791	0.253436	0.81849	0.55791	0.990762	0.999995
BSCtrl76	0.65086	0.931972	0.0305971	0.12235	0.912396	0.12235	0.83706	0.990762	0.931972
BSCtrl77	0.28224	0.931972	0.0305971	0.49118	0.308759	0.49118	0.69752	0.990762	0.931972
BSCtrl78	0.30352	0.931972	0.0305971	0.62681	0.202864	0.62681	0.72357	0.990762	0.931972
BSCtrl79	-0.35876	0.990762	0.00403066	0.18226	0.739309	0.91822	0.18226	0.990762	0.999995
BSCtrl8	-0.35876	0.990762	0.00403066	0.44604	0.350626	0.88605	0.44604	0.990762	0.999995
BSCtrl80	0.37532	0.931972	0.0305971	0.30419	0.516855	0.30419	0.92753	0.990762	0.931972
BSCtrl81	0.28224	0.931972	0.0305971	0.47992	0.318831	0.47992	0.57577	0.990762	0.931972
BSCtrl82	-0.68572	0.990762	0.00403066	0.29694	0.527331	0.68789	0.29694	0.990762	0.971596
BSCtrl83	0.32537	0.931972	0.0305971	0.23836	0.622767	0.23836	0.94504	0.990762	0.931972
BSCtrl84	0.30352	0.931972	0.0305971	0.4056	0.391902	0.4056	0.45303	0.990762	0.931972
BSCtrl85	-0.29195	0.990762	0.00403066	0.23668	0.625838	0.81849	0.23668	0.990762	0.999995
BSCtrl86	0.37532	0.931972	0.0305971	0.4056	0.391902	0.4056	0.78965	0.990762	0.931972
BSCtrl87	0.32537	0.931972	0.0305971	0.42525	0.371356	0.42525	0.52059	0.990762	0.931972
BSCtrl88	0.34223	0.931972	0.0305971	0.063763	1.19543	0.063763	0.98287	0.995722	0.931972
BSCtrl89	-0.19212	0.990762	0.00403066	0.45303	0.343873	0.11416	0.45303	0.990762	0.931972
BSCtrl9	0.33939	0.931972	0.0305971	0.23562	0.627788	0.23562	0.92753	0.990762	0.931972
BSCtrl90	-0.35876	0.990762	0.00403066	0.38382	0.415872	0.88605	0.38382	0.990762	0.999995
BSCtrl91	0.34223	0.931972	0.0305971	0.30419	0.516855	0.30419	0.79232	0.990762	0.931972
BSCtrl92	0.12452	0.931972	0.0305971	0.50735	0.294692	0.50735	0.76445	0.990762	0.931972
BSCtrl93	0.26749	0.931972	0.0305971	0.23836	0.622767	0.23836	0.83706	0.990762	0.931972
BSCtrl94	0.30352	0.931972	0.0305971	0.59192	0.227737	0.59192	0.16691	0.990762	0.931972
BSCtrl95	0.38121	0.931972	0.0305971	0.17927	0.746492	0.17927	0.93597	0.990762	0.931972
BSCtrl96	-0.36486	0.990762	0.00403066	0.21388	0.66983	0.81073	0.21388	0.990762	0.999995
BSCtrl97	-0.14635	0.990762	0.00403066	0.45661	0.340455	0.50735	0.45661	0.990762	0.931972
BSCtrl98	0.12452	0.931972	0.0305971	0.51697	0.286535	0.51697	0.76445	0.990762	0.931972
BSCtrl99	0.32537	0.931972	0.0305971	0.62681	0.202864	0.62681	0.72357	0.990762	0.931972
COPA	-1.6531	0.014065	1.85186	0.00045371	3.34322	0.99606	0.00045371	0.014065	0.999995
CTNNB1	-2.0374	0.000966	3.01502	2.4929e-05	4.6033	0.99814	2.4929e-05	0.000966	0.999995
CUX1	-0.27337	0.990762	0.00403066	0.42655	0.37003	0.87002	0.42655	0.990762	0.999995
E2F1	-0.36296	0.990762	0.00403066	0.42067	0.376058	0.55027	0.42067	0.990762	0.931972
E2F2	-0.32949	0.990762	0.00403066	0.36233	0.440896	0.21362	0.36233	0.990762	0.931972
E2F8	-0.031899	0.990762	0.00403066	0.84341	0.0739613	0.15938	0.84341	0.990762	0.931972
EED	-0.57971	0.990762	0.00403066	0.32243	0.491565	0.77092	0.32243	0.990762	0.999995
EIF3A	-1.3937	0.000966	3.01502	2.4929e-05	4.6033	0.99998	2.4929e-05	0.000966	0.999995
ESR2	-0.11088	0.990762	0.00403066	0.49556	0.304904	0.63569	0.49556	0.990762	0.931972
ETS2	0.036436	0.949624	0.0224483	0.65555	0.183394	0.65555	0.95004	0.990762	0.949624
ETV4	-0.63684	0.990762	0.00403066	0.14107	0.850565	0.61169	0.14107	0.990762	0.931972
ETV5	-0.76113	0.2074	0.683191	0.010704	1.97045	0.99749	0.010704	0.2074	0.999995
FOXA1	0.12791	0.931972	0.0305971	0.43329	0.363221	0.43329	0.9588	0.990762	0.931972
FOXA2	-0.11768	0.990762	0.00403066	0.5561	0.254847	0.87679	0.5561	0.990762	0.999995
FOXM1	-0.045994	0.990762	0.00403066	0.66033	0.180239	0.91218	0.66033	0.990762	0.999995
FOXP1	0.23438	0.931972	0.0305971	0.63671	0.196058	0.63671	0.9328	0.990762	0.931972
FOXP4	0.041758	0.931972	0.0305971	0.61593	0.210469	0.61593	0.71642	0.990762	0.931972
GATA6	-1.0389	0.642581	0.192072	0.041457	1.3824	0.98076	0.041457	0.642581	0.999995
GRHL2	0.88208	0.091577	1.03821	0.0011816	2.92753	0.0011816	0.97801	0.995722	0.091577
HDGF	0.52107	0.931972	0.0305971	0.33033	0.481052	0.33033	0.33322	0.990762	0.931972
HIF1A	0.45758	0.931972	0.0305971	0.27078	0.567383	0.27078	0.50251	0.990762	0.931972
HMGA1	0.25059	0.931972	0.0305971	0.080765	1.09278	0.080765	0.93944	0.990762	0.931972
HMGA2	-0.22657	0.990762	0.00403066	0.31375	0.503416	0.62034	0.31375	0.990762	0.931972
HNF1B	-0.59657	0.990762	0.00403066	0.22223	0.653197	0.85013	0.22223	0.990762	0.999995
HNF4A	-0.54733	0.990762	0.00403066	0.12608	0.899354	0.91279	0.12608	0.990762	0.999995
IRF1	0.069493	0.999995	2.17148e-06	0.74208	0.129549	0.74208	0.68515	0.990762	0.999995
IRF6	1.5878	0.002318	2.63489	1.4957e-05	4.82516	1.4957e-05	1	0.999995	0.002318
MEIS2	0.55803	0.931972	0.0305971	0.038844	1.41068	0.038844	0.854	0.990762	0.931972
MSX2	0.40665	0.931972	0.0305971	0.41614	0.380761	0.41614	0.67546	0.990762	0.931972
MYBL2	-2.1016	0.000773	3.11182	4.9858e-06	5.30227	1	4.9858e-06	0.000773	0.999995
MYC	-0.13178	0.990762	0.00403066	0.24527	0.610356	0.87761	0.24527	0.990762	0.999995
MYCN	0.21963	0.478877	0.319776	0.0092686	2.03299	0.0092686	0.80841	0.990762	0.478877
MYRF	-0.90906	0.725235	0.139521	0.051468	1.28846	0.98631	0.051468	0.725235	0.999995
NFE2L3	-0.10458	0.990762	0.00403066	0.33515	0.474761	0.84727	0.33515	0.990762	0.999995
NPAS2	-0.84813	0.990762	0.00403066	0.1718	0.764977	0.36993	0.1718	0.990762	0.931972
PLK1	-0.72899	0.147604	0.830902	0.006666	2.17613	0.99806	0.006666	0.147604	0.999995
POU2F1	0.60845	0.604134	0.218867	0.015591	1.80713	0.015591	0.99639	0.999995	0.604134
PRDM15	0.29256	0.931972	0.0305971	0.19157	0.717673	0.19157	0.70477	0.990762	0.931972
PRDM16	-0.18369	0.990762	0.00403066	0.66257	0.178768	0.90928	0.66257	0.990762	0.999995
PRPF8	-3.2076	0.000966	3.01502	1.4957e-05	4.82516	0.99927	1.4957e-05	0.000966	0.999995
RFX1	-0.28446	0.990762	0.00403066	0.50153	0.299703	0.7625	0.50153	0.990762	0.999995
SOX2	0.3187	0.931972	0.0305971	0.5739	0.241164	0.5739	0.72249	0.990762	0.931972
SOX9	-1.1677	0.048042	1.31838	0.0018597	2.73056	0.6245	0.0018597	0.048042	0.931972
SUZ12	-0.76607	0.750708	0.124529	0.058119	1.23568	0.15023	0.058119	0.750708	0.931972
TAZ	0.13992	0.994363	0.00245504	0.7164	0.144844	0.7164	0.9542	0.990762	0.994363
TGIF1	0.20289	0.931972	0.0305971	0.03669	1.43545	0.03669	0.8554	0.990762	0.931972
YAP1	0.17363	0.931972	0.0305971	0.20995	0.677884	0.20995	0.85238	0.990762	0.931972
ZBTB7B	-0.37265	0.990762	0.00403066	0.10357	0.984766	0.97378	0.10357	0.990762	0.999995
ZFHX3	0.13361	0.931972	0.0305971	0.42782	0.368739	0.42782	0.53389	0.990762	0.931972
ZNF219	-0.16636	0.990762	0.00403066	0.37813	0.422359	0.59441	0.37813	0.990762	0.931972

## Sheet: before→c1915
Gene	lfc	fdr	fdr_log10	p	p_log10	pos_p	neg_p	neg_fdr	pos_fdr
ARID3B	-0.013359	0.99812	0.000817242	0.6067	0.217026	0.35712	0.6067	0.99812	0.971108
ARID5B	-0.97562	0.104328	0.981599	0.0047116	2.32683	0.84972	0.0047116	0.104328	0.999995
ARNTL2	-0.04639	0.99812	0.000817242	0.72598	0.139075	0.90953	0.72598	0.99812	0.999995
BSCtrl1	0.22937	0.757412	0.120668	0.15359	0.813637	0.15359	0.81077	0.99812	0.757412
BSCtrl10	0.27962	0.757412	0.120668	0.10603	0.974571	0.10603	0.98309	0.99812	0.757412
BSCtrl100	0.22046	0.757412	0.120668	0.088892	1.05114	0.088892	0.81077	0.99812	0.757412
BSCtrl101	0.14713	0.757412	0.120668	0.16126	0.792473	0.16126	0.26926	0.99812	0.757412
BSCtrl102	0.10407	0.975083	0.0109584	0.4626	0.334794	0.4626	0.83519	0.99812	0.975083
BSCtrl11	-0.05892	0.99812	0.000817242	0.57441	0.240778	0.16126	0.57441	0.99812	0.757412
BSCtrl12	0.095506	0.999995	2.17148e-06	0.67478	0.170838	0.67478	0.40355	0.99812	0.999995
BSCtrl13	0.095506	0.888035	0.0515699	0.28914	0.538892	0.28914	0.98309	0.99812	0.888035
BSCtrl14	-0.043325	0.99812	0.000817242	0.75849	0.12005	0.90105	0.75849	0.99812	0.999995
BSCtrl15	0.15582	0.888035	0.0515699	0.29219	0.534335	0.29219	0.57407	0.99812	0.888035
BSCtrl16	0.17881	0.757412	0.120668	0.16126	0.792473	0.16126	0.47511	0.99812	0.757412
BSCtrl17	-0.28758	0.99812	0.000817242	0.44266	0.35393	0.34122	0.44266	0.99812	0.944455
BSCtrl18	0.20132	0.975083	0.0109584	0.38608	0.413323	0.38608	0.78801	0.99812	0.975083
BSCtrl19	0.22937	0.975083	0.0109584	0.38608	0.413323	0.38608	0.98309	0.99812	0.975083
BSCtrl2	0.036726	0.757412	0.120668	0.16126	0.792473	0.16126	0.91989	0.99812	0.757412
BSCtrl20	0.01245	0.999995	2.17148e-06	0.82936	0.0812569	0.82936	0.26926	0.99812	0.999995
BSCtrl21	0.20132	0.757412	0.120668	0.15359	0.813637	0.15359	0.83519	0.99812	0.757412
BSCtrl22	-0.043325	0.99812	0.000817242	0.57441	0.240778	0.79253	0.57441	0.99812	0.999995
BSCtrl23	0.092467	0.888035	0.0515699	0.29219	0.534335	0.29219	0.91989	0.99812	0.888035
BSCtrl24	-0.28758	0.99812	0.000817242	0.19068	0.719695	0.16126	0.19068	0.99812	0.757412
BSCtrl25	0.14713	0.757412	0.120668	0.16126	0.792473	0.16126	0.81077	0.99812	0.757412
BSCtrl26	-0.05892	0.99812	0.000817242	0.47951	0.319202	0.95706	0.47951	0.99812	0.999995
BSCtrl27	0.36675	0.714219	0.146169	0.023039	1.63754	0.023039	0.78801	0.99812	0.714219
BSCtrl28	0.19797	0.999995	2.17148e-06	0.7588	0.119873	0.7588	0.57407	0.99812	0.999995
BSCtrl29	0.23745	0.757412	0.120668	0.1327	0.877129	0.1327	0.98309	0.99812	0.757412
BSCtrl3	0.20132	0.975083	0.0109584	0.52932	0.276282	0.52932	0.9545	0.99812	0.975083
BSCtrl30	-0.37684	0.99812	0.000817242	0.16055	0.79439	0.71343	0.16055	0.99812	0.999995
BSCtrl31	0.14713	0.944455	0.0248187	0.34122	0.466966	0.34122	0.9545	0.99812	0.944455
BSCtrl32	0.092467	0.999995	2.17148e-06	0.67478	0.170838	0.67478	0.61887	0.99812	0.999995
BSCtrl33	0.021978	0.975083	0.0109584	0.52932	0.276282	0.52932	0.91989	0.99812	0.975083
BSCtrl34	0.20132	0.975083	0.0109584	0.4626	0.334794	0.4626	0.57407	0.99812	0.975083
BSCtrl35	0.10407	0.757412	0.120668	0.088892	1.05114	0.088892	0.47511	0.99812	0.757412
BSCtrl36	0.01245	0.757412	0.120668	0.16126	0.792473	0.16126	0.75849	0.99812	0.757412
BSCtrl37	-0.13246	0.99812	0.000817242	0.53414	0.272345	0.59763	0.53414	0.99812	0.975083
BSCtrl38	0.14713	0.757412	0.120668	0.088892	1.05114	0.088892	0.44266	0.99812	0.757412
BSCtrl39	0.17881	0.975083	0.0109584	0.52932	0.276282	0.52932	0.97748	0.99812	0.975083
BSCtrl4	0.19797	0.944455	0.0248187	0.34122	0.466966	0.34122	0.47511	0.99812	0.944455
BSCtrl40	-0.27528	0.99812	0.000817242	0.61887	0.208401	0.96724	0.61887	0.99812	0.999995
BSCtrl41	0.22937	0.888035	0.0515699	0.28914	0.538892	0.28914	0.81077	0.99812	0.888035
BSCtrl42	0.092467	0.975083	0.0109584	0.4626	0.334794	0.4626	0.75849	0.99812	0.975083
BSCtrl43	0.10407	0.888035	0.0515699	0.28914	0.538892	0.28914	0.73645	0.99812	0.888035
BSCtrl44	-0.29093	0.99812	0.000817242	0.27657	0.558195	0.15359	0.27657	0.99812	0.757412
BSCtrl45	0.095506	0.975083	0.0109584	0.59763	0.223568	0.59763	0.57407	0.99812	0.975083
BSCtrl46	0.20132	0.975083	0.0109584	0.38608	0.413323	0.38608	0.93906	0.99812	0.975083
BSCtrl47	0.021978	0.975083	0.0109584	0.40875	0.388542	0.40875	0.40355	0.99812	0.975083
BSCtrl48	-0.05892	0.99812	0.000817242	0.83519	0.0782147	0.94674	0.83519	0.99812	0.999995
BSCtrl49	0.23745	0.714219	0.146169	0.02288	1.64054	0.02288	0.73645	0.99812	0.714219
BSCtrl5	-0.28758	0.99812	0.000817242	0.19068	0.719695	0.67478	0.19068	0.99812	0.999995
BSCtrl50	-0.23748	0.99812	0.000817242	0.32135	0.493022	0.7588	0.32135	0.99812	0.999995
BSCtrl51	-0.05892	0.99812	0.000817242	0.86944	0.0607604	0.28914	0.86944	0.99812	0.888035
BSCtrl52	0.17881	0.757412	0.120668	0.16126	0.792473	0.16126	0.57407	0.99812	0.757412
BSCtrl53	0.036726	0.999995	2.17148e-06	0.91907	0.0366514	0.91907	0.47511	0.99812	0.999995
BSCtrl54	-0.29093	0.99812	0.000817242	0.27657	0.558195	0.71343	0.27657	0.99812	0.999995
BSCtrl55	-0.05892	0.99812	0.000817242	0.44266	0.35393	0.94674	0.44266	0.99812	0.999995
BSCtrl56	0.17881	0.757412	0.120668	0.15359	0.813637	0.15359	0.86944	0.99812	0.757412
BSCtrl57	0.20132	0.888035	0.0515699	0.21717	0.6632	0.21717	0.61887	0.99812	0.888035
BSCtrl58	-0.4555	0.99812	0.000817242	0.13098	0.882795	0.16126	0.13098	0.99812	0.757412
BSCtrl59	0.15582	0.975083	0.0109584	0.59763	0.223568	0.59763	0.9545	0.99812	0.975083
BSCtrl6	0.01245	0.975083	0.0109584	0.59763	0.223568	0.59763	0.53414	0.99812	0.975083
BSCtrl60	0.092467	0.999995	2.17148e-06	0.67478	0.170838	0.67478	0.78801	0.99812	0.999995
BSCtrl61	-0.05892	0.99812	0.000817242	0.57407	0.241035	0.63726	0.57407	0.99812	0.999995
BSCtrl62	0.17881	0.888035	0.0515699	0.28914	0.538892	0.28914	0.78801	0.99812	0.888035
BSCtrl63	0.01245	0.757412	0.120668	0.088892	1.05114	0.088892	0.47951	0.99812	0.757412
BSCtrl64	0.036726	0.975083	0.0109584	0.4626	0.334794	0.4626	0.81077	0.99812	0.975083
BSCtrl65	0.021978	0.975083	0.0109584	0.52932	0.276282	0.52932	0.71346	0.99812	0.975083
BSCtrl66	-0.28758	0.99812	0.000817242	0.44266	0.35393	0.79253	0.44266	0.99812	0.999995
BSCtrl67	0.092467	0.999995	2.17148e-06	0.67478	0.170838	0.67478	0.86944	0.99812	0.999995
BSCtrl68	-0.13246	0.99812	0.000817242	0.61887	0.208401	0.52932	0.61887	0.99812	0.975083
BSCtrl69	0.22046	0.757412	0.120668	0.088892	1.05114	0.088892	0.57441	0.99812	0.757412
BSCtrl7	0.19797	0.888035	0.0515699	0.28914	0.538892	0.28914	0.98713	0.99812	0.888035
BSCtrl70	0.14713	0.999995	2.17148e-06	0.71343	0.146649	0.71343	0.47511	0.99812	0.999995
BSCtrl71	-0.05892	0.99812	0.000817242	0.47951	0.319202	0.34122	0.47951	0.99812	0.944455
BSCtrl72	0.10407	0.757412	0.120668	0.15359	0.813637	0.15359	0.9545	0.99812	0.757412
BSCtrl73	0.15582	0.757412	0.120668	0.079299	1.10073	0.079299	0.75849	0.99812	0.757412
BSCtrl74	0.19797	0.975083	0.0109584	0.38608	0.413323	0.38608	0.73645	0.99812	0.975083
BSCtrl75	0.092467	0.975083	0.0109584	0.40875	0.388542	0.40875	0.78801	0.99812	0.975083
BSCtrl76	0.22937	0.888035	0.0515699	0.28914	0.538892	0.28914	0.93906	0.99812	0.888035
BSCtrl77	-0.05892	0.99812	0.000817242	0.61887	0.208401	0.90105	0.61887	0.99812	0.999995
BSCtrl78	-0.33556	0.99812	0.000817242	0.27657	0.558195	0.79253	0.27657	0.99812	0.999995
BSCtrl79	0.092467	0.975083	0.0109584	0.40875	0.388542	0.40875	0.61887	0.99812	0.975083
BSCtrl8	-0.27528	0.99812	0.000817242	0.32135	0.493022	0.98568	0.32135	0.99812	0.999995
BSCtrl80	-0.05892	0.99812	0.000817242	0.20069	0.697474	0.82936	0.20069	0.99812	0.999995
BSCtrl81	0.22046	0.888035	0.0515699	0.21717	0.6632	0.21717	0.64855	0.99812	0.888035
BSCtrl82	0.01245	0.757412	0.120668	0.16126	0.792473	0.16126	0.71346	0.99812	0.757412
BSCtrl83	0.095506	0.999995	2.17148e-06	0.7588	0.119873	0.7588	0.75849	0.99812	0.999995
BSCtrl84	0.10407	0.888035	0.0515699	0.28914	0.538892	0.28914	0.81077	0.99812	0.888035
BSCtrl85	0.092467	0.975083	0.0109584	0.4626	0.334794	0.4626	0.97039	0.99812	0.975083
BSCtrl86	0.021978	0.888035	0.0515699	0.28914	0.538892	0.28914	0.47511	0.99812	0.888035
BSCtrl87	0.10407	0.999995	2.17148e-06	0.63726	0.195683	0.63726	0.73645	0.99812	0.999995
BSCtrl88	-0.05892	0.99812	0.000817242	0.57407	0.241035	0.79253	0.57407	0.99812	0.999995
BSCtrl89	0.15582	0.888035	0.0515699	0.29219	0.534335	0.29219	0.78801	0.99812	0.888035
BSCtrl9	0.01245	0.999995	2.17148e-06	0.82936	0.0812569	0.82936	0.47511	0.99812	0.999995
BSCtrl90	-0.27528	0.99812	0.000817242	0.32135	0.493022	0.16126	0.32135	0.99812	0.757412
BSCtrl91	-0.043325	0.99812	0.000817242	0.57407	0.241035	0.34122	0.57407	0.99812	0.944455
BSCtrl92	-0.23748	0.99812	0.000817242	0.32135	0.493022	0.52932	0.32135	0.99812	0.975083
BSCtrl93	0.19797	0.757412	0.120668	0.16126	0.792473	0.16126	0.97039	0.99812	0.757412
BSCtrl94	0.095506	0.888035	0.0515699	0.29219	0.534335	0.29219	0.81077	0.99812	0.888035
BSCtrl95	0.036726	0.888035	0.0515699	0.28914	0.538892	0.28914	0.53414	0.99812	0.888035
BSCtrl96	0.021978	0.999995	2.17148e-06	0.79253	0.100984	0.79253	0.71346	0.99812	0.999995
BSCtrl97	0.01245	0.975083	0.0109584	0.52932	0.276282	0.52932	0.73645	0.99812	0.975083
BSCtrl98	-0.05892	0.99812	0.000817242	0.75849	0.12005	0.67478	0.75849	0.99812	0.999995
BSCtrl99	-0.29093	0.99812	0.000817242	0.23777	0.623843	0.63726	0.23777	0.99812	0.999995
COPA	-2.323	0.000464	3.33348	1.4957e-05	4.82516	1	1.4957e-05	0.000464	0.999995
CTNNB1	-1.6435	0.000193	3.71444	4.9858e-06	5.30227	1	4.9858e-06	0.000193	0.999995
CUX1	-0.37285	0.563369	0.249207	0.04725	1.3256	0.98881	0.04725	0.563369	0.999995
E2F1	-0.46505	0.2402	0.619427	0.016697	1.77736	0.99517	0.016697	0.2402	0.999995
E2F2	-0.16987	0.99812	0.000817242	0.39038	0.408512	0.88308	0.39038	0.99812	0.999995
E2F8	0.10248	0.757412	0.120668	0.04374	1.35912	0.04374	0.88198	0.99812	0.757412
EED	-0.48741	0.412996	0.384054	0.031974	1.4952	0.50604	0.031974	0.412996	0.975083
EIF3A	-1.4548	0.000193	3.71444	4.9858e-06	5.30227	1	4.9858e-06	0.000193	0.999995
ESR2	-0.077031	0.99812	0.000817242	0.90164	0.0449668	0.91243	0.90164	0.99812	0.999995
ETS2	-0.04403	0.99812	0.000817242	0.43052	0.366007	0.44055	0.43052	0.99812	0.975083
ETV4	0.22218	0.757412	0.120668	0.12202	0.913569	0.12202	0.10106	0.921402	0.757412
ETV5	-0.56707	0.67103	0.173258	0.069268	1.15947	0.88847	0.069268	0.67103	0.999995
FOXA1	-0.068087	0.99812	0.000817242	0.54076	0.266995	0.97542	0.54076	0.99812	0.999995
FOXA2	-0.44954	0.158939	0.79877	0.0092287	2.03486	0.99693	0.0092287	0.158939	0.999995
FOXM1	-0.069498	0.99812	0.000817242	0.90953	0.041183	0.56998	0.90953	0.99812	0.975083
FOXP1	0.0013239	0.975083	0.0109584	0.56621	0.247022	0.56621	0.95643	0.99812	0.975083
FOXP4	-0.0089995	0.99812	0.000817242	0.50868	0.293555	0.57749	0.50868	0.99812	0.975083
GATA6	-0.57798	0.2402	0.619427	0.017046	1.76838	0.99488	0.017046	0.2402	0.999995
GRHL2	0.52114	0.188949	0.723655	0.0024381	2.61295	0.0024381	0.67586	0.99812	0.188949
HDGF	-0.073259	0.99812	0.000817242	0.82142	0.0854347	0.55741	0.82142	0.99812	0.975083
HIF1A	-0.34139	0.99812	0.000817242	0.22222	0.653217	0.92688	0.22222	0.99812	0.999995
HMGA1	-0.07875	0.99812	0.000817242	0.43482	0.36169	0.73349	0.43482	0.99812	0.999995
HMGA2	0.010462	0.975083	0.0109584	0.49603	0.304492	0.49603	0.90268	0.99812	0.975083
HNF1B	-0.29898	0.99812	0.000817242	0.34292	0.464807	0.99463	0.34292	0.99812	0.999995
HNF4A	-0.171	0.99812	0.000817242	0.30363	0.517655	0.95316	0.30363	0.99812	0.999995
IRF1	-0.17293	0.99812	0.000817242	0.7244	0.140022	0.73573	0.7244	0.99812	0.999995
IRF6	0.76404	0.000773	3.11182	4.9858e-06	5.30227	4.9858e-06	0.99812	0.99812	0.000773
MEIS2	0.12062	0.838309	0.0765959	0.1893	0.722849	0.1893	0.77124	0.99812	0.838309
MSX2	0.008625	0.975083	0.0109584	0.50363	0.297888	0.50363	0.85674	0.99812	0.975083
MYBL2	-4.2888	0.000193	3.71444	4.9858e-06	5.30227	1	4.9858e-06	0.000193	0.999995
MYC	-0.41052	0.6173	0.209504	0.055756	1.25371	0.92777	0.055756	0.6173	0.999995
MYCN	-0.33916	0.99812	0.000817242	0.52606	0.278965	0.4112	0.52606	0.99812	0.975083
MYRF	-0.60935	0.942447	0.0257431	0.11407	0.942829	0.56497	0.11407	0.942447	0.975083
NFE2L3	0.1513	0.757412	0.120668	0.092262	1.03498	0.092262	0.90855	0.99812	0.757412
NPAS2	0.24498	0.975083	0.0109584	0.56022	0.251641	0.56022	0.96232	0.99812	0.975083
PLK1	-3.0617	0.000193	3.71444	4.9858e-06	5.30227	1	4.9858e-06	0.000193	0.999995
POU2F1	-0.093159	0.99812	0.000817242	0.5327	0.273517	0.55247	0.5327	0.99812	0.975083
PRDM15	-0.088658	0.99812	0.000817242	0.37411	0.427001	0.55507	0.37411	0.99812	0.975083
PRDM16	0.081051	0.999995	2.17148e-06	0.81486	0.088917	0.81486	0.70344	0.99812	0.999995
PRPF8	-2.2447	0.001417	2.84863	5.4844e-05	4.26087	0.9991	5.4844e-05	0.001417	0.999995
RFX1	-0.32414	0.99812	0.000817242	0.32458	0.488678	0.983	0.32458	0.99812	0.999995
SOX2	-0.092993	0.99812	0.000817242	0.89396	0.0486819	0.48856	0.89396	0.99812	0.975083
SOX9	-0.28818	0.942447	0.0257431	0.11553	0.937305	0.97059	0.11553	0.942447	0.999995
SUZ12	-0.85575	0.124517	0.904771	0.0064267	2.19201	0.99186	0.0064267	0.124517	0.999995
TAZ	0.28563	0.426327	0.370257	0.0082515	2.08347	0.0082515	0.99488	0.99812	0.426327
TGIF1	0.06308	0.999995	2.17148e-06	0.73795	0.131973	0.73795	0.79809	0.99812	0.999995
YAP1	0.077019	0.999995	2.17148e-06	0.84678	0.0722294	0.84678	0.16109	0.99812	0.999995
ZBTB7B	-0.68675	0.644874	0.190525	0.062407	1.20477	0.99661	0.062407	0.644874	0.999995
ZFHX3	0.27486	0.819597	0.0863996	0.17978	0.745259	0.17978	0.32119	0.99812	0.819597
ZNF219	-0.21691	0.99812	0.000817242	0.34929	0.456814	0.5627	0.34929	0.99812	0.975083

## Sheet: before→high
Gene	lfc	fdr	fdr_log10	p	p_log10	pos_p	neg_p	neg_fdr	pos_fdr
ARID3B	0.040951	0.991334	0.00378	0.60012	0.221762	0.60012	0.63341	0.983131	0.991334
ARID5B	-0.82397	0.048907	1.31063	0.0022087	2.65586	0.92277	0.0022087	0.048907	0.999995
ARNTL2	-0.2086	0.983131	0.00738861	0.21396	0.669667	0.97378	0.21396	0.983131	0.999995
BSCtrl1	0.33083	0.927763	0.032563	0.14522	0.837974	0.14522	0.91168	0.983131	0.927763
BSCtrl10	0.33083	0.899304	0.0460935	0.05802	1.23642	0.05802	0.91168	0.983131	0.899304
BSCtrl100	0.33405	0.899304	0.0460935	0.051109	1.2915	0.051109	0.81623	0.983131	0.899304
BSCtrl101	0.18455	0.927763	0.032563	0.45141	0.345429	0.45141	0.76279	0.983131	0.927763
BSCtrl102	0.19875	0.927763	0.032563	0.40358	0.39407	0.40358	0.86468	0.983131	0.927763
BSCtrl11	-0.037234	0.983131	0.00738861	0.43421	0.3623	0.46687	0.43421	0.983131	0.927763
BSCtrl12	-0.11397	0.983131	0.00738861	0.67602	0.17004	0.5001	0.67602	0.983131	0.94531
BSCtrl13	0.26901	0.927763	0.032563	0.19294	0.714578	0.19294	0.92605	0.983131	0.927763
BSCtrl14	0.013122	0.999995	2.17148e-06	0.88387	0.0536116	0.88387	0.79031	0.983131	0.999995
BSCtrl15	0.028456	0.927763	0.032563	0.35876	0.445196	0.35876	0.69623	0.983131	0.927763
BSCtrl16	0.30855	0.927763	0.032563	0.29422	0.531328	0.29422	0.91168	0.983131	0.927763
BSCtrl17	-0.45473	0.983131	0.00738861	0.13023	0.885289	0.54392	0.13023	0.983131	0.980779
BSCtrl18	0.033787	0.927763	0.032563	0.44317	0.35343	0.44317	0.60117	0.983131	0.927763
BSCtrl19	0.26901	0.927763	0.032563	0.25818	0.588077	0.25818	0.91168	0.983131	0.927763
BSCtrl2	-0.088114	0.983131	0.00738861	0.54759	0.261544	0.46687	0.54759	0.983131	0.927763
BSCtrl20	0.013122	0.999995	2.17148e-06	0.73364	0.134517	0.73364	0.69623	0.983131	0.999995
BSCtrl21	-0.24465	0.983131	0.00738861	0.35495	0.449833	0.35876	0.35495	0.983131	0.927763
BSCtrl22	0.016938	0.999995	2.17148e-06	0.69807	0.156101	0.69807	0.67602	0.983131	0.999995
BSCtrl23	0.033787	0.991334	0.00378	0.62678	0.202885	0.62678	0.93811	0.98858	0.991334
BSCtrl24	-0.3917	0.983131	0.00738861	0.16776	0.775312	0.46687	0.16776	0.983131	0.927763
BSCtrl25	0.028456	0.927763	0.032563	0.46687	0.330804	0.46687	0.54759	0.983131	0.927763
BSCtrl26	-0.088114	0.983131	0.00738861	0.47428	0.323965	0.88387	0.47428	0.983131	0.999995
BSCtrl27	0.35322	0.889297	0.0509532	0.02295	1.63922	0.02295	0.83942	0.983131	0.889297
BSCtrl28	-0.12694	0.983131	0.00738861	0.49211	0.307938	0.76071	0.49211	0.983131	0.999995
BSCtrl29	0.33876	0.712777	0.147046	0.011472	1.94036	0.011472	0.99726	0.999875	0.712777
BSCtrl3	0.28309	0.927763	0.032563	0.13412	0.872506	0.13412	0.81623	0.983131	0.927763
BSCtrl30	-0.3663	0.983131	0.00738861	0.23656	0.626059	0.84513	0.23656	0.983131	0.999995
BSCtrl31	0.18455	0.927763	0.032563	0.45141	0.345429	0.45141	0.92605	0.983131	0.927763
BSCtrl32	-0.12694	0.983131	0.00738861	0.49211	0.307938	0.57153	0.49211	0.983131	0.991334
BSCtrl33	0.033787	0.991334	0.00378	0.62678	0.202885	0.62678	0.54759	0.983131	0.991334
BSCtrl34	0.26901	0.927763	0.032563	0.25818	0.588077	0.25818	0.69623	0.983131	0.927763
BSCtrl35	0.30855	0.899304	0.0460935	0.051109	1.2915	0.051109	0.83942	0.983131	0.899304
BSCtrl36	0.013122	0.927763	0.032563	0.37187	0.429609	0.37187	0.47428	0.983131	0.927763
BSCtrl37	-0.31883	0.983131	0.00738861	0.1343	0.871924	0.94938	0.1343	0.983131	0.999995
BSCtrl38	0.30855	0.927763	0.032563	0.095981	1.01781	0.095981	0.43421	0.983131	0.927763
BSCtrl39	0.16802	0.927763	0.032563	0.37187	0.429609	0.37187	0.97619	0.99546	0.927763
BSCtrl4	0.30855	0.927763	0.032563	0.19294	0.714578	0.19294	0.98592	0.998803	0.927763
BSCtrl40	-0.24465	0.983131	0.00738861	0.35495	0.449833	0.96811	0.35495	0.983131	0.999995
BSCtrl41	0.19875	0.927763	0.032563	0.23565	0.627733	0.23565	0.91168	0.983131	0.927763
BSCtrl42	0.26901	0.927763	0.032563	0.34339	0.464212	0.34339	0.79031	0.983131	0.927763
BSCtrl43	0.28309	0.927763	0.032563	0.23565	0.627733	0.23565	0.43421	0.983131	0.927763
BSCtrl44	-0.037234	0.983131	0.00738861	0.60117	0.221003	0.44317	0.60117	0.983131	0.927763
BSCtrl45	-0.11397	0.983131	0.00738861	0.76279	0.117595	0.94938	0.76279	0.983131	0.999995
BSCtrl46	0.18455	0.927763	0.032563	0.24672	0.607796	0.24672	0.54759	0.983131	0.927763
BSCtrl47	0.16802	0.927763	0.032563	0.35876	0.445196	0.35876	0.67602	0.983131	0.927763
BSCtrl48	-0.088114	0.983131	0.00738861	0.62614	0.203329	0.69807	0.62614	0.983131	0.999995
BSCtrl49	0.54239	0.899304	0.0460935	0.044618	1.35049	0.044618	0.43421	0.983131	0.899304
BSCtrl5	-0.6868	0.372295	0.429113	0.028823	1.54026	0.57153	0.028823	0.372295	0.991334
BSCtrl50	-0.24465	0.983131	0.00738861	0.19589	0.707988	0.95899	0.19589	0.983131	0.999995
BSCtrl51	-0.088114	0.983131	0.00738861	0.24651	0.608165	0.23565	0.24651	0.983131	0.927763
BSCtrl52	0.33405	0.927763	0.032563	0.13412	0.872506	0.13412	0.88169	0.983131	0.927763
BSCtrl53	0.26901	0.927763	0.032563	0.34339	0.464212	0.34339	0.92605	0.983131	0.927763
BSCtrl54	-0.31883	0.983131	0.00738861	0.28917	0.538847	0.93839	0.28917	0.983131	0.999995
BSCtrl55	-0.088114	0.983131	0.00738861	0.41878	0.378014	0.83057	0.41878	0.983131	0.999995
BSCtrl56	0.33083	0.927763	0.032563	0.14522	0.837974	0.14522	0.24651	0.983131	0.927763
BSCtrl57	-0.24465	0.983131	0.00738861	0.35495	0.449833	0.24672	0.35495	0.983131	0.927763
BSCtrl58	0.016938	0.927763	0.032563	0.46687	0.330804	0.46687	0.67602	0.983131	0.927763
BSCtrl59	0.028456	0.999995	2.17148e-06	0.76071	0.118781	0.76071	0.91168	0.983131	0.999995
BSCtrl6	0.013122	0.999995	2.17148e-06	0.94938	0.0225599	0.94938	0.69623	0.983131	0.999995
BSCtrl60	0.28309	0.927763	0.032563	0.34339	0.464212	0.34339	0.83942	0.983131	0.927763
BSCtrl61	-0.11397	0.983131	0.00738861	0.69623	0.157247	0.8176	0.69623	0.983131	0.999995
BSCtrl62	0.35322	0.927763	0.032563	0.10192	0.991741	0.10192	0.83942	0.983131	0.927763
BSCtrl63	0.013122	0.927763	0.032563	0.095981	1.01781	0.095981	0.47428	0.983131	0.927763
BSCtrl64	-0.037234	0.983131	0.00738861	0.54759	0.261544	0.57567	0.54759	0.983131	0.991334
BSCtrl65	0.033787	0.991334	0.00378	0.62678	0.202885	0.62678	0.67602	0.983131	0.991334
BSCtrl66	0.16802	0.935114	0.0291354	0.48867	0.310984	0.48867	0.24651	0.983131	0.935114
BSCtrl67	0.26901	0.927763	0.032563	0.34339	0.464212	0.34339	0.62614	0.983131	0.927763
BSCtrl68	-0.24465	0.983131	0.00738861	0.30077	0.521765	0.37187	0.30077	0.983131	0.927763
BSCtrl69	0.33405	0.927763	0.032563	0.095981	1.01781	0.095981	0.7666	0.983131	0.927763
BSCtrl7	0.16802	0.927763	0.032563	0.23565	0.627733	0.23565	0.81623	0.983131	0.927763
BSCtrl70	0.16802	0.935114	0.0291354	0.48867	0.310984	0.48867	0.81623	0.983131	0.935114
BSCtrl71	-0.088114	0.983131	0.00738861	0.43421	0.3623	0.8176	0.43421	0.983131	0.999995
BSCtrl72	0.19875	0.927763	0.032563	0.23565	0.627733	0.23565	0.92605	0.983131	0.927763
BSCtrl73	0.26901	0.927763	0.032563	0.25818	0.588077	0.25818	0.79031	0.983131	0.927763
BSCtrl74	0.16802	0.927763	0.032563	0.24672	0.607796	0.24672	0.24651	0.983131	0.927763
BSCtrl75	0.013122	0.927763	0.032563	0.35876	0.445196	0.35876	0.60117	0.983131	0.927763
BSCtrl76	0.33876	0.927763	0.032563	0.22468	0.648436	0.22468	0.54759	0.983131	0.927763
BSCtrl77	-0.088114	0.983131	0.00738861	0.6585	0.181444	0.88387	0.6585	0.983131	0.999995
BSCtrl78	-0.037234	0.983131	0.00738861	0.67602	0.17004	0.80518	0.67602	0.983131	0.999995
BSCtrl79	-0.24465	0.983131	0.00738861	0.35495	0.449833	0.35876	0.35495	0.983131	0.927763
BSCtrl8	-0.45473	0.198841	0.701494	0.012828	1.89184	0.99695	0.012828	0.198841	0.999995
BSCtrl80	0.033787	0.991334	0.00378	0.60812	0.216011	0.60812	0.88169	0.983131	0.991334
BSCtrl81	0.33083	0.927763	0.032563	0.18665	0.728972	0.18665	0.41878	0.983131	0.927763
BSCtrl82	0.013122	0.927763	0.032563	0.46687	0.330804	0.46687	0.30077	0.983131	0.927763
BSCtrl83	-0.11397	0.983131	0.00738861	0.76279	0.117595	0.73433	0.76279	0.983131	0.999995
BSCtrl84	0.028456	0.927763	0.032563	0.23565	0.627733	0.23565	0.95411	0.990185	0.927763
BSCtrl85	0.26901	0.927763	0.032563	0.34339	0.464212	0.34339	0.81623	0.983131	0.927763
BSCtrl86	0.30855	0.927763	0.032563	0.17795	0.749702	0.17795	0.54759	0.983131	0.927763
BSCtrl87	0.016938	0.980779	0.00842884	0.54392	0.264465	0.54392	0.43421	0.983131	0.980779
BSCtrl88	-0.037234	0.983131	0.00738861	0.88169	0.0546841	0.69807	0.88169	0.983131	0.999995
BSCtrl89	0.028456	0.991334	0.00378	0.62678	0.202885	0.62678	0.76279	0.983131	0.991334
BSCtrl9	0.19875	0.927763	0.032563	0.40358	0.39407	0.40358	0.96965	0.995338	0.927763
BSCtrl90	-0.3917	0.976134	0.0104906	0.10621	0.973835	0.46687	0.10621	0.976134	0.927763
BSCtrl91	0.19875	0.927763	0.032563	0.35876	0.445196	0.35876	0.62614	0.983131	0.927763
BSCtrl92	0.28309	0.927763	0.032563	0.34339	0.464212	0.34339	0.6585	0.983131	0.927763
BSCtrl93	0.16802	0.927763	0.032563	0.46687	0.330804	0.46687	0.91168	0.983131	0.927763
BSCtrl94	-0.037234	0.983131	0.00738861	0.92605	0.0333656	0.78317	0.92605	0.983131	0.999995
BSCtrl95	0.26901	0.927763	0.032563	0.23565	0.627733	0.23565	0.60117	0.983131	0.927763
BSCtrl96	0.016938	0.999995	2.17148e-06	0.80518	0.094107	0.80518	0.30077	0.983131	0.999995
BSCtrl97	0.013122	0.991334	0.00378	0.62678	0.202885	0.62678	0.24651	0.983131	0.991334
BSCtrl98	-0.088114	0.983131	0.00738861	0.47428	0.323965	0.57153	0.47428	0.983131	0.991334
BSCtrl99	-0.26853	0.983131	0.00738861	0.40259	0.395137	0.8176	0.40259	0.983131	0.999995
COPA	-1.6686	0.0017	2.76955	5.4844e-05	4.26087	0.99866	5.4844e-05	0.0017	0.999995
CTNNB1	-1.4938	0.0017	2.76955	4.4872e-05	4.34802	0.9987	4.4872e-05	0.0017	0.999995
CUX1	-0.52776	0.435798	0.360715	0.036551	1.4371	0.97422	0.036551	0.435798	0.999995
E2F1	-0.46954	0.333357	0.47709	0.023658	1.62602	0.99395	0.023658	0.333357	0.999995
E2F2	-0.029599	0.983131	0.00738861	0.67522	0.170555	0.79125	0.67522	0.983131	0.999995
E2F8	0.062396	0.927763	0.032563	0.07192	1.14315	0.07192	0.63926	0.983131	0.927763
EED	-0.31499	0.983131	0.00738861	0.13425	0.872086	0.70069	0.13425	0.983131	0.999995
EIF3A	-1.1509	0.013782	1.86069	0.00053348	3.27288	0.99993	0.00053348	0.013782	0.999995
ESR2	0.005542	0.999995	2.17148e-06	0.76143	0.11837	0.76143	0.69534	0.983131	0.999995
ETS2	-0.023909	0.983131	0.00738861	0.74245	0.129333	0.33965	0.74245	0.983131	0.927763
ETV4	0.2005	0.927763	0.032563	0.087974	1.05565	0.087974	0.16279	0.983131	0.927763
ETV5	-0.19688	0.983131	0.00738861	0.34076	0.467551	0.66737	0.34076	0.983131	0.999995
FOXA1	-0.17785	0.983131	0.00738861	0.43753	0.358992	0.87119	0.43753	0.983131	0.999995
FOXA2	-0.62726	0.107247	0.969615	0.0055492	2.25577	0.99871	0.0055492	0.107247	0.999995
FOXM1	0.022011	0.999995	2.17148e-06	0.82357	0.0842995	0.82357	0.71667	0.983131	0.999995
FOXP1	0.23013	0.927763	0.032563	0.20187	0.694928	0.20187	0.84836	0.983131	0.927763
FOXP4	-0.33764	0.983131	0.00738861	0.30679	0.513159	0.9051	0.30679	0.983131	0.999995
GATA6	-0.60782	0.107247	0.969615	0.0062273	2.2057	0.99864	0.0062273	0.107247	0.999995
GRHL2	0.52974	0.129057	0.889218	0.00083263	3.07955	0.00083263	0.99988	0.999875	0.129057
HDGF	0.067984	0.999995	2.17148e-06	0.74552	0.127541	0.74552	0.7443	0.983131	0.999995
HIF1A	-0.0041718	0.983131	0.00738861	0.50898	0.293299	0.54417	0.50898	0.983131	0.980779
HMGA1	-0.026511	0.983131	0.00738861	0.62917	0.201232	0.92198	0.62917	0.983131	0.999995
HMGA2	-0.05882	0.983131	0.00738861	0.49708	0.303574	0.68754	0.49708	0.983131	0.999995
HNF1B	0.067642	0.999995	2.17148e-06	0.66638	0.176278	0.66638	0.85228	0.983131	0.999995
HNF4A	-0.11095	0.983131	0.00738861	0.46829	0.329485	0.87368	0.46829	0.983131	0.999995
IRF1	0.1437	0.927763	0.032563	0.20983	0.678132	0.20983	0.72429	0.983131	0.927763
IRF6	0.034865	0.899304	0.0460935	0.03669	1.43545	0.03669	0.82658	0.983131	0.899304
MEIS2	0.18119	0.899304	0.0460935	0.055607	1.25487	0.055607	0.89739	0.983131	0.899304
MSX2	0.015569	0.999995	2.17148e-06	0.85176	0.0696828	0.85176	0.72501	0.983131	0.999995
MYBL2	-3.9533	0.000386	3.41341	4.9858e-06	5.30227	1	4.9858e-06	0.000386	0.999995
MYC	-0.43464	0.983131	0.00738861	0.21417	0.669241	0.53147	0.21417	0.983131	0.980779
MYCN	0.13454	0.927763	0.032563	0.45305	0.343854	0.45305	0.77475	0.983131	0.927763
MYRF	-0.72934	0.925535	0.0336072	0.083597	1.07781	0.78232	0.083597	0.925535	0.999995
NFE2L3	-0.16962	0.983131	0.00738861	0.45549	0.341521	0.91701	0.45549	0.983131	0.999995
NPAS2	0.38969	0.927763	0.032563	0.11945	0.922814	0.11945	0.94393	0.98858	0.927763
PLK1	-2.4472	0.000386	3.41341	4.9858e-06	5.30227	1	4.9858e-06	0.000386	0.999995
POU2F1	0.35324	0.927763	0.032563	0.12752	0.894422	0.12752	0.8733	0.983131	0.927763
PRDM15	0.26277	0.927763	0.032563	0.31778	0.497873	0.31778	0.52038	0.983131	0.927763
PRDM16	-0.010765	0.983131	0.00738861	0.34851	0.457785	0.67102	0.34851	0.983131	0.999995
PRPF8	-1.8874	0.001288	2.89008	2.4929e-05	4.6033	0.99996	2.4929e-05	0.001288	0.999995
RFX1	-0.44966	0.983131	0.00738861	0.21636	0.664823	0.69819	0.21636	0.983131	0.999995
SOX2	-0.072645	0.983131	0.00738861	0.90011	0.0457044	0.67948	0.90011	0.983131	0.999995
SOX9	0.27384	0.712777	0.147046	0.013796	1.86025	0.013796	0.49043	0.983131	0.712777
SUZ12	-0.49195	0.951623	0.0215351	0.092093	1.03577	0.977	0.092093	0.951623	0.999995
TAZ	0.24317	0.927763	0.032563	0.38074	0.419371	0.38074	0.95824	0.990185	0.927763
TGIF1	0.11215	0.927763	0.032563	0.10407	0.982674	0.10407	0.71487	0.983131	0.927763
YAP1	0.10918	0.92946	0.0317693	0.47372	0.324478	0.47372	0.62525	0.983131	0.92946
ZBTB7B	-0.5287	0.976134	0.0104906	0.10706	0.970373	0.92104	0.10706	0.976134	0.999995
ZFHX3	0.34502	0.927763	0.032563	0.32445	0.488852	0.32445	0.56945	0.983131	0.927763
ZNF219	-0.31473	0.983131	0.00738861	0.26073	0.583809	0.59718	0.26073	0.983131	0.991334

## Sheet: before→low
Gene	lfc	fdr	fdr_log10	p	p_log10	pos_p	neg_p	neg_fdr	pos_fdr
ARID3B	0.13588	0.989143	0.00474092	0.62616	0.203315	0.62616	0.85481	0.998914	0.989143
ARID5B	-0.61652	0.224718	0.648362	0.020277	1.693	0.91212	0.020277	0.224718	0.999995
ARNTL2	-0.089279	0.998914	0.0004719	0.55687	0.254246	0.85045	0.55687	0.998914	0.999995
BSCtrl1	0.29529	0.863153	0.0639122	0.073675	1.13268	0.073675	0.97963	0.998914	0.863153
BSCtrl10	0.46286	0.767167	0.11511	0.034646	1.46035	0.034646	0.97963	0.998914	0.767167
BSCtrl100	0.29529	0.863153	0.0639122	0.092382	1.03441	0.092382	0.97366	0.998914	0.863153
BSCtrl101	0.12108	0.966527	0.014786	0.46937	0.328485	0.46937	0.7245	0.998914	0.966527
BSCtrl102	0.1821	0.966527	0.014786	0.52022	0.283813	0.52022	0.68772	0.998914	0.966527
BSCtrl11	0.31437	0.863153	0.0639122	0.11759	0.92963	0.11759	0.8074	0.998914	0.863153
BSCtrl12	0.41714	0.91656	0.0378391	0.16838	0.773709	0.16838	0.68675	0.998914	0.91656
BSCtrl13	0.28405	0.91656	0.0378391	0.15645	0.805624	0.15645	0.86699	0.998914	0.91656
BSCtrl14	0.1578	0.966527	0.014786	0.48413	0.315038	0.48413	0.82231	0.998914	0.966527
BSCtrl15	-0.44867	0.991615	0.00365691	0.12795	0.89296	0.82584	0.12795	0.991615	0.999995
BSCtrl16	0.1821	0.966527	0.014786	0.33254	0.478156	0.33254	0.7245	0.998914	0.966527
BSCtrl17	0.041928	0.966527	0.014786	0.30571	0.51469	0.30571	0.77602	0.998914	0.966527
BSCtrl18	0.076048	0.966527	0.014786	0.3697	0.432151	0.3697	0.66427	0.998914	0.966527
BSCtrl19	0.44335	0.767167	0.11511	0.034646	1.46035	0.034646	0.97963	0.998914	0.767167
BSCtrl2	0.36632	0.863153	0.0639122	0.067602	1.17004	0.067602	0.96811	0.998914	0.863153
BSCtrl20	0.1578	0.966527	0.014786	0.46937	0.328485	0.46937	0.76725	0.998914	0.966527
BSCtrl21	0.10387	0.966527	0.014786	0.41682	0.380051	0.41682	0.68772	0.998914	0.966527
BSCtrl22	0.29529	0.966527	0.014786	0.39108	0.407734	0.39108	0.74753	0.998914	0.966527
BSCtrl23	-0.26268	0.998914	0.0004719	0.31719	0.498681	0.30571	0.31719	0.998914	0.966527
BSCtrl24	-0.12336	0.998914	0.0004719	0.26528	0.576295	0.88553	0.26528	0.998914	0.999995
BSCtrl25	0.29529	0.966527	0.014786	0.39108	0.407734	0.39108	0.64708	0.998914	0.966527
BSCtrl26	-0.05345	0.998914	0.0004719	0.57882	0.237456	0.48413	0.57882	0.998914	0.966527
BSCtrl27	0.1821	0.966527	0.014786	0.24229	0.615665	0.24229	0.87721	0.998914	0.966527
BSCtrl28	0.12108	0.989143	0.00474092	0.6573	0.182236	0.6573	0.42008	0.998914	0.989143
BSCtrl29	0.46286	0.767167	0.11511	0.034646	1.46035	0.034646	0.86699	0.998914	0.767167
BSCtrl3	0.076048	0.966527	0.014786	0.50215	0.299167	0.50215	0.74753	0.998914	0.966527
BSCtrl30	-0.26435	0.998914	0.0004719	0.37843	0.422014	0.86655	0.37843	0.998914	0.999995
BSCtrl31	0.31437	0.966527	0.014786	0.32727	0.485094	0.32727	0.64708	0.998914	0.966527
BSCtrl32	0.041928	0.999995	2.17148e-06	0.76741	0.114973	0.76741	0.63851	0.998914	0.999995
BSCtrl33	0.26384	0.966527	0.014786	0.30571	0.51469	0.30571	0.84417	0.998914	0.966527
BSCtrl34	0.28405	0.91656	0.0378391	0.20586	0.686428	0.20586	0.76725	0.998914	0.91656
BSCtrl35	0.17529	0.966527	0.014786	0.30251	0.51926	0.30251	0.66427	0.998914	0.966527
BSCtrl36	0.1578	0.966527	0.014786	0.55497	0.25573	0.55497	0.82231	0.998914	0.966527
BSCtrl37	-0.24457	0.998914	0.0004719	0.34997	0.455969	0.90565	0.34997	0.998914	0.999995
BSCtrl38	0.17529	0.976691	0.0102428	0.5856	0.232399	0.5856	0.48243	0.998914	0.976691
BSCtrl39	0.26384	0.91656	0.0378391	0.19721	0.705071	0.19721	0.84417	0.998914	0.91656
BSCtrl4	0.17529	0.976691	0.0102428	0.5856	0.232399	0.5856	0.55069	0.998914	0.976691
BSCtrl40	0.041928	0.966527	0.014786	0.48413	0.315038	0.48413	0.68772	0.998914	0.966527
BSCtrl41	0.29529	0.91656	0.0378391	0.17173	0.765154	0.17173	0.90862	0.998914	0.91656
BSCtrl42	0.28405	0.91656	0.0378391	0.20586	0.686428	0.20586	0.82231	0.998914	0.91656
BSCtrl43	0.1821	0.966527	0.014786	0.30251	0.51926	0.30251	0.63851	0.998914	0.966527
BSCtrl44	0.29529	0.966527	0.014786	0.39108	0.407734	0.39108	0.87721	0.998914	0.966527
BSCtrl45	0.12108	0.989143	0.00474092	0.6573	0.182236	0.6573	0.42008	0.998914	0.989143
BSCtrl46	0.31437	0.863153	0.0639122	0.1112	0.953895	0.1112	0.96811	0.998914	0.863153
BSCtrl47	-0.26268	0.998914	0.0004719	0.37843	0.422014	0.83855	0.37843	0.998914	0.999995
BSCtrl48	-0.095834	0.998914	0.0004719	0.50655	0.295378	0.48413	0.50655	0.998914	0.966527
BSCtrl49	0.17529	0.966527	0.014786	0.3697	0.432151	0.3697	0.48243	0.998914	0.966527
BSCtrl5	-0.12336	0.998914	0.0004719	0.26528	0.576295	0.76741	0.26528	0.998914	0.999995
BSCtrl50	0.041928	0.999995	2.17148e-06	0.76847	0.114373	0.76847	0.68772	0.998914	0.999995
BSCtrl51	0.44085	0.767167	0.11511	0.018831	1.72513	0.018831	0.91992	0.998914	0.767167
BSCtrl52	0.1821	0.966527	0.014786	0.52022	0.283813	0.52022	0.74753	0.998914	0.966527
BSCtrl53	0.1578	0.966527	0.014786	0.5455	0.263205	0.5455	0.63851	0.998914	0.966527
BSCtrl54	-0.24457	0.998914	0.0004719	0.37843	0.422014	0.89073	0.37843	0.998914	0.999995
BSCtrl55	0.041928	0.966527	0.014786	0.48413	0.315038	0.48413	0.55069	0.998914	0.966527
BSCtrl56	0.1821	0.966527	0.014786	0.24229	0.615665	0.24229	0.91992	0.998914	0.966527
BSCtrl57	0.076048	0.999995	2.17148e-06	0.69564	0.157615	0.69564	0.68772	0.998914	0.999995
BSCtrl58	-0.26435	0.998914	0.0004719	0.37843	0.422014	0.62993	0.37843	0.998914	0.989143
BSCtrl59	0.12108	0.989143	0.00474092	0.6573	0.182236	0.6573	0.64708	0.998914	0.989143
BSCtrl6	-0.24457	0.998914	0.0004719	0.34997	0.455969	0.8228	0.34997	0.998914	0.999995
BSCtrl60	0.1578	0.966527	0.014786	0.50215	0.299167	0.50215	0.66427	0.998914	0.966527
BSCtrl61	0.44085	0.863153	0.0639122	0.12957	0.887496	0.12957	0.42008	0.998914	0.863153
BSCtrl62	0.33199	0.91656	0.0378391	0.19721	0.705071	0.19721	0.87721	0.998914	0.91656
BSCtrl63	0.1578	0.966527	0.014786	0.46937	0.328485	0.46937	0.93822	0.998914	0.966527
BSCtrl64	0.28405	0.863153	0.0639122	0.1112	0.953895	0.1112	0.96811	0.998914	0.863153
BSCtrl65	-0.095834	0.998914	0.0004719	0.46349	0.33396	0.71784	0.46349	0.998914	0.999995
BSCtrl66	-0.12336	0.998914	0.0004719	0.48243	0.316566	0.76434	0.48243	0.998914	0.999995
BSCtrl67	0.12108	0.966527	0.014786	0.5455	0.263205	0.5455	0.77602	0.998914	0.966527
BSCtrl68	0.10387	0.999995	2.17148e-06	0.71784	0.143972	0.71784	0.68675	0.998914	0.999995
BSCtrl69	0.29529	0.863153	0.0639122	0.13922	0.856298	0.13922	0.95848	0.998914	0.863153
BSCtrl7	0.076048	0.966527	0.014786	0.30251	0.51926	0.30251	0.63851	0.998914	0.966527
BSCtrl70	0.1578	0.966527	0.014786	0.37637	0.424385	0.37637	0.7245	0.998914	0.966527
BSCtrl71	-0.05345	0.998914	0.0004719	0.48243	0.316566	0.17173	0.48243	0.998914	0.91656
BSCtrl72	0.44335	0.822025	0.085115	0.049624	1.30431	0.049624	0.90862	0.998914	0.822025
BSCtrl73	0.28405	0.966527	0.014786	0.28943	0.538456	0.28943	0.64708	0.998914	0.966527
BSCtrl74	0.26384	0.966527	0.014786	0.3697	0.432151	0.3697	0.77602	0.998914	0.966527
BSCtrl75	0.076048	0.999995	2.17148e-06	0.69564	0.157615	0.69564	0.66427	0.998914	0.999995
BSCtrl76	0.1821	0.863153	0.0639122	0.1112	0.953895	0.1112	0.96811	0.998914	0.863153
BSCtrl77	0.041928	0.966527	0.014786	0.48413	0.315038	0.48413	0.68772	0.998914	0.966527
BSCtrl78	-0.26268	0.998914	0.0004719	0.37843	0.422014	0.7149	0.37843	0.998914	0.999995
BSCtrl79	-0.33259	0.998914	0.0004719	0.31719	0.498681	0.89073	0.31719	0.998914	0.999995
BSCtrl8	-0.05345	0.998914	0.0004719	0.57882	0.237456	0.92356	0.57882	0.998914	0.999995
BSCtrl80	-0.26268	0.998914	0.0004719	0.227	0.643974	0.48413	0.227	0.998914	0.966527
BSCtrl81	0.41714	0.863153	0.0639122	0.13922	0.856298	0.13922	0.95848	0.998914	0.863153
BSCtrl82	0.1578	0.966527	0.014786	0.55497	0.25573	0.55497	0.77602	0.998914	0.966527
BSCtrl83	0.12108	0.989143	0.00474092	0.6573	0.182236	0.6573	0.82231	0.998914	0.989143
BSCtrl84	0.29529	0.863153	0.0639122	0.11759	0.92963	0.11759	0.64708	0.998914	0.863153
BSCtrl85	0.1578	0.966527	0.014786	0.37637	0.424385	0.37637	0.86699	0.998914	0.966527
BSCtrl86	0.10387	0.966527	0.014786	0.30251	0.51926	0.30251	0.55069	0.998914	0.966527
BSCtrl87	0.33199	0.91656	0.0378391	0.19721	0.705071	0.19721	0.8074	0.998914	0.91656
BSCtrl88	0.29529	0.966527	0.014786	0.39108	0.407734	0.39108	0.74753	0.998914	0.966527
BSCtrl89	0.12108	0.989143	0.00474092	0.6573	0.182236	0.6573	0.64708	0.998914	0.989143
BSCtrl9	-0.095834	0.998914	0.0004719	0.46349	0.33396	0.8228	0.46349	0.998914	0.999995
BSCtrl90	-0.05345	0.998914	0.0004719	0.57882	0.237456	0.88553	0.57882	0.998914	0.999995
BSCtrl91	-0.095834	0.998914	0.0004719	0.50655	0.295378	0.58601	0.50655	0.998914	0.976691
BSCtrl92	-0.33259	0.998914	0.0004719	0.26528	0.576295	0.71784	0.26528	0.998914	0.999995
BSCtrl93	0.26384	0.863153	0.0639122	0.073675	1.13268	0.073675	0.97963	0.998914	0.863153
BSCtrl94	0.44085	0.863153	0.0639122	0.11759	0.92963	0.11759	0.64708	0.998914	0.863153
BSCtrl95	0.1821	0.966527	0.014786	0.30251	0.51926	0.30251	0.87721	0.998914	0.966527
BSCtrl96	0.10387	0.976691	0.0102428	0.58589	0.232184	0.58589	0.68675	0.998914	0.976691
BSCtrl97	-0.12336	0.998914	0.0004719	0.50655	0.295378	0.71784	0.50655	0.998914	0.999995
BSCtrl98	0.10387	0.966527	0.014786	0.3697	0.432151	0.3697	0.82231	0.998914	0.966527
BSCtrl99	-0.24457	0.998914	0.0004719	0.37843	0.422014	0.43825	0.37843	0.998914	0.966527
COPA	-2.9692	0.000644	3.19111	2.4929e-05	4.6033	0.99991	2.4929e-05	0.000644	0.999995
CTNNB1	-3.3794	0.000258	3.58838	4.9858e-06	5.30227	1	4.9858e-06	0.000258	0.999995
CUX1	-0.2953	0.998914	0.0004719	0.22298	0.651734	0.9295	0.22298	0.998914	0.999995
E2F1	-0.65056	0.544388	0.264091	0.056195	1.2503	0.98434	0.056195	0.544388	0.999995
E2F2	-0.13467	0.998914	0.0004719	0.17392	0.75965	0.81368	0.17392	0.998914	0.999995
E2F8	0.28827	0.822025	0.085115	0.052246	1.28195	0.052246	0.98602	0.998914	0.822025
EED	-0.39041	0.895835	0.047772	0.10981	0.959358	0.52395	0.10981	0.895835	0.966527
EIF3A	-2.4129	0.000258	3.58838	4.9858e-06	5.30227	1	4.9858e-06	0.000258	0.999995
ESR2	0.06808	0.966527	0.014786	0.49457	0.305772	0.49457	0.85141	0.998914	0.966527
ETS2	-0.16691	0.998914	0.0004719	0.41117	0.385979	0.52169	0.41117	0.998914	0.966527
ETV4	-0.22598	0.895835	0.047772	0.10775	0.967583	0.67899	0.10775	0.895835	0.999995
ETV5	-1.0474	0.092195	1.03529	0.005948	2.22563	0.99628	0.005948	0.092195	0.999995
FOXA1	0.13394	0.966527	0.014786	0.44733	0.349372	0.44733	0.60526	0.998914	0.966527
FOXA2	-0.45939	0.575461	0.239984	0.063115	1.19987	0.98316	0.063115	0.575461	0.999995
FOXM1	0.10314	0.989143	0.00474092	0.63066	0.200205	0.63066	0.73223	0.998914	0.989143
FOXP1	0.12126	0.966527	0.014786	0.51023	0.292234	0.51023	0.65674	0.998914	0.966527
FOXP4	-0.14079	0.998914	0.0004719	0.24465	0.611455	0.9558	0.24465	0.998914	0.999995
GATA6	-0.60379	0.544388	0.264091	0.054968	1.25989	0.98384	0.054968	0.544388	0.999995
GRHL2	0.72856	0.000386	3.41341	4.9858e-06	5.30227	4.9858e-06	0.82908	0.998914	0.000386
HDGF	0.023861	0.989143	0.00474092	0.62753	0.202366	0.62753	0.76183	0.998914	0.989143
HIF1A	-0.0025436	0.998914	0.0004719	0.69856	0.155796	0.92795	0.69856	0.998914	0.999995
HMGA1	0.096315	0.91656	0.0378391	0.20697	0.684093	0.20697	0.74994	0.998914	0.91656
HMGA2	-0.014008	0.998914	0.0004719	0.80559	0.0938859	0.53011	0.80559	0.998914	0.966527
HNF1B	-1.1286	0.04113	1.38584	0.0023882	2.62193	0.99947	0.0023882	0.04113	0.999995
HNF4A	-0.61761	0.224718	0.648362	0.018413	1.73488	0.99549	0.018413	0.224718	0.999995
IRF1	-0.28489	0.998914	0.0004719	0.29174	0.535004	0.98275	0.29174	0.998914	0.999995
IRF6	1.578	0.000386	3.41341	4.9858e-06	5.30227	4.9858e-06	1	0.999995	0.000386
MEIS2	0.18706	0.863153	0.0639122	0.1312	0.882066	0.1312	0.85339	0.998914	0.863153
MSX2	0.328	0.767167	0.11511	0.023658	1.62602	0.023658	0.99395	0.999995	0.767167
MYBL2	-4.3364	0.000258	3.58838	4.9858e-06	5.30227	1	4.9858e-06	0.000258	0.999995
MYC	-0.8129	0.224718	0.648362	0.020297	1.69257	0.99497	0.020297	0.224718	0.999995
MYCN	0.16572	0.863153	0.0639122	0.1304	0.884722	0.1304	0.52259	0.998914	0.863153
MYRF	-0.56952	0.998914	0.0004719	0.1907	0.719649	0.91294	0.1907	0.998914	0.999995
NFE2L3	0.1893	0.966527	0.014786	0.28109	0.551155	0.28109	0.86181	0.998914	0.966527
NPAS2	0.16493	0.989143	0.00474092	0.62854	0.201667	0.62854	0.80131	0.998914	0.989143
PLK1	-3.7274	0.000464	3.33348	1.4957e-05	4.82516	1	1.4957e-05	0.000464	0.999995
POU2F1	0.24149	0.966527	0.014786	0.40245	0.395288	0.40245	0.17007	0.998914	0.966527
PRDM15	-0.081439	0.998914	0.0004719	0.5225	0.281914	0.78929	0.5225	0.998914	0.999995
PRDM16	-0.35027	0.998914	0.0004719	0.5344	0.272134	0.86215	0.5344	0.998914	0.999995
PRPF8	-3.1808	0.000464	3.33348	1.4957e-05	4.82516	1	1.4957e-05	0.000464	0.999995
RFX1	-0.37557	0.998914	0.0004719	0.1859	0.730721	0.97348	0.1859	0.998914	0.999995
SOX2	0.033609	0.999995	2.17148e-06	0.78783	0.103567	0.78783	0.70856	0.998914	0.999995
SOX9	-1.0836	0.026165	1.58228	0.0011816	2.92753	0.9886	0.0011816	0.026165	0.999995
SUZ12	-0.91831	0.168119	0.774383	0.011931	1.92332	0.9954	0.011931	0.168119	0.999995
TAZ	0.29217	0.822025	0.085115	0.053034	1.27545	0.053034	0.98575	0.998914	0.822025
TGIF1	-0.073461	0.998914	0.0004719	0.54187	0.266105	0.86306	0.54187	0.998914	0.999995
YAP1	-0.1168	0.998914	0.0004719	0.52739	0.277868	0.54844	0.52739	0.998914	0.966527
ZBTB7B	-0.89846	0.026951	1.56943	0.001391	2.85667	0.99864	0.001391	0.026951	0.999995
ZFHX3	0.25099	0.966527	0.014786	0.34018	0.468291	0.34018	0.93109	0.998914	0.966527
ZNF219	-0.16045	0.998914	0.0004719	0.4137	0.383314	0.53489	0.4137	0.998914	0.966527

## Sheet: before13393→high13393
Gene	lfc	fdr	fdr_log10	p	p_log10	pos_p	neg_p	neg_fdr	pos_fdr
ARID3B	0.17767	0.999995	2.17148e-06	0.82074	0.0857944	0.82074	0.62938	0.987707	0.999995
ARID5B	-0.84094	0.711033	0.14811	0.051059	1.29193	0.96452	0.051059	0.711033	0.999995
ARNTL2	-0.7653	0.987707	0.00537187	0.24325	0.613947	0.88693	0.24325	0.987707	0.999995
BSCtrl1	-0.0014304	0.987707	0.00537187	0.5307	0.275151	0.35934	0.5307	0.987707	0.970624
BSCtrl10	0.28486	0.970624	0.012949	0.4581	0.33904	0.4581	0.5307	0.987707	0.970624
BSCtrl100	0.52201	0.95558	0.0197329	0.29574	0.52909	0.29574	0.69013	0.987707	0.95558
BSCtrl101	0.25425	0.847671	0.0717727	0.19141	0.718035	0.19141	0.7492	0.987707	0.847671
BSCtrl102	-0.17343	0.987707	0.00537187	0.5307	0.275151	0.35934	0.5307	0.987707	0.970624
BSCtrl11	-0.0014304	0.987707	0.00537187	0.69624	0.157241	0.19141	0.69624	0.987707	0.847671
BSCtrl12	0.65003	0.637429	0.195568	0.074024	1.13063	0.074024	0.58845	0.987707	0.637429
BSCtrl13	0.28486	0.95558	0.0197329	0.29592	0.528826	0.29592	0.95343	0.999247	0.95558
BSCtrl14	0.13561	0.987084	0.00564589	0.56158	0.250588	0.56158	0.65894	0.987707	0.987084
BSCtrl15	0.52201	0.95558	0.0197329	0.29574	0.52909	0.29574	0.44638	0.987707	0.95558
BSCtrl16	-0.0014304	0.987707	0.00537187	0.7492	0.125402	0.68777	0.7492	0.987707	0.987084
BSCtrl17	0.25425	0.970624	0.012949	0.46738	0.33033	0.46738	0.44947	0.987707	0.970624
BSCtrl18	-0.22666	0.987707	0.00537187	0.31793	0.497668	0.76501	0.31793	0.987707	0.999995
BSCtrl19	0.67086	0.797805	0.0981032	0.12868	0.890489	0.12868	0.90547	0.999247	0.797805
BSCtrl2	0.28486	0.970624	0.012949	0.4581	0.33904	0.4581	0.69624	0.987707	0.970624
BSCtrl20	0.65003	0.847671	0.0717727	0.19141	0.718035	0.19141	0.98486	0.999247	0.847671
BSCtrl21	-1.0559	0.987707	0.00537187	0.2027	0.693146	0.83368	0.2027	0.987707	0.999995
BSCtrl22	-0.0014304	0.987707	0.00537187	0.58845	0.23029	0.56158	0.58845	0.987707	0.987084
BSCtrl23	0.12461	0.987084	0.00564589	0.65238	0.185499	0.65238	0.44638	0.987707	0.987084
BSCtrl24	-0.42922	0.987707	0.00537187	0.13485	0.870149	0.87976	0.13485	0.987707	0.999995
BSCtrl25	-0.42922	0.987707	0.00537187	0.40312	0.394566	0.19141	0.40312	0.987707	0.847671
BSCtrl26	0.25425	0.984255	0.00689237	0.51533	0.287915	0.51533	0.86413	0.999247	0.984255
BSCtrl27	0.52303	0.95558	0.0197329	0.26357	0.579104	0.26357	0.5307	0.987707	0.95558
BSCtrl28	0.12498	0.987084	0.00564589	0.61001	0.214663	0.61001	0.90547	0.999247	0.987084
BSCtrl29	0.65562	0.847671	0.0717727	0.16213	0.790137	0.16213	0.95343	0.999247	0.847671
BSCtrl3	0.52201	0.95558	0.0197329	0.29574	0.52909	0.29574	0.69013	0.987707	0.95558
BSCtrl30	-0.95273	0.785107	0.105071	0.070913	1.14927	0.87976	0.070913	0.785107	0.999995
BSCtrl31	0.80425	0.332045	0.478803	0.0064267	2.19201	0.0064267	0.44638	0.987707	0.332045
BSCtrl32	-0.081611	0.999247	0.000327147	0.90547	0.0431259	0.76501	0.90547	0.999247	0.999995
BSCtrl33	0.12498	0.987084	0.00564589	0.65238	0.185499	0.65238	0.79955	0.999247	0.987084
BSCtrl34	0.28486	0.970624	0.012949	0.4581	0.33904	0.4581	0.31793	0.987707	0.970624
BSCtrl35	0.44092	0.970624	0.012949	0.39001	0.408924	0.39001	0.83696	0.999247	0.970624
BSCtrl36	-0.37293	0.987707	0.00537187	0.40312	0.394566	0.72362	0.40312	0.987707	0.999995
BSCtrl37	-1.0559	0.987707	0.00537187	0.2027	0.693146	0.81304	0.2027	0.987707	0.999995
BSCtrl38	0.44092	0.847671	0.0717727	0.19141	0.718035	0.19141	0.69624	0.987707	0.847671
BSCtrl39	0.12498	0.970624	0.012949	0.46738	0.33033	0.46738	0.83696	0.999247	0.970624
BSCtrl4	0.44092	0.970624	0.012949	0.39001	0.408924	0.39001	0.97525	0.999247	0.970624
BSCtrl40	0.13561	0.999995	2.17148e-06	0.77971	0.108067	0.77971	0.75193	0.987707	0.999995
BSCtrl41	0.80425	0.637429	0.195568	0.042554	1.37106	0.042554	0.90547	0.999247	0.637429
BSCtrl42	-0.081611	0.987707	0.00537187	0.5307	0.275151	0.67204	0.5307	0.987707	0.987084
BSCtrl43	-0.081611	0.987707	0.00537187	0.59774	0.223488	0.35934	0.59774	0.987707	0.970624
BSCtrl44	-0.22666	0.987707	0.00537187	0.5307	0.275151	0.91905	0.5307	0.987707	0.999995
BSCtrl45	0.13561	0.984255	0.00689237	0.52705	0.278148	0.52705	0.44638	0.987707	0.984255
BSCtrl46	0.65562	0.847671	0.0717727	0.16213	0.790137	0.16213	0.51615	0.987707	0.847671
BSCtrl47	0.12498	0.987084	0.00564589	0.68777	0.162557	0.68777	0.58845	0.987707	0.987084
BSCtrl48	0.28486	0.970624	0.012949	0.4581	0.33904	0.4581	0.75193	0.987707	0.970624
BSCtrl49	0.52303	0.95558	0.0197329	0.26357	0.579104	0.26357	0.44638	0.987707	0.95558
BSCtrl5	-0.95273	0.987707	0.00537187	0.10738	0.969077	0.76501	0.10738	0.987707	0.999995
BSCtrl50	-0.33333	0.987707	0.00537187	0.47325	0.324909	0.91905	0.47325	0.987707	0.999995
BSCtrl51	0.39536	0.95558	0.0197329	0.24183	0.61649	0.24183	0.51615	0.987707	0.95558
BSCtrl52	0.65003	0.637429	0.195568	0.074024	1.13063	0.074024	0.88128	0.999247	0.637429
BSCtrl53	0.28486	0.970624	0.012949	0.4581	0.33904	0.4581	0.95343	0.999247	0.970624
BSCtrl54	-0.22666	0.987707	0.00537187	0.31793	0.497668	0.95177	0.31793	0.987707	0.999995
BSCtrl55	0.25425	0.984255	0.00689237	0.51533	0.287915	0.51533	0.78083	0.999247	0.984255
BSCtrl56	-1.0127	0.987707	0.00537187	0.2027	0.693146	0.35934	0.2027	0.987707	0.970624
BSCtrl57	-0.17343	0.987707	0.00537187	0.65894	0.181154	0.58148	0.65894	0.987707	0.987084
BSCtrl58	-0.42922	0.987707	0.00537187	0.40312	0.394566	0.68777	0.40312	0.987707	0.987084
BSCtrl59	0.12498	0.95558	0.0197329	0.29592	0.528826	0.29592	0.44638	0.987707	0.95558
BSCtrl6	-0.22666	0.987707	0.00537187	0.44638	0.350295	0.81304	0.44638	0.987707	0.999995
BSCtrl60	0.13561	0.987084	0.00564589	0.61001	0.214663	0.61001	0.92527	0.999247	0.987084
BSCtrl61	0.65003	0.699487	0.15522	0.099282	1.00313	0.099282	0.93839	0.999247	0.699487
BSCtrl62	0.67086	0.797805	0.0981032	0.12868	0.890489	0.12868	0.83696	0.999247	0.797805
BSCtrl63	0.13561	0.999995	2.17148e-06	0.77971	0.108067	0.77971	0.69624	0.987707	0.999995
BSCtrl64	-1.0559	0.987707	0.00537187	0.2027	0.693146	0.9013	0.2027	0.987707	0.999995
BSCtrl65	0.12461	0.970624	0.012949	0.46738	0.33033	0.46738	0.58845	0.987707	0.970624
BSCtrl66	0.12498	0.987084	0.00564589	0.68777	0.162557	0.68777	0.44947	0.987707	0.987084
BSCtrl67	-0.081611	0.987707	0.00537187	0.7492	0.125402	0.73913	0.7492	0.987707	0.999995
BSCtrl68	-0.17343	0.987707	0.00537187	0.51615	0.287224	0.46738	0.51615	0.987707	0.970624
BSCtrl69	0.25425	0.984255	0.00689237	0.51533	0.287915	0.51533	0.88128	0.999247	0.984255
BSCtrl7	-0.081611	0.987707	0.00537187	0.31793	0.497668	0.47592	0.31793	0.987707	0.970624
BSCtrl70	0.13561	0.847671	0.0717727	0.19141	0.718035	0.19141	0.69013	0.987707	0.847671
BSCtrl71	-0.37293	0.987707	0.00537187	0.35643	0.448026	0.62178	0.35643	0.987707	0.987084
BSCtrl72	0.75532	0.637429	0.195568	0.063873	1.19468	0.063873	0.5307	0.987707	0.637429
BSCtrl73	-0.42922	0.987707	0.00537187	0.13485	0.870149	0.9013	0.13485	0.987707	0.999995
BSCtrl74	0.12498	0.970624	0.012949	0.46738	0.33033	0.46738	0.44947	0.987707	0.970624
BSCtrl75	-0.081611	0.987707	0.00537187	0.69013	0.161069	0.83368	0.69013	0.987707	0.999995
BSCtrl76	0.67225	0.699487	0.15522	0.094815	1.02312	0.094815	0.7492	0.987707	0.699487
BSCtrl77	0.25425	0.984255	0.00689237	0.51533	0.287915	0.51533	0.83696	0.999247	0.984255
BSCtrl78	0.12461	0.987084	0.00564589	0.61001	0.214663	0.61001	0.58845	0.987707	0.987084
BSCtrl79	-0.17343	0.987707	0.00537187	0.44947	0.347299	0.83368	0.44947	0.987707	0.999995
BSCtrl8	-0.37293	0.987707	0.00537187	0.35643	0.448026	0.91905	0.35643	0.987707	0.999995
BSCtrl80	0.44092	0.797805	0.0981032	0.12583	0.900216	0.12583	0.9806	0.999247	0.797805
BSCtrl81	0.25425	0.984255	0.00689237	0.51533	0.287915	0.51533	0.51615	0.987707	0.984255
BSCtrl82	-0.42922	0.987707	0.00537187	0.39774	0.400401	0.62178	0.39774	0.987707	0.987084
BSCtrl83	0.75532	0.637429	0.195568	0.063873	1.19468	0.063873	0.7492	0.987707	0.637429
BSCtrl84	-0.0014304	0.987707	0.00537187	0.44638	0.350295	0.47592	0.44638	0.987707	0.970624
BSCtrl85	-0.081611	0.987707	0.00537187	0.31793	0.497668	0.9013	0.31793	0.987707	0.999995
BSCtrl86	0.44092	0.970624	0.012949	0.39001	0.408924	0.39001	0.79955	0.999247	0.970624
BSCtrl87	0.67225	0.699487	0.15522	0.094815	1.02312	0.094815	0.59774	0.987707	0.699487
BSCtrl88	0.52201	0.699487	0.15522	0.099282	1.00313	0.099282	0.96536	0.999247	0.699487
BSCtrl89	-0.22666	0.987707	0.00537187	0.44638	0.350295	0.19141	0.44638	0.987707	0.847671
BSCtrl9	0.44092	0.970624	0.012949	0.35934	0.444494	0.35934	0.9806	0.999247	0.970624
BSCtrl90	-0.37293	0.987707	0.00537187	0.40312	0.394566	0.91905	0.40312	0.987707	0.999995
BSCtrl91	0.65003	0.637429	0.195568	0.059894	1.22262	0.059894	0.75193	0.987707	0.637429
BSCtrl92	-0.081611	0.999247	0.000327147	0.86413	0.0634209	0.68777	0.86413	0.999247	0.987084
BSCtrl93	0.12498	0.847671	0.0717727	0.19141	0.718035	0.19141	0.7492	0.987707	0.847671
BSCtrl94	-0.0014304	0.987707	0.00537187	0.1425	0.846185	0.65238	0.1425	0.987707	0.987084
BSCtrl95	0.28486	0.868848	0.0610562	0.21301	0.6716	0.21301	0.92527	0.999247	0.868848
BSCtrl96	-0.52975	0.987707	0.00537187	0.28653	0.54283	0.84636	0.28653	0.987707	0.999995
BSCtrl97	0.12461	0.999995	2.17148e-06	0.79839	0.0977849	0.79839	0.44947	0.987707	0.999995
BSCtrl98	-0.081611	0.987707	0.00537187	0.65894	0.181154	0.65238	0.65894	0.987707	0.987084
BSCtrl99	0.65003	0.868848	0.0610562	0.2077	0.682564	0.2077	0.58845	0.987707	0.868848
COPA	-2.4977	0.000773	3.11182	1.4957e-05	4.82516	0.98205	1.4957e-05	0.000773	0.999995
CTNNB1	-1.6667	0.038447	1.41514	0.00099217	3.00341	0.99139	0.00099217	0.038447	0.999995
CUX1	0.019079	0.999995	2.17148e-06	0.93167	0.0307379	0.93167	0.54847	0.987707	0.999995
E2F1	-0.13403	0.987707	0.00537187	0.54651	0.262402	0.26525	0.54651	0.987707	0.95558
E2F2	-0.82062	0.987707	0.00537187	0.22185	0.653941	0.053483	0.22185	0.987707	0.637429
E2F8	-0.12718	0.999247	0.000327147	0.89283	0.0492312	0.051209	0.89283	0.999247	0.637429
EED	-0.074807	0.987707	0.00537187	0.35846	0.445559	0.823	0.35846	0.987707	0.999995
EIF3A	-1.7012	0.112718	0.948007	0.0050905	2.29324	0.99882	0.0050905	0.112718	0.999995
ESR2	-0.27797	0.987707	0.00537187	0.50596	0.295884	0.76363	0.50596	0.987707	0.999995
ETS2	-0.15049	0.987707	0.00537187	0.57488	0.240423	0.56609	0.57488	0.987707	0.987084
ETV4	-0.3479	0.987707	0.00537187	0.17732	0.751242	0.3808	0.17732	0.987707	0.970624
ETV5	-0.56043	0.688022	0.162398	0.044388	1.35273	0.9834	0.044388	0.688022	0.999995
FOXA1	0.33174	0.970624	0.012949	0.43681	0.359707	0.43681	0.71412	0.987707	0.970624
FOXA2	0.13612	0.999995	2.17148e-06	0.89344	0.0489346	0.89344	0.25503	0.987707	0.999995
FOXM1	-0.23672	0.987707	0.00537187	0.54435	0.264122	0.80624	0.54435	0.987707	0.999995
FOXP1	0.091705	0.987084	0.00564589	0.68637	0.163442	0.68637	0.91363	0.999247	0.987084
FOXP4	0.19473	0.95558	0.0197329	0.29052	0.536824	0.29052	0.78946	0.999247	0.95558
GATA6	-0.90763	0.420885	0.375837	0.021723	1.66308	0.99451	0.021723	0.420885	0.999995
GRHL2	0.67796	0.580371	0.236294	0.020297	1.69257	0.020297	0.99497	0.999247	0.580371
HDGF	-0.1267	0.987707	0.00537187	0.36221	0.44104	0.39532	0.36221	0.987707	0.970624
HIF1A	0.13699	0.987084	0.00564589	0.63106	0.199929	0.63106	0.73025	0.987707	0.987084
HMGA1	0.37501	0.637429	0.195568	0.07199	1.14273	0.07199	0.80983	0.999247	0.637429
HMGA2	-0.46585	0.987707	0.00537187	0.33131	0.479765	0.38814	0.33131	0.987707	0.970624
HNF1B	-0.28173	0.987707	0.00537187	0.34741	0.459158	0.58936	0.34741	0.987707	0.987084
HNF4A	-0.44265	0.987707	0.00537187	0.31981	0.495108	0.96584	0.31981	0.987707	0.999995
IRF1	0.26404	0.987084	0.00564589	0.53706	0.269977	0.53706	0.2845	0.987707	0.987084
IRF6	1.1487	0.303709	0.517542	0.0019594	2.70788	0.0019594	0.99925	0.999247	0.303709
MEIS2	0.85062	0.332045	0.478803	0.0054096	2.26683	0.0054096	0.84753	0.999247	0.332045
MSX2	0.13155	0.987084	0.00564589	0.65028	0.1869	0.65028	0.57296	0.987707	0.987084
MYBL2	-1.9171	0.000773	3.11182	1.4957e-05	4.82516	1	1.4957e-05	0.000773	0.999995
MYC	0.003205	0.999995	2.17148e-06	0.85653	0.0672574	0.85653	0.38469	0.987707	0.999995
MYCN	0.29705	0.580371	0.236294	0.02621	1.58153	0.02621	0.74057	0.987707	0.580371
MYRF	-1.2038	0.502919	0.298502	0.029202	1.53459	0.96747	0.029202	0.502919	0.999995
NFE2L3	-0.39864	0.987707	0.00537187	0.37747	0.423118	0.87254	0.37747	0.987707	0.999995
NPAS2	-1.1745	0.711033	0.14811	0.059635	1.2245	0.32239	0.059635	0.711033	0.970624
PLK1	-0.49438	0.112718	0.948007	0.004223	2.37438	0.99444	0.004223	0.112718	0.999995
POU2F1	0.79068	0.580371	0.236294	0.023877	1.62202	0.023877	0.99203	0.999247	0.580371
PRDM15	0.46852	0.970624	0.012949	0.41395	0.383052	0.41395	0.67803	0.987707	0.970624
PRDM16	-0.0699	0.987707	0.00537187	0.31722	0.498639	0.92842	0.31722	0.987707	0.999995
PRPF8	-2.7191	0.000773	3.11182	4.9858e-06	5.30227	0.99925	4.9858e-06	0.000773	0.999995
RFX1	-0.0054833	0.987707	0.00537187	0.57875	0.237509	0.52621	0.57875	0.987707	0.984255
SOX2	-0.0094603	0.987707	0.00537187	0.72881	0.137386	0.34417	0.72881	0.987707	0.970624
SOX9	-1.2626	0.112718	0.948007	0.0049609	2.30444	0.3145	0.0049609	0.112718	0.970624
SUZ12	-0.70685	0.711033	0.14811	0.056045	1.25146	0.013796	0.056045	0.711033	0.534583
TAZ	-0.1257	0.999247	0.000327147	0.77445	0.111007	0.82608	0.77445	0.999247	0.999995
TGIF1	-0.0088614	0.999247	0.000327147	0.89445	0.0484439	0.066326	0.89445	0.999247	0.637429
YAP1	0.63783	0.868848	0.0610562	0.21184	0.673992	0.21184	0.76842	0.999247	0.868848
ZBTB7B	-0.45448	0.987707	0.00537187	0.17958	0.745742	0.89261	0.17958	0.987707	0.999995
ZFHX3	0.36233	0.637429	0.195568	0.071751	1.14417	0.071751	0.35494	0.987707	0.637429
ZNF219	-0.14645	0.987707	0.00537187	0.27388	0.56244	0.5623	0.27388	0.987707	0.987084

## Sheet: before13393→low13393
Gene	lfc	fdr	fdr_log10	p	p_log10	pos_p	neg_p	neg_fdr	pos_fdr
ARID3B	0.095732	0.971129	0.0127231	0.71103	0.148112	0.71103	0.89084	0.993823	0.971129
ARID5B	-0.89022	0.982952	0.00746769	0.13435	0.871762	0.50663	0.13435	0.982952	0.935544
ARNTL2	-0.35049	0.982952	0.00746769	0.56859	0.245201	0.36813	0.56859	0.982952	0.935544
BSCtrl1	0.43825	0.935544	0.0289358	0.24834	0.604953	0.24834	0.59038	0.982952	0.935544
BSCtrl10	0.318	0.935544	0.0289358	0.23177	0.634943	0.23177	0.59038	0.982952	0.935544
BSCtrl100	0.43825	0.935544	0.0289358	0.24834	0.604953	0.24834	0.4516	0.982952	0.935544
BSCtrl101	0.1442	0.935544	0.0289358	0.52713	0.278082	0.52713	0.74197	0.982952	0.935544
BSCtrl102	-0.60368	0.982952	0.00746769	0.27661	0.558132	0.66419	0.27661	0.982952	0.962147
BSCtrl11	0.41612	0.935544	0.0289358	0.24834	0.604953	0.24834	0.50538	0.982952	0.935544
BSCtrl12	-0.30371	0.982952	0.00746769	0.60644	0.217212	0.49431	0.60644	0.982952	0.935544
BSCtrl13	0.318	0.935544	0.0289358	0.33513	0.474787	0.33513	0.7999	0.993823	0.935544
BSCtrl14	0.25438	0.935544	0.0289358	0.4505	0.346305	0.4505	0.68518	0.982952	0.935544
BSCtrl15	-0.30371	0.982952	0.00746769	0.60644	0.217212	0.73305	0.60644	0.982952	0.971129
BSCtrl16	0.38814	0.935544	0.0289358	0.38004	0.420171	0.38004	0.74197	0.982952	0.935544
BSCtrl17	0.1442	0.935544	0.0289358	0.23177	0.634943	0.23177	0.54937	0.982952	0.935544
BSCtrl18	-0.45908	0.982952	0.00746769	0.17882	0.747584	0.78712	0.17882	0.982952	0.993776
BSCtrl19	0.318	0.935544	0.0289358	0.33513	0.474787	0.33513	0.86401	0.993823	0.935544
BSCtrl2	0.11787	0.935544	0.0289358	0.63979	0.193963	0.63979	0.74197	0.982952	0.935544
BSCtrl20	0.25438	0.935544	0.0289358	0.28789	0.540773	0.28789	0.94615	0.993823	0.935544
BSCtrl21	-0.60368	0.982952	0.00746769	0.17882	0.747584	0.94567	0.17882	0.982952	0.999995
BSCtrl22	0.011705	0.935544	0.0289358	0.56005	0.251773	0.56005	0.65534	0.982952	0.935544
BSCtrl23	-0.44084	0.982952	0.00746769	0.42914	0.367401	0.25616	0.42914	0.982952	0.935544
BSCtrl24	-0.84949	0.982952	0.00746769	0.22371	0.650315	0.6772	0.22371	0.982952	0.962998
BSCtrl25	0.11787	0.935544	0.0289358	0.52713	0.278082	0.52713	0.43668	0.982952	0.935544
BSCtrl26	0.1442	0.935544	0.0289358	0.59372	0.226418	0.59372	0.90787	0.993823	0.935544
BSCtrl27	0.080819	0.935544	0.0289358	0.28789	0.540773	0.28789	0.59038	0.982952	0.935544
BSCtrl28	-0.27504	0.982952	0.00746769	0.65122	0.186272	0.52183	0.65122	0.982952	0.935544
BSCtrl29	0.52763	0.935544	0.0289358	0.095922	1.01808	0.095922	0.87222	0.993823	0.935544
BSCtrl3	0.011705	0.935544	0.0289358	0.25616	0.591489	0.25616	0.4516	0.982952	0.935544
BSCtrl30	-0.84949	0.944745	0.0246854	0.085332	1.06889	0.87129	0.085332	0.944745	0.999995
BSCtrl31	0.011705	0.935544	0.0289358	0.23177	0.634943	0.23177	0.77956	0.993823	0.935544
BSCtrl32	-0.27504	0.982952	0.00746769	0.65122	0.186272	0.78712	0.65122	0.982952	0.993776
BSCtrl33	0.41612	0.935544	0.0289358	0.21219	0.673275	0.21219	0.90787	0.993823	0.935544
BSCtrl34	-0.30371	0.982952	0.00746769	0.17882	0.747584	0.63979	0.17882	0.982952	0.935544
BSCtrl35	0.080819	0.935544	0.0289358	0.42987	0.366663	0.42987	0.68518	0.982952	0.935544
BSCtrl36	0.25438	0.935544	0.0289358	0.4505	0.346305	0.4505	0.54937	0.982952	0.935544
BSCtrl37	-0.45908	0.982952	0.00746769	0.28878	0.539433	0.94567	0.28878	0.982952	0.999995
BSCtrl38	0.080819	0.935544	0.0289358	0.52713	0.278082	0.52713	0.50538	0.982952	0.935544
BSCtrl39	0.52518	0.935544	0.0289358	0.21219	0.673275	0.21219	0.68518	0.982952	0.935544
BSCtrl4	0.38814	0.935544	0.0289358	0.38004	0.420171	0.38004	0.90787	0.993823	0.935544
BSCtrl40	0.1442	0.971129	0.0127231	0.7323	0.135311	0.7323	0.70026	0.982952	0.971129
BSCtrl41	0.43825	0.935544	0.0289358	0.23177	0.634943	0.23177	0.95465	0.993823	0.935544
BSCtrl42	-0.44525	0.982952	0.00746769	0.5375	0.269622	0.63979	0.5375	0.982952	0.935544
BSCtrl43	-0.84949	0.982952	0.00746769	0.27074	0.567448	0.28789	0.27074	0.982952	0.935544
BSCtrl44	-0.45908	0.982952	0.00746769	0.37826	0.42221	0.81698	0.37826	0.982952	0.993776
BSCtrl45	-0.30371	0.982952	0.00746769	0.33277	0.477856	0.89677	0.33277	0.982952	0.999995
BSCtrl46	0.52763	0.935544	0.0289358	0.1441	0.841336	0.1441	0.4516	0.982952	0.935544
BSCtrl47	0.080819	0.962998	0.0163746	0.6772	0.169283	0.6772	0.73007	0.982952	0.962998
BSCtrl48	0.011705	0.935544	0.0289358	0.63979	0.193963	0.63979	0.70026	0.982952	0.935544
BSCtrl49	0.080819	0.935544	0.0289358	0.25616	0.591489	0.25616	0.50538	0.982952	0.935544
BSCtrl5	-0.71319	0.982952	0.00746769	0.32523	0.487809	0.59372	0.32523	0.982952	0.935544
BSCtrl50	-0.27504	0.982952	0.00746769	0.65122	0.186272	0.83349	0.65122	0.982952	0.993776
BSCtrl51	0.41612	0.935544	0.0289358	0.14326	0.843875	0.14326	0.84615	0.993823	0.935544
BSCtrl52	0.011705	0.935544	0.0289358	0.37045	0.43127	0.37045	0.74197	0.982952	0.935544
BSCtrl53	0.25438	0.935544	0.0289358	0.4505	0.346305	0.4505	0.7999	0.993823	0.935544
BSCtrl54	-0.45908	0.982952	0.00746769	0.18361	0.736104	0.81698	0.18361	0.982952	0.993776
BSCtrl55	0.1442	0.935544	0.0289358	0.63979	0.193963	0.63979	0.73007	0.982952	0.935544
BSCtrl56	0.11787	0.935544	0.0289358	0.28789	0.540773	0.28789	0.54937	0.982952	0.935544
BSCtrl57	0.080819	0.935544	0.0289358	0.25616	0.591489	0.25616	0.4516	0.982952	0.935544
BSCtrl58	-0.71319	0.982952	0.00746769	0.28878	0.539433	0.87129	0.28878	0.982952	0.999995
BSCtrl59	-0.27504	0.982952	0.00746769	0.65122	0.186272	0.80048	0.65122	0.982952	0.993776
BSCtrl6	-0.45908	0.982952	0.00746769	0.28878	0.539433	0.89677	0.28878	0.982952	0.999995
BSCtrl60	0.25438	0.935544	0.0289358	0.4505	0.346305	0.4505	0.76685	0.993823	0.935544
BSCtrl61	-0.30371	0.982952	0.00746769	0.60644	0.217212	0.43911	0.60644	0.982952	0.935544
BSCtrl62	0.52763	0.935544	0.0289358	0.18274	0.738166	0.18274	0.68518	0.982952	0.935544
BSCtrl63	0.1442	0.971129	0.0127231	0.7323	0.135311	0.7323	0.74197	0.982952	0.971129
BSCtrl64	0.11787	0.935544	0.0289358	0.63979	0.193963	0.63979	0.17882	0.982952	0.935544
BSCtrl65	-0.27504	0.982952	0.00746769	0.65122	0.186272	0.25616	0.65122	0.982952	0.935544
BSCtrl66	0.38814	0.935544	0.0289358	0.38004	0.420171	0.38004	0.54937	0.982952	0.935544
BSCtrl67	-0.27504	0.982952	0.00746769	0.60155	0.220728	0.63979	0.60155	0.982952	0.935544
BSCtrl68	0.11787	0.935544	0.0289358	0.25616	0.591489	0.25616	0.70026	0.982952	0.935544
BSCtrl69	0.1442	0.935544	0.0289358	0.56005	0.251773	0.56005	0.74197	0.982952	0.935544
BSCtrl7	-0.72789	0.982952	0.00746769	0.27074	0.567448	0.42987	0.27074	0.982952	0.935544
BSCtrl70	0.38814	0.935544	0.0289358	0.16601	0.779866	0.16601	0.4516	0.982952	0.935544
BSCtrl71	0.3495	0.935544	0.0289358	0.28439	0.546086	0.28439	0.50538	0.982952	0.935544
BSCtrl72	-0.44525	0.982952	0.00746769	0.27661	0.558132	0.42987	0.27661	0.982952	0.935544
BSCtrl73	-0.72789	0.982952	0.00746769	0.13469	0.870665	0.63979	0.13469	0.982952	0.935544
BSCtrl74	0.52518	0.935544	0.0289358	0.21219	0.673275	0.21219	0.54937	0.982952	0.935544
BSCtrl75	-0.45908	0.982952	0.00746769	0.4516	0.345246	0.89677	0.4516	0.982952	0.999995
BSCtrl76	0.62034	0.935544	0.0289358	0.061849	1.20867	0.061849	0.95465	0.993823	0.935544
BSCtrl77	0.011705	0.993776	0.0027115	0.77201	0.112377	0.77201	0.68518	0.982952	0.993776
BSCtrl78	-0.30371	0.982952	0.00746769	0.60644	0.217212	0.56005	0.60644	0.982952	0.935544
BSCtrl79	-0.84949	0.982952	0.00746769	0.11507	0.939038	0.95411	0.11507	0.982952	0.999995
BSCtrl8	0.11787	0.993776	0.0027115	0.83349	0.0790996	0.83349	0.70026	0.982952	0.993776
BSCtrl80	0.38814	0.935544	0.0289358	0.38004	0.420171	0.38004	0.8397	0.993823	0.935544
BSCtrl81	0.1442	0.935544	0.0289358	0.25616	0.591489	0.25616	0.59038	0.982952	0.935544
BSCtrl82	-0.71319	0.982952	0.00746769	0.32523	0.487809	0.60983	0.32523	0.982952	0.935544
BSCtrl83	0.011705	0.935544	0.0289358	0.52713	0.278082	0.52713	0.86401	0.993823	0.935544
BSCtrl84	0.318	0.935544	0.0289358	0.33513	0.474787	0.33513	0.43668	0.982952	0.935544
BSCtrl85	-0.84998	0.982952	0.00746769	0.17882	0.747584	0.7323	0.17882	0.982952	0.971129
BSCtrl86	0.38814	0.935544	0.0289358	0.38004	0.420171	0.38004	0.90787	0.993823	0.935544
BSCtrl87	-0.44525	0.982952	0.00746769	0.50538	0.296382	0.28789	0.50538	0.982952	0.935544
BSCtrl88	0.41612	0.935544	0.0289358	0.24834	0.604953	0.24834	0.94615	0.993823	0.935544
BSCtrl89	-0.27504	0.982952	0.00746769	0.65122	0.186272	0.1441	0.65122	0.982952	0.935544
BSCtrl9	0.25438	0.935544	0.0289358	0.4505	0.346305	0.4505	0.90787	0.993823	0.935544
BSCtrl90	-0.60368	0.982952	0.00746769	0.38577	0.413672	0.83349	0.38577	0.982952	0.993776
BSCtrl91	0.011705	0.935544	0.0289358	0.60983	0.214791	0.60983	0.8397	0.993823	0.935544
BSCtrl92	0.3495	0.935544	0.0289358	0.25616	0.591489	0.25616	0.70026	0.982952	0.935544
BSCtrl93	0.25438	0.935544	0.0289358	0.4505	0.346305	0.4505	0.74197	0.982952	0.935544
BSCtrl94	-0.44525	0.982952	0.00746769	0.43668	0.359837	0.56005	0.43668	0.982952	0.935544
BSCtrl95	0.318	0.935544	0.0289358	0.28789	0.540773	0.28789	0.91997	0.993823	0.935544
BSCtrl96	-0.44084	0.982952	0.00746769	0.42914	0.367401	0.73305	0.42914	0.982952	0.971129
BSCtrl97	-0.44084	0.982952	0.00746769	0.42914	0.367401	0.25616	0.42914	0.982952	0.935544
BSCtrl98	0.3495	0.935544	0.0289358	0.28439	0.546086	0.28439	0.87222	0.993823	0.935544
BSCtrl99	-0.44525	0.982952	0.00746769	0.28878	0.539433	0.60983	0.28878	0.982952	0.935544
COPA	-1.5071	0.195131	0.709674	0.0075535	2.12185	0.99395	0.0075535	0.195131	0.999995
CTNNB1	-2.2935	0.001288	2.89008	2.4929e-05	4.6033	0.99976	2.4929e-05	0.001288	0.999995
CUX1	-0.51954	0.982952	0.00746769	0.45088	0.345939	0.90955	0.45088	0.982952	0.999995
E2F1	-0.70831	0.982952	0.00746769	0.29708	0.527127	0.90775	0.29708	0.982952	0.999995
E2F2	-0.12272	0.993823	0.00269096	0.85142	0.0698562	0.40854	0.85142	0.993823	0.935544
E2F8	0.019391	0.935544	0.0289358	0.1482	0.829152	0.1482	0.65041	0.982952	0.935544
EED	-0.42102	0.982952	0.00746769	0.38012	0.420079	0.7506	0.38012	0.982952	0.983187
EIF3A	-2.0127	0.020672	1.68462	0.00053348	3.27288	0.99991	0.00053348	0.020672	0.999995
ESR2	0.23276	0.935544	0.0289358	0.49189	0.308132	0.49189	0.63323	0.982952	0.935544
ETS2	0.12874	0.935544	0.0289358	0.54346	0.264832	0.54346	0.94154	0.993823	0.935544
ETV4	-1.0329	0.982952	0.00746769	0.16762	0.775674	0.80706	0.16762	0.982952	0.993776
ETV5	-1.4315	0.069397	1.15866	0.0022386	2.65002	0.98651	0.0022386	0.069397	0.999995
FOXA1	0.25949	0.935544	0.0289358	0.18983	0.721635	0.18983	0.92654	0.993823	0.935544
FOXA2	-0.26987	0.982952	0.00746769	0.62898	0.201363	0.56513	0.62898	0.982952	0.935544
FOXM1	-0.18691	0.993823	0.00269096	0.78381	0.105789	0.87964	0.78381	0.993823	0.999995
FOXP1	0.20729	0.935544	0.0289358	0.4946	0.305746	0.4946	0.97211	0.995541	0.935544
FOXP4	-0.16056	0.985821	0.00620193	0.7505	0.124649	0.70063	0.7505	0.985821	0.971129
GATA6	-1.3739	0.533153	0.273148	0.033789	1.47122	0.95921	0.033789	0.533153	0.999995
GRHL2	1.1255	0.001932	2.71399	2.4929e-05	4.6033	2.4929e-05	0.9588	0.993823	0.001932
HDGF	0.55046	0.935544	0.0289358	0.20047	0.697951	0.20047	0.51951	0.982952	0.935544
HIF1A	0.25692	0.935544	0.0289358	0.42889	0.367654	0.42889	0.35418	0.982952	0.935544
HMGA1	0.17631	0.935544	0.0289358	0.053562	1.27114	0.053562	0.9856	0.997827	0.935544
HMGA2	-0.57092	0.982952	0.00746769	0.46145	0.335875	0.69287	0.46145	0.982952	0.971129
HNF1B	-1.1541	0.565056	0.247909	0.040101	1.39684	0.91404	0.040101	0.565056	0.999995
HNF4A	-0.58203	0.982952	0.00746769	0.16248	0.7892	0.75483	0.16248	0.982952	0.983187
IRF1	-0.31073	0.982952	0.00746769	0.57083	0.243493	0.97023	0.57083	0.982952	0.999995
IRF6	1.3987	0.000773	3.11182	4.9858e-06	5.30227	4.9858e-06	1	0.999995	0.000773
MEIS2	0.41374	0.935544	0.0289358	0.30351	0.517827	0.30351	0.88986	0.993823	0.935544
MSX2	0.6362	0.935544	0.0289358	0.049484	1.30554	0.049484	0.78241	0.993823	0.935544
MYBL2	-2.5275	0.000773	3.11182	4.9858e-06	5.30227	1	4.9858e-06	0.000773	0.999995
MYC	-0.78594	0.982952	0.00746769	0.22094	0.655726	0.34371	0.22094	0.982952	0.935544
MYCN	-0.068379	0.982952	0.00746769	0.66377	0.177982	0.0092686	0.66377	0.982952	0.478877
MYRF	-0.68863	0.533153	0.273148	0.034397	1.46348	0.99111	0.034397	0.533153	0.999995
NFE2L3	-0.14952	0.982952	0.00746769	0.70339	0.152804	0.63753	0.70339	0.982952	0.935544
NPAS2	-0.67238	0.982952	0.00746769	0.35857	0.445426	0.50336	0.35857	0.982952	0.935544
PLK1	-1.1039	0.202363	0.693869	0.009139	2.0391	0.99791	0.009139	0.202363	0.999995
POU2F1	0.57545	0.935544	0.0289358	0.041487	1.38209	0.041487	0.99139	0.997827	0.935544
PRDM15	0.1545	0.935544	0.0289358	0.11539	0.937832	0.11539	0.54911	0.982952	0.935544
PRDM16	-0.13208	0.993823	0.00269096	0.8065	0.0933956	0.9133	0.8065	0.993823	0.999995
PRPF8	-3.713	0.001159	2.93592	1.4957e-05	4.82516	0.99866	1.4957e-05	0.001159	0.999995
RFX1	-0.12562	0.982952	0.00746769	0.70949	0.149054	0.80865	0.70949	0.982952	0.993776
SOX2	0.16517	0.935544	0.0289358	0.57476	0.240513	0.57476	0.89273	0.993823	0.935544
SOX9	-1.2334	0.307284	0.51246	0.01586	1.7997	0.84555	0.01586	0.307284	0.999995
SUZ12	-0.91705	0.944745	0.0246854	0.083088	1.08046	0.36085	0.083088	0.944745	0.935544
TAZ	0.33371	0.935544	0.0289358	0.14903	0.826726	0.14903	0.96176	0.993823	0.935544
TGIF1	-0.011791	0.982952	0.00746769	0.64596	0.189794	0.070085	0.64596	0.982952	0.935544
YAP1	0.090095	0.935544	0.0289358	0.46896	0.328864	0.46896	0.97627	0.995541	0.935544
ZBTB7B	-0.62111	0.646123	0.189685	0.050022	1.30084	0.98666	0.050022	0.646123	0.999995
ZFHX3	-0.046131	0.982952	0.00746769	0.70553	0.151485	0.55492	0.70553	0.982952	0.935544
ZNF219	-0.64215	0.982952	0.00746769	0.24623	0.608659	0.48383	0.24623	0.982952	0.935544

## Sheet: before1915→high1915
Gene	lfc	fdr	fdr_log10	p	p_log10	pos_p	neg_p	neg_fdr	pos_fdr
ARID3B	-0.080956	0.987579	0.00542815	0.63293	0.198644	0.28991	0.63293	0.987579	0.897625
ARID5B	-0.41987	0.987579	0.00542815	0.1933	0.713768	0.81806	0.1933	0.987579	0.999995
ARNTL2	-0.069142	0.987579	0.00542815	0.23306	0.632532	0.95594	0.23306	0.987579	0.999995
BSCtrl1	0.40968	0.515547	0.287732	0.056544	1.24761	0.056544	0.69637	0.987579	0.515547
BSCtrl10	0.34536	0.999995	2.17148e-06	0.57395	0.241126	0.57395	0.86749	0.987579	0.999995
BSCtrl100	0.16066	0.515547	0.287732	0.056544	1.24761	0.056544	0.69637	0.987579	0.515547
BSCtrl101	0.51587	0.850886	0.0701286	0.23605	0.626996	0.23605	0.75146	0.987579	0.850886
BSCtrl102	0.0061892	0.999995	2.17148e-06	0.74309	0.128959	0.74309	0.89863	0.987579	0.999995
BSCtrl11	-0.27413	0.987579	0.00542815	0.41289	0.384166	0.23605	0.41289	0.987579	0.850886
BSCtrl12	-0.30979	0.987579	0.00542815	0.2696	0.56928	0.52238	0.2696	0.987579	0.999995
BSCtrl13	0.38227	0.515547	0.287732	0.056544	1.24761	0.056544	0.79408	0.987579	0.515547
BSCtrl14	-0.013122	0.987579	0.00542815	0.92998	0.0315264	0.68159	0.92998	0.987579	0.999995
BSCtrl15	0.071661	0.799632	0.0971098	0.14961	0.825039	0.14961	0.45944	0.987579	0.799632
BSCtrl16	0.51587	0.850886	0.0701286	0.23605	0.626996	0.23605	0.69637	0.987579	0.850886
BSCtrl17	-0.48665	0.987579	0.00542815	0.36784	0.434341	0.84972	0.36784	0.987579	0.999995
BSCtrl18	0.16066	0.999995	2.17148e-06	0.52238	0.282013	0.52238	0.84245	0.987579	0.999995
BSCtrl19	0.34536	0.999995	2.17148e-06	0.52238	0.282013	0.52238	0.79408	0.987579	0.999995
BSCtrl2	-0.27413	0.987579	0.00542815	0.3263	0.486383	0.23605	0.3263	0.987579	0.850886
BSCtrl20	-0.013122	0.987579	0.00542815	0.45944	0.337771	0.87301	0.45944	0.987579	0.999995
BSCtrl21	0.16066	0.799632	0.0971098	0.14961	0.825039	0.14961	0.3263	0.987579	0.799632
BSCtrl22	-0.070501	0.987579	0.00542815	0.41289	0.384166	0.95054	0.41289	0.987579	0.999995
BSCtrl23	0.15861	0.897625	0.0469051	0.33009	0.481368	0.33009	0.92998	0.987579	0.897625
BSCtrl24	0.31885	0.850886	0.0701286	0.23605	0.626996	0.23605	0.36784	0.987579	0.850886
BSCtrl25	0.10923	0.850886	0.0701286	0.23605	0.626996	0.23605	0.3263	0.987579	0.850886
BSCtrl26	-0.070501	0.987579	0.00542815	0.75146	0.124094	0.68159	0.75146	0.987579	0.999995
BSCtrl27	0.40968	0.515547	0.287732	0.056544	1.24761	0.056544	0.84245	0.987579	0.515547
BSCtrl28	0.071661	0.999995	2.17148e-06	0.63635	0.196304	0.63635	0.45944	0.987579	0.999995
BSCtrl29	0.34536	0.897625	0.0469051	0.33009	0.481368	0.33009	0.86749	0.987579	0.897625
BSCtrl3	0.16066	0.897625	0.0469051	0.33009	0.481368	0.33009	0.9588	0.987579	0.897625
BSCtrl30	0.0061892	0.999995	2.17148e-06	0.40143	0.39639	0.40143	0.36784	0.987579	0.999995
BSCtrl31	-0.064889	0.987579	0.00542815	0.79408	0.100136	0.89293	0.79408	0.987579	0.999995
BSCtrl32	0.50429	0.897625	0.0469051	0.33009	0.481368	0.33009	0.75146	0.987579	0.897625
BSCtrl33	-0.030819	0.987579	0.00542815	0.3263	0.486383	0.79909	0.3263	0.987579	0.999995
BSCtrl34	0.16066	0.999995	2.17148e-06	0.57395	0.241126	0.57395	0.45944	0.987579	0.999995
BSCtrl35	0.64231	0.515547	0.287732	0.056544	1.24761	0.056544	0.84245	0.987579	0.515547
BSCtrl36	0.22801	0.850886	0.0701286	0.23605	0.626996	0.23605	0.53666	0.987579	0.850886
BSCtrl37	-0.33293	0.987579	0.00542815	0.12711	0.89582	0.89293	0.12711	0.987579	0.999995
BSCtrl38	0.75269	0.799632	0.0971098	0.14961	0.825039	0.14961	0.66198	0.987579	0.799632
BSCtrl39	0.22801	0.999995	2.17148e-06	0.79909	0.0974043	0.79909	0.96846	0.987579	0.999995
BSCtrl4	0.38227	0.799632	0.0971098	0.14961	0.825039	0.14961	0.86749	0.987579	0.799632
BSCtrl40	-0.27413	0.987579	0.00542815	0.53666	0.270301	0.98223	0.53666	0.987579	0.999995
BSCtrl41	-0.064889	0.987579	0.00542815	0.69637	0.15716	0.056544	0.69637	0.987579	0.515547
BSCtrl42	0.34536	0.897625	0.0469051	0.33009	0.481368	0.33009	0.79408	0.987579	0.897625
BSCtrl43	0.22801	0.515547	0.287732	0.056544	1.24761	0.056544	0.66198	0.987579	0.515547
BSCtrl44	-0.33293	0.987579	0.00542815	0.69637	0.15716	0.23605	0.69637	0.987579	0.850886
BSCtrl45	-0.013122	0.987579	0.00542815	0.45944	0.337771	0.63635	0.45944	0.987579	0.999995
BSCtrl46	0.16066	0.999995	2.17148e-06	0.52238	0.282013	0.52238	0.3263	0.987579	0.999995
BSCtrl47	0.38227	0.799632	0.0971098	0.14961	0.825039	0.14961	0.5825	0.987579	0.799632
BSCtrl48	-0.21389	0.987579	0.00542815	0.53666	0.270301	0.57395	0.53666	0.987579	0.999995
BSCtrl49	0.23463	0.799632	0.0971098	0.14961	0.825039	0.14961	0.66198	0.987579	0.799632
BSCtrl5	-0.48967	0.987579	0.00542815	0.12054	0.918869	0.52238	0.12054	0.987579	0.999995
BSCtrl50	0.0061892	0.999995	2.17148e-06	0.63635	0.196304	0.63635	0.75146	0.987579	0.999995
BSCtrl51	-0.27413	0.987579	0.00542815	0.21806	0.661424	0.056544	0.21806	0.987579	0.515547
BSCtrl52	0.071661	0.850886	0.0701286	0.23605	0.626996	0.23605	0.45944	0.987579	0.850886
BSCtrl53	0.34536	0.897625	0.0469051	0.33009	0.481368	0.33009	0.79408	0.987579	0.897625
BSCtrl54	-0.33293	0.987579	0.00542815	0.41289	0.384166	0.91616	0.41289	0.987579	0.999995
BSCtrl55	-0.27413	0.987579	0.00542815	0.66198	0.179155	0.57395	0.66198	0.987579	0.999995
BSCtrl56	0.22801	0.515547	0.287732	0.056544	1.24761	0.056544	0.21806	0.987579	0.515547
BSCtrl57	0.23463	0.799632	0.0971098	0.14961	0.825039	0.14961	0.89863	0.987579	0.799632
BSCtrl58	0.0061892	0.850886	0.0701286	0.23605	0.626996	0.23605	0.2696	0.987579	0.850886
BSCtrl59	0.15861	0.999995	2.17148e-06	0.63635	0.196304	0.63635	0.79408	0.987579	0.999995
BSCtrl6	-0.013122	0.987579	0.00542815	0.45944	0.337771	0.89293	0.45944	0.987579	0.999995
BSCtrl60	0.071661	0.897625	0.0469051	0.33009	0.481368	0.33009	0.84245	0.987579	0.897625
BSCtrl61	-0.27413	0.987579	0.00542815	0.45944	0.337771	0.98816	0.45944	0.987579	0.999995
BSCtrl62	0.22801	0.515547	0.287732	0.056544	1.24761	0.056544	0.84245	0.987579	0.515547
BSCtrl63	0.31885	0.799632	0.0971098	0.14961	0.825039	0.14961	0.75146	0.987579	0.799632
BSCtrl64	0.16066	0.999995	2.17148e-06	0.57395	0.241126	0.57395	0.3263	0.987579	0.999995
BSCtrl65	-0.030819	0.987579	0.00542815	0.5825	0.234704	0.63635	0.5825	0.987579	0.999995
BSCtrl66	0.071661	0.999995	2.17148e-06	0.40143	0.39639	0.40143	0.36784	0.987579	0.999995
BSCtrl67	0.50429	0.897625	0.0469051	0.33009	0.481368	0.33009	0.53666	0.987579	0.897625
BSCtrl68	-0.21389	0.987579	0.00542815	0.2696	0.56928	0.84972	0.2696	0.987579	0.999995
BSCtrl69	0.071661	0.799632	0.0971098	0.14961	0.825039	0.14961	0.69637	0.987579	0.799632
BSCtrl7	0.38227	0.515547	0.287732	0.056544	1.24761	0.056544	0.99117	0.993952	0.515547
BSCtrl70	0.16066	0.999995	2.17148e-06	0.40143	0.39639	0.40143	0.94846	0.987579	0.999995
BSCtrl71	-0.064889	0.987579	0.00542815	0.66198	0.179155	0.68159	0.66198	0.987579	0.999995
BSCtrl72	0.0061892	0.515547	0.287732	0.056544	1.24761	0.056544	0.79408	0.987579	0.515547
BSCtrl73	0.34536	0.850886	0.0701286	0.23605	0.626996	0.23605	0.99395	0.993952	0.850886
BSCtrl74	0.23463	0.999995	2.17148e-06	0.52238	0.282013	0.52238	0.36784	0.987579	0.999995
BSCtrl75	0.16066	0.799632	0.0971098	0.14961	0.825039	0.14961	0.84245	0.987579	0.799632
BSCtrl76	0.22801	0.515547	0.287732	0.056544	1.24761	0.056544	0.3263	0.987579	0.515547
BSCtrl77	-0.21389	0.987579	0.00542815	0.75146	0.124094	0.96209	0.75146	0.987579	0.999995
BSCtrl78	-0.45755	0.987579	0.00542815	0.15051	0.822435	0.95054	0.15051	0.987579	0.999995
BSCtrl79	0.16066	0.799632	0.0971098	0.14961	0.825039	0.14961	0.66198	0.987579	0.799632
BSCtrl8	-0.48665	0.987579	0.00542815	0.21806	0.661424	0.68159	0.21806	0.987579	0.999995
BSCtrl80	-0.030819	0.987579	0.00542815	0.45944	0.337771	0.40143	0.45944	0.987579	0.999995
BSCtrl81	0.071661	0.999995	2.17148e-06	0.74309	0.128959	0.74309	0.3263	0.987579	0.999995
BSCtrl82	-0.064889	0.987579	0.00542815	0.2696	0.56928	0.23605	0.2696	0.987579	0.850886
BSCtrl83	0.10923	0.999995	2.17148e-06	0.63635	0.196304	0.63635	0.79408	0.987579	0.999995
BSCtrl84	0.15861	0.515547	0.287732	0.056544	1.24761	0.056544	0.69637	0.987579	0.515547
BSCtrl85	0.34536	0.897625	0.0469051	0.33009	0.481368	0.33009	0.94846	0.987579	0.897625
BSCtrl86	0.50429	0.515547	0.287732	0.056544	1.24761	0.056544	0.3263	0.987579	0.515547
BSCtrl87	-0.064889	0.987579	0.00542815	0.66198	0.179155	0.87301	0.66198	0.987579	0.999995
BSCtrl88	-0.27413	0.987579	0.00542815	0.41289	0.384166	0.95054	0.41289	0.987579	0.999995
BSCtrl89	0.15861	0.999995	2.17148e-06	0.63635	0.196304	0.63635	0.84245	0.987579	0.999995
BSCtrl9	-0.013122	0.987579	0.00542815	0.94846	0.022981	0.40143	0.94846	0.987579	0.999995
BSCtrl90	-0.21389	0.987579	0.00542815	0.53666	0.270301	0.23605	0.53666	0.987579	0.850886
BSCtrl91	-0.070501	0.987579	0.00542815	0.21806	0.661424	0.14961	0.21806	0.987579	0.799632
BSCtrl92	0.31885	0.897625	0.0469051	0.33009	0.481368	0.33009	0.89863	0.987579	0.897625
BSCtrl93	0.38227	0.850886	0.0701286	0.23605	0.626996	0.23605	0.94846	0.987579	0.850886
BSCtrl94	-0.27413	0.987579	0.00542815	0.69637	0.15716	0.74309	0.69637	0.987579	0.999995
BSCtrl95	0.22801	0.515547	0.287732	0.056544	1.24761	0.056544	0.75146	0.987579	0.515547
BSCtrl96	-0.030819	0.987579	0.00542815	0.2696	0.56928	0.95054	0.2696	0.987579	0.999995
BSCtrl97	-0.030819	0.987579	0.00542815	0.36784	0.434341	0.84972	0.36784	0.987579	0.999995
BSCtrl98	0.31885	0.897625	0.0469051	0.33009	0.481368	0.33009	0.3263	0.987579	0.897625
BSCtrl99	-0.33293	0.987579	0.00542815	0.2696	0.56928	0.99606	0.2696	0.987579	0.999995
COPA	-1.3719	0.00908	2.04191	0.00023433	3.63017	0.99997	0.00023433	0.00908	0.999995
CTNNB1	-1.4303	0.036012	1.44355	0.0011617	2.93491	0.97944	0.0011617	0.036012	0.999995
CUX1	-0.67761	0.987579	0.00542815	0.080336	1.09509	0.95683	0.080336	0.987579	0.999995
E2F1	-0.46442	0.987579	0.00542815	0.083437	1.07864	0.99517	0.083437	0.987579	0.999995
E2F2	-0.10937	0.987579	0.00542815	0.72669	0.138651	0.7748	0.72669	0.987579	0.999995
E2F8	-0.17151	0.987579	0.00542815	0.32042	0.49428	0.0044324	0.32042	0.987579	0.515547
EED	-0.28156	0.987579	0.00542815	0.14708	0.832446	0.83622	0.14708	0.987579	0.999995
EIF3A	-1.0428	0.196162	0.707385	0.0075934	2.11956	0.99444	0.0075934	0.196162	0.999995
ESR2	-0.062117	0.987579	0.00542815	0.56632	0.246938	0.76847	0.56632	0.987579	0.999995
ETS2	0.24955	0.999995	2.17148e-06	0.70291	0.1531	0.70291	0.7791	0.987579	0.999995
ETV4	0.58149	0.897625	0.0469051	0.28499	0.54517	0.28499	0.41648	0.987579	0.897625
ETV5	0.052591	0.999995	2.17148e-06	0.47149	0.326528	0.47149	0.61992	0.987579	0.999995
FOXA1	0.0075335	0.999995	2.17148e-06	0.9412	0.0263181	0.9412	0.32956	0.987579	0.999995
FOXA2	-0.74301	0.553213	0.257108	0.024984	1.60234	0.9908	0.024984	0.553213	0.999995
FOXM1	-0.064597	0.987579	0.00542815	0.62647	0.2031	0.72194	0.62647	0.987579	0.999995
FOXP1	0.06554	0.999995	2.17148e-06	0.86955	0.0607054	0.86955	0.65595	0.987579	0.999995
FOXP4	0.12966	0.999995	2.17148e-06	0.82643	0.0827939	0.82643	0.33845	0.987579	0.999995
GATA6	-0.048658	0.987579	0.00542815	0.10165	0.992893	0.97319	0.10165	0.987579	0.999995
GRHL2	0.40311	0.999995	2.17148e-06	0.44818	0.348548	0.44818	0.90953	0.987579	0.999995
HDGF	-0.084011	0.987579	0.00542815	0.63536	0.19698	0.82936	0.63536	0.987579	0.999995
HIF1A	-0.20934	0.987579	0.00542815	0.34419	0.463202	0.83323	0.34419	0.987579	0.999995
HMGA1	-0.30409	0.987579	0.00542815	0.43715	0.35937	0.99252	0.43715	0.987579	0.999995
HMGA2	-0.28736	0.987579	0.00542815	0.30839	0.5109	0.48309	0.30839	0.987579	0.999995
HNF1B	0.061188	0.999995	2.17148e-06	0.76659	0.115437	0.76659	0.96402	0.987579	0.999995
HNF4A	-0.10512	0.987579	0.00542815	0.55676	0.254332	0.78085	0.55676	0.987579	0.999995
IRF1	0.3021	0.999995	2.17148e-06	0.4947	0.305658	0.4947	0.87963	0.987579	0.999995
IRF6	-0.19747	0.987579	0.00542815	0.62865	0.201591	0.47946	0.62865	0.987579	0.999995
MEIS2	0.11714	0.999995	2.17148e-06	0.60696	0.21684	0.60696	0.96348	0.987579	0.999995
MSX2	-0.14955	0.987579	0.00542815	0.5097	0.292685	0.76058	0.5097	0.987579	0.999995
MYBL2	-3.1282	0.000386	3.41341	4.9858e-06	5.30227	1	4.9858e-06	0.000386	0.999995
MYC	-0.26455	0.987579	0.00542815	0.18639	0.729577	0.48692	0.18639	0.987579	0.999995
MYCN	-0.14367	0.987579	0.00542815	0.1366	0.864549	0.69909	0.1366	0.987579	0.999995
MYRF	-0.22837	0.987579	0.00542815	0.17162	0.765432	0.90374	0.17162	0.987579	0.999995
NFE2L3	-0.056187	0.987579	0.00542815	0.81806	0.0872148	0.88413	0.81806	0.987579	0.999995
NPAS2	0.45715	0.999995	2.17148e-06	0.71008	0.148693	0.71008	0.85367	0.987579	0.999995
PLK1	-2.4731	0.000386	3.41341	4.9858e-06	5.30227	1	4.9858e-06	0.000386	0.999995
POU2F1	0.097003	0.999995	2.17148e-06	0.43605	0.360464	0.43605	0.59875	0.987579	0.999995
PRDM15	0.077916	0.999995	2.17148e-06	0.78666	0.104213	0.78666	0.25328	0.987579	0.999995
PRDM16	0.36774	0.999995	2.17148e-06	0.71971	0.142842	0.71971	0.47994	0.987579	0.999995
PRPF8	-1.4874	0.000773	3.11182	1.4957e-05	4.82516	0.81648	1.4957e-05	0.000773	0.999995
RFX1	-0.40653	0.987579	0.00542815	0.085053	1.07031	0.28016	0.085053	0.987579	0.897625
SOX2	-0.093874	0.987579	0.00542815	0.8231	0.0845474	0.81321	0.8231	0.987579	0.999995
SOX9	0.31975	0.999995	2.17148e-06	0.49095	0.308963	0.49095	0.91404	0.987579	0.999995
SUZ12	-0.29856	0.987579	0.00542815	0.086917	1.0609	0.99497	0.086917	0.987579	0.999995
TAZ	0.40696	0.999995	2.17148e-06	0.44014	0.356409	0.44014	0.99305	0.993952	0.999995
TGIF1	0.12573	0.999995	2.17148e-06	0.70531	0.15162	0.70531	0.8082	0.987579	0.999995
YAP1	-0.10983	0.987579	0.00542815	0.60828	0.215896	0.94056	0.60828	0.987579	0.999995
ZBTB7B	-0.44138	0.987579	0.00542815	0.1726	0.762959	0.81005	0.1726	0.987579	0.999995
ZFHX3	-0.25281	0.987579	0.00542815	0.17957	0.745766	0.44431	0.17957	0.987579	0.999995
ZNF219	-0.19178	0.987579	0.00542815	0.81648	0.0880544	0.7245	0.81648	0.987579	0.999995

## Sheet: before1915→low1915
Gene	lfc	fdr	fdr_log10	p	p_log10	pos_p	neg_p	neg_fdr	pos_fdr
ARID3B	0.16328	0.9371	0.0282141	0.68558	0.163942	0.68558	0.58675	0.996338	0.9371
ARID5B	-0.90362	0.128106	0.892431	0.010744	1.96883	0.89515	0.010744	0.128106	0.999995
ARNTL2	0.040126	0.952263	0.0212431	0.72495	0.139692	0.72495	0.73504	0.996338	0.952263
BSCtrl1	0.29605	0.9371	0.0282141	0.24236	0.615539	0.24236	0.87019	0.996338	0.9371
BSCtrl10	0.35274	0.9371	0.0282141	0.057671	1.23904	0.057671	0.94426	0.996338	0.9371
BSCtrl100	0.29605	0.9371	0.0282141	0.17831	0.748824	0.17831	0.87019	0.996338	0.9371
BSCtrl101	0.28114	0.9371	0.0282141	0.2912	0.535809	0.2912	0.48416	0.996338	0.9371
BSCtrl102	-0.0034783	0.996338	0.00159331	0.47876	0.319882	0.24236	0.47876	0.996338	0.9371
BSCtrl11	0.28114	0.9371	0.0282141	0.24246	0.61536	0.24246	0.68237	0.996338	0.9371
BSCtrl12	0.24822	0.9371	0.0282141	0.41922	0.377558	0.41922	0.60532	0.996338	0.9371
BSCtrl13	0.11554	0.9371	0.0282141	0.37181	0.429679	0.37181	0.91616	0.996338	0.9371
BSCtrl14	0.13357	0.9371	0.0282141	0.4873	0.312204	0.4873	0.7111	0.996338	0.9371
BSCtrl15	0.032489	0.954252	0.0203369	0.74493	0.127885	0.74493	0.47876	0.996338	0.954252
BSCtrl16	-0.0034783	0.996338	0.00159331	0.48416	0.315011	0.40466	0.48416	0.996338	0.9371
BSCtrl17	0.29071	0.9371	0.0282141	0.36908	0.432879	0.36908	0.54322	0.996338	0.9371
BSCtrl18	0.24822	0.9371	0.0282141	0.24236	0.615539	0.24236	0.89751	0.996338	0.9371
BSCtrl19	0.35011	0.9371	0.0282141	0.14483	0.839141	0.14483	0.94426	0.996338	0.9371
BSCtrl2	0.31794	0.9371	0.0282141	0.044598	1.35068	0.044598	0.94426	0.996338	0.9371
BSCtrl20	-0.0034783	0.996338	0.00159331	0.54322	0.265024	0.83514	0.54322	0.996338	0.999995
BSCtrl21	0.19898	0.9371	0.0282141	0.24236	0.615539	0.24236	0.74976	0.996338	0.9371
BSCtrl22	0.055484	0.9371	0.0282141	0.62709	0.20267	0.62709	0.7111	0.996338	0.9371
BSCtrl23	0.032489	0.9371	0.0282141	0.52031	0.283738	0.52031	0.89751	0.996338	0.9371
BSCtrl24	-0.15226	0.996338	0.00159331	0.37533	0.425587	0.40466	0.37533	0.996338	0.9371
BSCtrl25	0.14369	0.9371	0.0282141	0.40466	0.39291	0.40466	0.87019	0.996338	0.9371
BSCtrl26	-0.15226	0.996338	0.00159331	0.54322	0.265024	0.62095	0.54322	0.996338	0.9371
BSCtrl27	0.19898	0.9371	0.0282141	0.24236	0.615539	0.24236	0.9338	0.996338	0.9371
BSCtrl28	0.11554	0.9371	0.0282141	0.62709	0.20267	0.62709	0.47876	0.996338	0.9371
BSCtrl29	0.24822	0.9371	0.0282141	0.41922	0.377558	0.41922	0.91616	0.996338	0.9371
BSCtrl3	0.31491	0.9371	0.0282141	0.32213	0.491969	0.32213	0.7111	0.996338	0.9371
BSCtrl30	0.055484	0.9371	0.0282141	0.4873	0.312204	0.4873	0.37533	0.996338	0.9371
BSCtrl31	0.28114	0.9371	0.0282141	0.2912	0.535809	0.2912	0.7111	0.996338	0.9371
BSCtrl32	-0.10636	0.996338	0.00159331	0.54322	0.265024	0.70736	0.54322	0.996338	0.9371
BSCtrl33	0.14369	0.9371	0.0282141	0.52031	0.283738	0.52031	0.89751	0.996338	0.9371
BSCtrl34	0.31491	0.9371	0.0282141	0.24236	0.615539	0.24236	0.60532	0.996338	0.9371
BSCtrl35	0.19898	0.9371	0.0282141	0.46762	0.330107	0.46762	0.48416	0.996338	0.9371
BSCtrl36	0.13357	0.9371	0.0282141	0.40466	0.39291	0.40466	0.8404	0.996338	0.9371
BSCtrl37	0.032489	0.9371	0.0282141	0.68494	0.164347	0.68494	0.60532	0.996338	0.9371
BSCtrl38	0.19898	0.9371	0.0282141	0.40466	0.39291	0.40466	0.37533	0.996338	0.9371
BSCtrl39	0.11554	0.9371	0.0282141	0.52031	0.283738	0.52031	0.89751	0.996338	0.9371
BSCtrl4	0.11554	0.954252	0.0203369	0.74493	0.127885	0.74493	0.48416	0.996338	0.954252
BSCtrl40	0.13357	0.9371	0.0282141	0.62095	0.206943	0.62095	0.54322	0.996338	0.9371
BSCtrl41	0.29605	0.9371	0.0282141	0.25345	0.596108	0.25345	0.7111	0.996338	0.9371
BSCtrl42	-0.038717	0.996338	0.00159331	0.8404	0.075514	0.18368	0.8404	0.996338	0.9371
BSCtrl43	-0.0034783	0.996338	0.00159331	0.68237	0.16598	0.4873	0.68237	0.996338	0.9371
BSCtrl44	-0.052381	0.996338	0.00159331	0.78865	0.103116	0.067014	0.78865	0.996338	0.9371
BSCtrl45	0.13357	0.9371	0.0282141	0.55968	0.25206	0.55968	0.60532	0.996338	0.9371
BSCtrl46	0.28114	0.9371	0.0282141	0.14483	0.839141	0.14483	0.98348	0.996338	0.9371
BSCtrl47	0.055484	0.999995	2.17148e-06	0.90303	0.0442978	0.90303	0.48416	0.996338	0.999995
BSCtrl48	-0.038717	0.996338	0.00159331	0.47876	0.319882	0.62095	0.47876	0.996338	0.9371
BSCtrl49	0.19898	0.9371	0.0282141	0.46762	0.330107	0.46762	0.68237	0.996338	0.9371
BSCtrl5	0.055484	0.9371	0.0282141	0.70736	0.15036	0.70736	0.68237	0.996338	0.9371
BSCtrl50	-0.15226	0.996338	0.00159331	0.54322	0.265024	0.5643	0.54322	0.996338	0.9371
BSCtrl51	0.29605	0.9371	0.0282141	0.11554	0.937268	0.11554	0.98348	0.996338	0.9371
BSCtrl52	-0.0034783	0.996338	0.00159331	0.41874	0.378056	0.40466	0.41874	0.996338	0.9371
BSCtrl53	-0.038717	0.996338	0.00159331	0.48416	0.315011	0.55968	0.48416	0.996338	0.9371
BSCtrl54	-0.052381	0.996338	0.00159331	0.87019	0.0603859	0.68494	0.87019	0.996338	0.9371
BSCtrl55	-0.081933	0.996338	0.00159331	0.54322	0.265024	0.62095	0.54322	0.996338	0.9371
BSCtrl56	0.29071	0.9371	0.0282141	0.24236	0.615539	0.24236	0.9564	0.996338	0.9371
BSCtrl57	0.19898	0.9371	0.0282141	0.46762	0.330107	0.46762	0.74976	0.996338	0.9371
BSCtrl58	0.055484	0.9371	0.0282141	0.40466	0.39291	0.40466	0.25591	0.996338	0.9371
BSCtrl59	0.11554	0.9371	0.0282141	0.55968	0.25206	0.55968	0.7111	0.996338	0.9371
BSCtrl6	0.032489	0.994989	0.00218172	0.78315	0.106155	0.78315	0.60532	0.996338	0.994989
BSCtrl60	0.13357	0.9371	0.0282141	0.70736	0.15036	0.70736	0.91616	0.996338	0.9371
BSCtrl61	0.31794	0.9371	0.0282141	0.13489	0.87002	0.13489	0.47876	0.996338	0.9371
BSCtrl62	0.24822	0.9371	0.0282141	0.41922	0.377558	0.41922	0.9338	0.996338	0.9371
BSCtrl63	0.13357	0.9371	0.0282141	0.40466	0.39291	0.40466	0.78865	0.996338	0.9371
BSCtrl64	0.14369	0.9371	0.0282141	0.24236	0.615539	0.24236	0.87019	0.996338	0.9371
BSCtrl65	0.055484	0.9371	0.0282141	0.5643	0.24849	0.5643	0.7111	0.996338	0.9371
BSCtrl66	0.11554	0.9371	0.0282141	0.668	0.175224	0.668	0.37533	0.996338	0.9371
BSCtrl67	0.24822	0.9371	0.0282141	0.41922	0.377558	0.41922	0.91616	0.996338	0.9371
BSCtrl68	0.055484	0.998922	0.000468422	0.79914	0.0973771	0.79914	0.74976	0.996338	0.998922
BSCtrl69	0.19898	0.9371	0.0282141	0.40466	0.39291	0.40466	0.78865	0.996338	0.9371
BSCtrl7	0.11554	0.9371	0.0282141	0.37181	0.429679	0.37181	0.91616	0.996338	0.9371
BSCtrl70	0.13357	0.9371	0.0282141	0.59943	0.222262	0.59943	0.48416	0.996338	0.9371
BSCtrl71	0.032489	0.9371	0.0282141	0.42547	0.371131	0.42547	0.68237	0.996338	0.9371
BSCtrl72	0.34583	0.9371	0.0282141	0.031336	1.50396	0.031336	0.7111	0.996338	0.9371
BSCtrl73	0.032489	0.9371	0.0282141	0.067014	1.17383	0.067014	0.8404	0.996338	0.9371
BSCtrl74	0.24822	0.9371	0.0282141	0.41922	0.377558	0.41922	0.68237	0.996338	0.9371
BSCtrl75	0.13357	0.9371	0.0282141	0.68494	0.164347	0.68494	0.91616	0.996338	0.9371
BSCtrl76	0.29605	0.9371	0.0282141	0.25345	0.596108	0.25345	0.9564	0.996338	0.9371
BSCtrl77	-0.24568	0.996338	0.00159331	0.25033	0.601487	0.4873	0.25033	0.996338	0.9371
BSCtrl78	-0.081933	0.996338	0.00159331	0.60532	0.218015	0.84717	0.60532	0.996338	0.999995
BSCtrl79	-0.10636	0.996338	0.00159331	0.47876	0.319882	0.68494	0.47876	0.996338	0.9371
BSCtrl8	-0.15226	0.996338	0.00159331	0.54322	0.265024	0.86644	0.54322	0.996338	0.999995
BSCtrl80	-0.081933	0.996338	0.00159331	0.25591	0.591913	0.62095	0.25591	0.996338	0.9371
BSCtrl81	0.31491	0.9371	0.0282141	0.24236	0.615539	0.24236	0.78865	0.996338	0.9371
BSCtrl82	0.29071	0.9371	0.0282141	0.36908	0.432879	0.36908	0.97341	0.996338	0.9371
BSCtrl83	0.28114	0.9371	0.0282141	0.2912	0.535809	0.2912	0.7111	0.996338	0.9371
BSCtrl84	0.032489	0.9371	0.0282141	0.4873	0.312204	0.4873	0.87019	0.996338	0.9371
BSCtrl85	0.13357	0.9371	0.0282141	0.24236	0.615539	0.24236	0.91616	0.996338	0.9371
BSCtrl86	0.14369	0.9371	0.0282141	0.70736	0.15036	0.70736	0.48416	0.996338	0.9371
BSCtrl87	0.34583	0.9371	0.0282141	0.17751	0.750777	0.17751	0.68237	0.996338	0.9371
BSCtrl88	-0.15745	0.996338	0.00159331	0.41874	0.378056	0.62095	0.41874	0.996338	0.9371
BSCtrl89	0.28114	0.9371	0.0282141	0.2912	0.535809	0.2912	0.9338	0.996338	0.9371
BSCtrl9	-0.081933	0.996338	0.00159331	0.41874	0.378056	0.93035	0.41874	0.996338	0.999995
BSCtrl90	-0.15226	0.996338	0.00159331	0.54322	0.265024	0.40466	0.54322	0.996338	0.9371
BSCtrl91	0.19898	0.9371	0.0282141	0.46762	0.330107	0.46762	0.41874	0.996338	0.9371
BSCtrl92	-0.15226	0.996338	0.00159331	0.47876	0.319882	0.79914	0.47876	0.996338	0.998922
BSCtrl93	0.28114	0.9371	0.0282141	0.2912	0.535809	0.2912	0.97956	0.996338	0.9371
BSCtrl94	0.31794	0.9371	0.0282141	0.044598	1.35068	0.044598	0.87019	0.996338	0.9371
BSCtrl95	-0.038717	0.996338	0.00159331	0.78865	0.103116	0.73396	0.78865	0.996338	0.954252
BSCtrl96	0.14369	0.9371	0.0282141	0.62709	0.20267	0.62709	0.89751	0.996338	0.9371
BSCtrl97	0.13357	0.9371	0.0282141	0.668	0.175224	0.668	0.68237	0.996338	0.9371
BSCtrl98	0.14369	0.9371	0.0282141	0.62095	0.206943	0.62095	0.8404	0.996338	0.9371
BSCtrl99	0.055484	0.9371	0.0282141	0.42547	0.371131	0.42547	0.60532	0.996338	0.9371
COPA	-3.4892	0.000644	3.19111	2.4929e-05	4.6033	1	2.4929e-05	0.000644	0.999995
CTNNB1	-3.0685	0.000193	3.71444	4.9858e-06	5.30227	1	4.9858e-06	0.000193	0.999995
CUX1	-0.052766	0.996338	0.00159331	0.64325	0.19162	0.65152	0.64325	0.996338	0.9371
E2F1	-0.46648	0.52442	0.280321	0.05075	1.29456	0.99444	0.05075	0.52442	0.999995
E2F2	0.094213	0.999995	2.17148e-06	0.91907	0.0366514	0.91907	0.21069	0.996338	0.999995
E2F8	0.44969	0.914219	0.0389498	0.017695	1.75215	0.017695	0.99571	0.999995	0.914219
EED	-0.49471	0.746839	0.126773	0.08939	1.04871	0.34315	0.08939	0.746839	0.9371
EIF3A	-2.443	0.000193	3.71444	4.9858e-06	5.30227	1	4.9858e-06	0.000193	0.999995
ESR2	0.039131	0.9371	0.0282141	0.68765	0.162633	0.68765	0.59025	0.996338	0.9371
ETS2	-0.354	0.746839	0.126773	0.10286	0.987753	0.12983	0.10286	0.746839	0.9371
ETV4	-0.14403	0.746839	0.126773	0.093957	1.02707	0.14816	0.093957	0.746839	0.9371
ETV5	-1.2098	0.006734	2.17173	0.00030413	3.51694	0.98949	0.00030413	0.006734	0.999995
FOXA1	0.039058	0.999995	2.17148e-06	0.93811	0.0277462	0.93811	0.57633	0.996338	0.999995
FOXA2	-0.44709	0.746839	0.126773	0.090647	1.04265	0.93732	0.090647	0.746839	0.999995
FOXM1	0.32953	0.9371	0.0282141	0.15694	0.804266	0.15694	0.81162	0.996338	0.9371
FOXP1	-0.041111	0.996338	0.00159331	0.57042	0.243805	0.34783	0.57042	0.996338	0.9371
FOXP4	-0.1144	0.996338	0.00159331	0.57282	0.241982	0.95921	0.57282	0.996338	0.999995
GATA6	-0.46198	0.746839	0.126773	0.081353	1.08963	0.99252	0.081353	0.746839	0.999995
GRHL2	0.55744	0.022798	1.6421	0.00029416	3.53142	0.00029416	0.62511	0.996338	0.022798
HDGF	-0.13178	0.996338	0.00159331	0.73352	0.134588	0.45195	0.73352	0.996338	0.9371
HIF1A	-0.038519	0.996338	0.00159331	0.63166	0.199517	0.91148	0.63166	0.996338	0.999995
HMGA1	0.015273	0.9371	0.0282141	0.50396	0.297604	0.50396	0.63341	0.996338	0.9371
HMGA2	0.020998	0.9371	0.0282141	0.31476	0.50202	0.31476	0.85674	0.996338	0.9371
HNF1B	-1.036	0.031781	1.49783	0.0016403	2.78508	0.99945	0.0016403	0.031781	0.999995
HNF4A	-0.27998	0.746839	0.126773	0.106	0.974694	0.99784	0.106	0.746839	0.999995
IRF1	-0.42648	0.996338	0.00159331	0.17108	0.766801	0.97378	0.17108	0.996338	0.999995
IRF6	1.4589	0.000773	3.11182	4.9858e-06	5.30227	4.9858e-06	1	0.999995	0.000773
MEIS2	0.22837	0.9371	0.0282141	0.33978	0.468802	0.33978	0.69622	0.996338	0.9371
MSX2	0.31652	0.9371	0.0282141	0.11861	0.925879	0.11861	0.90855	0.996338	0.9371
MYBL2	-4.8545	0.000193	3.71444	4.9858e-06	5.30227	1	4.9858e-06	0.000193	0.999995
MYC	-0.82434	0.152407	0.816995	0.013766	1.86119	0.99649	0.013766	0.152407	0.999995
MYCN	-0.10084	0.996338	0.00159331	0.23929	0.621075	0.5064	0.23929	0.996338	0.9371
MYRF	-0.48338	0.746839	0.126773	0.10448	0.980967	0.58892	0.10448	0.746839	0.9371
NFE2L3	0.22015	0.9371	0.0282141	0.34332	0.464301	0.34332	0.94938	0.996338	0.9371
NPAS2	0.058298	0.999995	2.17148e-06	0.91483	0.0386596	0.91483	0.76857	0.996338	0.999995
PLK1	-4.0853	0.000193	3.71444	4.9858e-06	5.30227	1	4.9858e-06	0.000193	0.999995
POU2F1	-0.14924	0.996338	0.00159331	0.16651	0.77856	0.52106	0.16651	0.996338	0.9371
PRDM15	-0.19885	0.996338	0.00159331	0.282	0.549751	0.50066	0.282	0.996338	0.9371
PRDM16	-0.25468	0.996338	0.00159331	0.27965	0.553385	0.51394	0.27965	0.996338	0.9371
PRPF8	-2.9778	0.000644	3.19111	2.4929e-05	4.6033	0.99996	2.4929e-05	0.000644	0.999995
RFX1	-0.53136	0.106014	0.974637	0.0075236	2.12357	0.99827	0.0075236	0.106014	0.999995
SOX2	-0.037331	0.996338	0.00159331	0.56743	0.246088	0.33738	0.56743	0.996338	0.9371
SOX9	-1.2329	0.085952	1.06574	0.0049908	2.30183	0.99497	0.0049908	0.085952	0.999995
SUZ12	-1.0987	0.122553	0.911676	0.009488	2.02283	0.99508	0.009488	0.122553	0.999995
TAZ	0.24893	0.9371	0.0282141	0.15137	0.81996	0.15137	0.97667	0.996338	0.9371
TGIF1	-0.1636	0.996338	0.00159331	0.81321	0.0897973	0.65759	0.81321	0.996338	0.9371
YAP1	-0.33496	0.996338	0.00159331	0.21522	0.667117	0.91042	0.21522	0.996338	0.999995
ZBTB7B	-0.75698	0.106014	0.974637	0.007374	2.1323	0.99488	0.007374	0.106014	0.999995
ZFHX3	0.32188	0.9371	0.0282141	0.14772	0.830561	0.14772	0.73151	0.996338	0.9371
ZNF219	0.13303	0.999995	2.17148e-06	0.85754	0.0667456	0.85754	0.6367	0.996338	0.999995

[truncated: 1 more sheets: low→high]
