# Supplementary material for: SOX9 maintains human foetal lung tip progenitor state by enhancing WNT and RTK signalling
Source: EMBO J. 2022 Sep 19;41(21):e111338. doi: 10.15252/embj.2022111338 (PMC9627674; doi:10.15252/embj.2022111338)
Supplement: Supplementary file 11 — Dataset EV10 [file EMBJ-41-e111338-s003.xlsx]

## Sheet: SOX9
SOX9 (5'-3')	B1		B2
	gaggagggcagcaaacggaaACCTCTTTCTTAAGACTGCAGTGAA		cctcgtaaatcctcatcaaaACCTCTTTCTTAAGACTGCAGTGAA
	AGATTTCATCTCCTTTGCTTGCCTTtagaagagtcttcctttacg		AGATTTCATCTCCTTTGCTTGCCTTaaatcatccagtaaaccgcc
	gaggagggcagcaaacggaaAGGAAAGCTCCAACAACCTATTTTA		cctcgtaaatcctcatcaaaAGGAAAGCTCCAACAACCTATTTTA
	TTTAACAACAGATGACCATACCCTTtagaagagtcttcctttacg		TTTAACAACAGATGACCATACCCTTaaatcatccagtaaaccgcc
	gaggagggcagcaaacggaaTGATTTAAATGCCAGGTTTCTTAAG		cctcgtaaatcctcatcaaaTGATTTAAATGCCAGGTTTCTTAAG
	CCAAAGCTTTTACCTAAAGACAAAAtagaagagtcttcctttacg		CCAAAGCTTTTACCTAAAGACAAAAaaatcatccagtaaaccgcc
	gaggagggcagcaaacggaaTGGTCGGTGTAGTCGTACTGTGAGC		cctcgtaaatcctcatcaaaTGGTCGGTGTAGTCGTACTGTGAGC
	TGGCTGTAGTAGGAGCTGGAGTTCTtagaagagtcttcctttacg		TGGCTGTAGTAGGAGCTGGAGTTCTaaatcatccagtaaaccgcc
	gaggagggcagcaaacggaaTGAAGGGGTCCAGGAGATTCATACG		cctcgtaaatcctcatcaaaTGAAGGGGTCCAGGAGATTCATACG
	CCTTCTCCTGCTCGTCGGTCATCTTtagaagagtcttcctttacg		CCTTCTCCTGCTCGTCGGTCATCTTaaatcatccagtaaaccgcc
	gaggagggcagcaaacggaaGTTCTCGGTGTCCGAGCCGGAGCCC		cctcgtaaatcctcatcaaaGTTCTCGGTGTCCGAGCCGGAGCCC
	GGGGAACGTGTTCTCCTGGGGCCGCtagaagagtcttcctttacg		GGGGAACGTGTTCTCCTGGGGCCGCaaatcatccagtaaaccgcc
	gaggagggcagcaaacggaaTGTAGGTGACCTGGCCGTGCGTGGC		cctcgtaaatcctcatcaaaTGTAGGTGACCTGGCCGTGCGTGGC
	CGGTGCTGCTGATGCCGTAGCTGCCtagaagagtcttcctttacg		CGGTGCTGCTGATGCCGTAGCTGCCaaatcatccagtaaaccgcc
	gaggagggcagcaaacggaaCTTGATGTGCGTTCGCTGGGACTGG		cctcgtaaatcctcatcaaaCTTGATGTGCGTTCGCTGGGACTGG
	GTAGTGGCTGGGGCTCAGCTGCTCCtagaagagtcttcctttacg		GTAGTGGCTGGGGCTCAGCTGCTCCaaatcatccagtaaaccgcc
	gaggagggcagcaaacggaaGGTTGAAGGGGCTGTAGGCGATCTG		cctcgtaaatcctcatcaaaGGTTGAAGGGGCTGTAGGCGATCTG
	GCGGGTAGGAGGGGCTGTAGTGTGGtagaagagtcttcctttacg		GCGGGTAGGAGGGGCTGTAGTGTGGaaatcatccagtaaaccgcc
	gaggagggcagcaaacggaaCGGGATGGAAGGGACCCCAGAGGTG		cctcgtaaatcctcatcaaaCGGGATGGAAGGGACCCCAGAGGTG
	TTCCCAGTGCTGGGGGCTGTGGGTCtagaagagtcttcctttacg		TTCCCAGTGCTGGGGGCTGTGGGTCaaatcatccagtaaaccgcc
	gaggagggcagcaaacggaaGTGGGAGGCCTCCTCAAGGTCGAGT		cctcgtaaatcctcatcaaaGTGGGAGGCCTCCTCAAGGTCGAGT
	GGATCATCTCGGCCATCTTCGCCCTtagaagagtcttcctttacg		GGATCATCTCGGCCATCTTCGCCCTaaatcatccagtaaaccgcc
	gaggagggcagcaaacggaaAGTTGCCTTTAGCTTAAATGTCTTT		cctcgtaaatcctcatcaaaAGTTGCCTTTAGCTTAAATGTCTTT
	TGTTTGTGTCTTGGAAATTTGGGTAtagaagagtcttcctttacg		TGTTTGTGTCTTGGAAATTTGGGTAaaatcatccagtaaaccgcc
	gaggagggcagcaaacggaaTCCAGTTTCTCGTTGATTTCGCTGC		cctcgtaaatcctcatcaaaTCCAGTTTCTCGTTGATTTCGCTGC
	CGCTTGCTCTGAAGAGGGTTTAAAAtagaagagtcttcctttacg		CGCTTGCTCTGAAGAGGGTTTAAAAaaatcatccagtaaaccgcc
	gaggagggcagcaaacggaaGTAATGAATCATACACAGTACATAC		cctcgtaaatcctcatcaaaGTAATGAATCATACACAGTACATAC
	AAAATATGTATAAATCCCCTCAAAAtagaagagtcttcctttacg		AAAATATGTATAAATCCCCTCAAAAaaatcatccagtaaaccgcc
	gaggagggcagcaaacggaaGGGCACACTGTTCAACTAAGAGTAG		cctcgtaaatcctcatcaaaGGGCACACTGTTCAACTAAGAGTAG
	AAAATACTCTGGTTGCAAGAAAAGCtagaagagtcttcctttacg		AAAATACTCTGGTTGCAAGAAAAGCaaatcatccagtaaaccgcc
	gaggagggcagcaaacggaaCAAAGCCTGAGGAATTAAGCAAAGT		cctcgtaaatcctcatcaaaCAAAGCCTGAGGAATTAAGCAAAGT
	TTTTTAAGGCAGCTCCTCCTTAAATtagaagagtcttcctttacg		TTTTTAAGGCAGCTCCTCCTTAAATaaatcatccagtaaaccgcc
	gaggagggcagcaaacggaaACTATTGTTTACTCCCATAATTGCA		cctcgtaaatcctcatcaaaACTATTGTTTACTCCCATAATTGCA
	GATAAAGCTTACCAAATGCTTCTCTtagaagagtcttcctttacg		GATAAAGCTTACCAAATGCTTCTCTaaatcatccagtaaaccgcc
	gaggagggcagcaaacggaaCATCTGCCTTCCACATGGGGCCCAG		cctcgtaaatcctcatcaaaCATCTGCCTTCCACATGGGGCCCAG
	AGAGGCACAGGTGACAGAGCGAGCAtagaagagtcttcctttacg		AGAGGCACAGGTGACAGAGCGAGCAaaatcatccagtaaaccgcc
	gaggagggcagcaaacggaaAGGAATACAAAGAAACTTGCTTTTA		cctcgtaaatcctcatcaaaAGGAATACAAAGAAACTTGCTTTTA
	AAAAGGCATTTATACAAATCTAGGGtagaagagtcttcctttacg		AAAAGGCATTTATACAAATCTAGGGaaatcatccagtaaaccgcc
	gaggagggcagcaaacggaaACACTACATTTGCAATCTCTCATTT		cctcgtaaatcctcatcaaaACACTACATTTGCAATCTCTCATTT
	AGAAAACACTGCAAATGACTCAGTGtagaagagtcttcctttacg		AGAAAACACTGCAAATGACTCAGTGaaatcatccagtaaaccgcc

## Sheet: ETV5
ETV5 (5'-3')	B2
	cctcgtaaatcctcatcaaaGCTGATCATAAAACCCGTCCATGGT
	ATTTCCCTGGGACCATAAAAGGGACaaatcatccagtaaaccgcc
	cctcgtaaatcctcatcaaaCAGGCCGCCCTCTGCATTCCTCAGA
	CCAAAAACTTCCTCTTTCTGTCAATaaatcatccagtaaaccgcc
	cctcgtaaatcctcatcaaaGCTCTTCAGAATCGTGAGCCAGATC
	CTTGAAGTTGACTGAGATCCTGAAAaaatcatccagtaaaccgcc
	cctcgtaaatcctcatcaaaCAGGAACTTGTGCTTCAGCTAACCA
	GAAAATCTGGGACAAACTGTTCATCaaatcatccagtaaaccgcc
	cctcgtaaatcctcatcaaaGTGGGGCATGAAGCACCAGGTTATC
	GCAGCTCCCGTTTGATCTTGGTTGGaaatcatccagtaaaccgcc
	cctcgtaaatcctcatcaaaTACAAGACGACAGCTCAGAGGAGGG
	AGTTAGCACCAAGAGCCTGCTCATGaaatcatccagtaaaccgcc
	cctcgtaaatcctcatcaaaCACAATAGTTGTAGAGGCACTTTTC
	ACCCAGAGGGAGGCTTCCTATCATAaaatcatccagtaaaccgcc
	cctcgtaaatcctcatcaaaGGGGGGTTGTAGGAGGGGTTAATGG
	ATAGGGGATTCTGATGGGTGGGTGAaaatcatccagtaaaccgcc
	cctcgtaaatcctcatcaaaAGGTGGGCAGAGTTGCCTGAGGTGG
	CTGGGCCAGCTGCAGGGGCATGCCCaaatcatccagtaaaccgcc
	cctcgtaaatcctcatcaaaTCCAGGCTCTGGAAGCGAATGGGGG
	GGGGACCGCAAATGTTTGCTGCTGTaaatcatccagtaaaccgcc
	cctcgtaaatcctcatcaaaTGGCATCTGCAGGGGCTGATGTGGT
	TGGATACTGGTTTTCAGGCATCATCaaatcatccagtaaaccgcc
	cctcgtaaatcctcatcaaaAAGCAAAGCCTTCGGCATAGGGGAG
	GGCCACTCCGCCACTCAGAAACTTAaaatcatccagtaaaccgcc
	cctcgtaaatcctcatcaaaCCTGAATGGGAACTGCTAGCTCTAG
	CACAAACAAAACCACTGCCCTTGTTaaatcatccagtaaaccgcc
	cctcgtaaatcctcatcaaaCAAAGGGCAAGCTTTAGGAACAACC
	GACAGCTTGGGTTCTCCAGATAATAaaatcatccagtaaaccgcc
	cctcgtaaatcctcatcaaaCAATGTATCTGTCTTTAAGGGTGCC
	TGCCCCTCCCTGTTCCCACTCCCCAaaatcatccagtaaaccgcc
	cctcgtaaatcctcatcaaaCAAGAGTTGAGGCACTGGCCTTTTG
	ATCTCTTCCCAGAAACCTCATCAGAaaatcatccagtaaaccgcc
	cctcgtaaatcctcatcaaaGTATTGTCCATGGTAAGGAGACTCC
	TAACCTGAACAAGATATTGCTTTGCaaatcatccagtaaaccgcc
	cctcgtaaatcctcatcaaaTGTCACATACTATGTCCCGTTTTGC
	ATTTAGTAGTCCATGATCGATGCAGaaatcatccagtaaaccgcc
	cctcgtaaatcctcatcaaaTGTGCAAATCAGAGCCCTTCTATGT
	CTATGGGTTTGTGATTTTTCAACAAaaatcatccagtaaaccgcc
	cctcgtaaatcctcatcaaaAGCCTCCCCAACTTAGCCTACTTAC
	GATGTATTTTTAACCCTTAATGGTTaaatcatccagtaaaccgcc

## Sheet: ETV4
ETV4(5'-3')	B2
	cctcgtaaatcctcatcaaaCTTTCATCCTCCGCTCCATCCGGCC
	AGGGCACTTGCTGGTCCAAGTATCCaaatcatccagtaaaccgcc
	cctcgtaaatcctcatcaaaCCCATTTCCGGGCGATTTGCTGCTG
	CGGGCCGATCAGCGCTTCGCGCAAGaaatcatccagtaaaccgcc
	cctcgtaaatcctcatcaaaCAGGGAGCCCGGGTCCATGAGCTTC
	GAAGAGATCTTCAGAGTCGAGGGGCaaatcatccagtaaaccgcc
	cctcgtaaatcctcatcaaaCCACGTCTCCTGGAAGTGACTTAGA
	ACTGTCTGGTACCTGAGCTTCAGCGaaatcatccagtaaaccgcc
	cctcgtaaatcctcatcaaaGAATGGAAATCAGGAACAAACTGCT
	GTGGGGCTGTGGAAAGCTAGGTTTTaaatcatccagtaaaccgcc
	cctcgtaaatcctcatcaaaGGACTCTGGGGCTCCTTCTTGATCC
	CTGCAGGACAGGGCCGGGTCTGTGCaaatcatccagtaaaccgcc
	cctcgtaaatcctcatcaaaCATGGTGGTAGGGGAGTGGCGGCTT
	AGGCACTGGAGTAAAGGCACTGCTCaaatcatccagtaaaccgcc
	cctcgtaaatcctcatcaaaACTTGATGGCGATTTGTCTGGGGGG
	ACTGTCCAAGGGCACCAGGGGCAGGaaatcatccagtaaaccgcc
	cctcgtaaatcctcatcaaaCTCTGCCCGGGGAAAGGGCTGTAGG
	GCCAGAGGATCTCAGGAAATTCCGTaaatcatccagtaaaccgcc
	cctcgtaaatcctcatcaaaTACCCATGGCCAGGGTGGGGCTGGG
	TGGAAGACGGAGCTATGTTCCCCGAaaatcatccagtaaaccgcc
	cctcgtaaatcctcatcaaaGTGAAGGAGTGGCAAATGTCCAGGG
	AGGGGTTCCCGGCCCCCTCCCTGAGaaatcatccagtaaaccgcc
	cctcgtaaatcctcatcaaaTCCGACAGCTGGTGTTGGTAGGGGG
	CTCTGCTGGGGATAGGGTGGGCAGGaaatcatccagtaaaccgcc
	cctcgtaaatcctcatcaaaATACAGGGGATCATGGTATTCTTGC
	GTCCACGGCTGGCTGGCCCGCCTGTaaatcatccagtaaaccgcc
	cctcgtaaatcctcatcaaaTGGGTACCTGTGCCCATTGACCCCA
	TTCCTGTTTGATCACCACCCCCGCCaaatcatccagtaaaccgcc
	cctcgtaaatcctcatcaaaGACATCTGAGTCGTAGGCGAAGTCC
	GTGGAGGTACATTGATGCGCACCCGaaatcatccagtaaaccgcc
	cctcgtaaatcctcatcaaaACCTGGAGAGGGCCCAGAGAAGCCC
	CTCATAGCCATAGCCCATGGCCCCGaaatcatccagtaaaccgcc
	cctcgtaaatcctcatcaaaCATCATCTGGGAATGGTCGCAGAGG
	CTTCAAATTTCTCAGGGACAACGCAaaatcatccagtaaaccgcc
	cctcgtaaatcctcatcaaaAGCCAGCTCTGGGAGGTAGGCGGGG
	CTTGGGGCCAAATGGCTGGGCGGGGaaatcatccagtaaaccgcc
	cctcgtaaatcctcatcaaaGCCGCTGGGGGCTAGTAAGAGTAGC
	CAGCACCCACCTGCGGCAGGGGGAAaaatcatccagtaaaccgcc
	cctcgtaaatcctcatcaaaACACCAGATTCATTTATATGTACAC
	TGTGGGTTTCAGATGAAGGTTTCCCaaatcatccagtaaaccgcc
	cctcgtaaatcctcatcaaaAGGACAGTGGGGATCTGCCCCAGAG
	CTCAGAGTCTGGGCTAGGGCAACTGaaatcatccagtaaaccgcc
	cctcgtaaatcctcatcaaaACTTTTCCTTCCCAATGACTCCGGT
	CTGAGACTCTAGACTTGCCATTTCTaaatcatccagtaaaccgcc
	cctcgtaaatcctcatcaaaGGGCCCAGGTGAAACCCCCAGGGGA
	AGGAAGAAGCTGAGCTGAATTCCTCaaatcatccagtaaaccgcc
	cctcgtaaatcctcatcaaaTGGGGAAAAGGTGTGGGGGGCTTGG
	ACAGAACAAACTCTTGTTCTCTGTGaaatcatccagtaaaccgcc
	cctcgtaaatcctcatcaaaAAGTTGGGAAGCGCCTTCTCTGTCC
	GAACCTCCTCACCCTCCTGCCAGTAaaatcatccagtaaaccgcc
	cctcgtaaatcctcatcaaaCTCCCCGCAGTGGGAGATCTGGGGA
	AGCGTGGGGCAGAGTCCAGGCTTCTaaatcatccagtaaaccgcc
	cctcgtaaatcctcatcaaaAACTGACAAACCGGGACCCTCCAGG
	CTGCCTCTGGGAACACAGAGCACCAaaatcatccagtaaaccgcc
	cctcgtaaatcctcatcaaaTCATCCCAGGTTCCTTTCTTCAACC
	TCCCTCTCTGCTTATACCCAGCACCaaatcatccagtaaaccgcc
	cctcgtaaatcctcatcaaaAGGCAAAGGGTCCCTTGGAGCAGGA
	GCCTGGGCCTAGGAAAGGGCAGAAGaaatcatccagtaaaccgcc
	cctcgtaaatcctcatcaaaATGTGGTGGAGGTGGAAGTACAAAC
	GTGGGGGCCTTTATTAAGGTCTGGCaaatcatccagtaaaccgcc

## Sheet: NOTUM
NOTUM (5'-3')	B2
	cctcgtaaatcctcatcaaaGCACACCGAGCCGGGAGGTGTCCAT
	GCTGCAGCAGCACAGGCAAGGACAGaaatcatccagtaaaccgcc
	cctcgtaaatcctcatcaaaCAGACCTGGGAGAGCTGCCCCCGGT
	GTGTGGGGCAGCCCCTCAGCAACACaaatcatccagtaaaccgcc
	cctcgtaaatcctcatcaaaACATCCTGCCGTCGGGCTCGCAATG
	CCAGGTCGGAGCAGTCCACCCTGAGaaatcatccagtaaaccgcc
	cctcgtaaatcctcatcaaaCGCTGAGGTTGGAAGGCAGCTCCGA
	TACTGAGGTCTAGGTAGGAGGTGAAaaatcatccagtaaaccgcc
	cctcgtaaatcctcatcaaaTGCTCCAGTTAAAGTCAGACTCTCC
	GACGGTTTGAGGAAGAGATGAGATCaaatcatccagtaaaccgcc
	cctcgtaaatcctcatcaaaTAGCACTTGGAGATTAGGTAACTGA
	ATCTTCTAATAGGTTGTAAGACAGAaaatcatccagtaaaccgcc
	cctcgtaaatcctcatcaaaAAGCTTTTGGCAGACTGAAAAACTG
	TTCATTATGTCTTAGGTCAATTTTCaaatcatccagtaaaccgcc
	cctcgtaaatcctcatcaaaCTGGAAAGTGTCAACTTTAATTTCG
	ATTCAGCGATCGGAGGCTAAGCAACaaatcatccagtaaaccgcc
	cctcgtaaatcctcatcaaaGTGAATAATAGCAATTTTGTTCCAA
	GGATGGCAAAGTGGAAAATGCATTGaaatcatccagtaaaccgcc
	cctcgtaaatcctcatcaaaGAGGTTGGACGATAGGTCCAGCTTT
	TAACCCAGTTATAGGAAAAGACGACaaatcatccagtaaaccgcc
	cctcgtaaatcctcatcaaaTCCTGTTAATTTTAAGTGAGTTAAA
	TGATATCAAGCTCTGTAAGGCATGAaaatcatccagtaaaccgcc
	cctcgtaaatcctcatcaaaTATAACCTTGAGTTCTGGAAAGTTT
	ACAGCACTGGTAAGCATAAGGCATTaaatcatccagtaaaccgcc
	cctcgtaaatcctcatcaaaCTTATAGGCATTCTCACACACTCCA
	GTCACCTTTATTCCATTGATTAGAAaaatcatccagtaaaccgcc
	cctcgtaaatcctcatcaaaTTTCTTATGAAGGTCGTCCATACTG
	ATCTTGAGCCTGAAACATTCCAGCAaaatcatccagtaaaccgcc
	cctcgtaaatcctcatcaaaGTCAAGCAGGAAATCTTCAAGGTCA
	ATGAAGGGCTTTCAGGTCTTCCTCAaaatcatccagtaaaccgcc
	cctcgtaaatcctcatcaaaGGGGCCTGGGGAAGGTGAACACTGC
	ATCAAGCAGGTGTTCACAGGGTTTGaaatcatccagtaaaccgcc
	cctcgtaaatcctcatcaaaGGTCCACACTCCAATTCTGATCAGC
	ATTACAAGTAAGTGCCAGAACTGCTaaatcatccagtaaaccgcc
	cctcgtaaatcctcatcaaaGGATCTGAAAACTGTTGAAGTCACC
	CAGTTTAATGGGGGAAATGTACAGAaaatcatccagtaaaccgcc
	cctcgtaaatcctcatcaaaCATGTTCACTGCTGCGATGACCCCA
	CAGCACGGCACTGGAGACTCCCGTGaaatcatccagtaaaccgcc
	cctcgtaaatcctcatcaaaGCTGCCAAAAGTGAACGCATCCACA
	CTCCCACCAGGCACCATGTCGTGCAaaatcatccagtaaaccgcc
	cctcgtaaatcctcatcaaaAAAACCAATGACATGGCAACCAACC
	AGATGATTCTGAAGCAAAAATGGACaaatcatccagtaaaccgcc
	cctcgtaaatcctcatcaaaCTCCAGGGCTGCCAGAGTAAGCAGG
	TGCAGAATATTTCACAGAGAACCCAaaatcatccagtaaaccgcc
	cctcgtaaatcctcatcaaaGCTAGAAAATGGAGCTTTCGTTTCA
	GGCACAGAGCAAAATGATTACTTTCaaatcatccagtaaaccgcc
	cctcgtaaatcctcatcaaaGGGAACTGCGGCCATGGTCAAGGCC
	GGCGCCATACTTGCTGCCACCCAGCaaatcatccagtaaaccgcc
	cctcgtaaatcctcatcaaaCCCAAAAGGCAAAGGCAGGCAGAGA
	GACCATGTAGCCCATGGTGCTGGGCaaatcatccagtaaaccgcc
	cctcgtaaatcctcatcaaaGAAGCAAAGGGAATTGAGCAAGATG
	CTTGGTGTAGGCAATGGTCATCATGaaatcatccagtaaaccgcc
	cctcgtaaatcctcatcaaaACGTAGGTTTGCTTTCTCAGGCTCA
	AAGCTTGGGTGTTTTGATCTTGTCCaaatcatccagtaaaccgcc
	cctcgtaaatcctcatcaaaAGGCTTGAGTTGAGTCACAGGACTG
	TGATGCTGGAGCTGGTAAAGGTTACaaatcatccagtaaaccgcc
	cctcgtaaatcctcatcaaaATGGCACGGAACTGGGAGGCAGGTC
	AGCTCTCAGTCACTGGATAAGCTGGaaatcatccagtaaaccgcc
	cctcgtaaatcctcatcaaaATCGATCTATCCCTTAGCTGAACAA
	TTGATCTGGGCTCACTTAAATAGTGaaatcatccagtaaaccgcc
	cctcgtaaatcctcatcaaaGCAATGTAGGTCATTGAAAACCCTT
	AATCCCATGGATCACAGCCTCTACCaaatcatccagtaaaccgcc
	cctcgtaaatcctcatcaaaCGGGCGGAGAGCAGCACCGGACTGC
	CCGAAGTAGGGGGCCACGAGCCGGAaaatcatccagtaaaccgcc
	cctcgtaaatcctcatcaaaTCTGCAGCGCCAGACGCCGCGTTCC
	CCGTGGGCTTCTGCAACTCAGCGGGaaatcatccagtaaaccgcc
	cctcgtaaatcctcatcaaaGCCAGAGCTACTAGAGATACATGTG
	TCCAAAGTGGTGTCAGATATTGGGTaaatcatccagtaaaccgcc
	cctcgtaaatcctcatcaaaATCCAGAGAGAACACAGCTAAAACC
	AGTAATGTTCCTAACATCAAGTGGGaaatcatccagtaaaccgcc
	cctcgtaaatcctcatcaaaCTCCCAAAATGATTACATTGGTGAG
	ATTTGGAAAGCAAGTGGGTTCTCCCaaatcatccagtaaaccgcc
	cctcgtaaatcctcatcaaaAGGACTCAAACATCTTCACATGGTC
	AGGATTCTTTCTGAGGAAAGGCAAAaaatcatccagtaaaccgcc
	cctcgtaaatcctcatcaaaTGGAACCATCTAGTGCTGATACATA
	CTTGTAAGCAGTTTTATCCCATGAGaaatcatccagtaaaccgcc
	cctcgtaaatcctcatcaaaCTTCTGAGCTTTGGGCACCAAGGAG
	TATGTTCATTGCTGGCAGTGGAATTaaatcatccagtaaaccgcc

## Sheet: LGR5
LGR5(5'-3')	B2
	cctcgtaaatcctcatcaaaGCACACCGAGCCGGGAGGTGTCCAT
	GCTGCAGCAGCACAGGCAAGGACAGaaatcatccagtaaaccgcc
	cctcgtaaatcctcatcaaaCAGACCTGGGAGAGCTGCCCCCGGT
	GTGTGGGGCAGCCCCTCAGCAACACaaatcatccagtaaaccgcc
	cctcgtaaatcctcatcaaaACATCCTGCCGTCGGGCTCGCAATG
	CCAGGTCGGAGCAGTCCACCCTGAGaaatcatccagtaaaccgcc
	cctcgtaaatcctcatcaaaCGCTGAGGTTGGAAGGCAGCTCCGA
	TACTGAGGTCTAGGTAGGAGGTGAAaaatcatccagtaaaccgcc
	cctcgtaaatcctcatcaaaTGCTCCAGTTAAAGTCAGACTCTCC
	GACGGTTTGAGGAAGAGATGAGATCaaatcatccagtaaaccgcc
	cctcgtaaatcctcatcaaaTAGCACTTGGAGATTAGGTAACTGA
	ATCTTCTAATAGGTTGTAAGACAGAaaatcatccagtaaaccgcc
	cctcgtaaatcctcatcaaaAAGCTTTTGGCAGACTGAAAAACTG
	TTCATTATGTCTTAGGTCAATTTTCaaatcatccagtaaaccgcc
	cctcgtaaatcctcatcaaaCTGGAAAGTGTCAACTTTAATTTCG
	ATTCAGCGATCGGAGGCTAAGCAACaaatcatccagtaaaccgcc
	cctcgtaaatcctcatcaaaGTGAATAATAGCAATTTTGTTCCAA
	GGATGGCAAAGTGGAAAATGCATTGaaatcatccagtaaaccgcc
	cctcgtaaatcctcatcaaaGAGGTTGGACGATAGGTCCAGCTTT
	TAACCCAGTTATAGGAAAAGACGACaaatcatccagtaaaccgcc
	cctcgtaaatcctcatcaaaTCCTGTTAATTTTAAGTGAGTTAAA
	TGATATCAAGCTCTGTAAGGCATGAaaatcatccagtaaaccgcc
	cctcgtaaatcctcatcaaaTATAACCTTGAGTTCTGGAAAGTTT
	ACAGCACTGGTAAGCATAAGGCATTaaatcatccagtaaaccgcc
	cctcgtaaatcctcatcaaaCTTATAGGCATTCTCACACACTCCA
	GTCACCTTTATTCCATTGATTAGAAaaatcatccagtaaaccgcc
	cctcgtaaatcctcatcaaaTTTCTTATGAAGGTCGTCCATACTG
	ATCTTGAGCCTGAAACATTCCAGCAaaatcatccagtaaaccgcc
	cctcgtaaatcctcatcaaaGTCAAGCAGGAAATCTTCAAGGTCA
	ATGAAGGGCTTTCAGGTCTTCCTCAaaatcatccagtaaaccgcc
	cctcgtaaatcctcatcaaaGGGGCCTGGGGAAGGTGAACACTGC
	ATCAAGCAGGTGTTCACAGGGTTTGaaatcatccagtaaaccgcc
	cctcgtaaatcctcatcaaaGGTCCACACTCCAATTCTGATCAGC
	ATTACAAGTAAGTGCCAGAACTGCTaaatcatccagtaaaccgcc
	cctcgtaaatcctcatcaaaGGATCTGAAAACTGTTGAAGTCACC
	CAGTTTAATGGGGGAAATGTACAGAaaatcatccagtaaaccgcc
	cctcgtaaatcctcatcaaaCATGTTCACTGCTGCGATGACCCCA
	CAGCACGGCACTGGAGACTCCCGTGaaatcatccagtaaaccgcc
	cctcgtaaatcctcatcaaaGCTGCCAAAAGTGAACGCATCCACA
	CTCCCACCAGGCACCATGTCGTGCAaaatcatccagtaaaccgcc
	cctcgtaaatcctcatcaaaAAAACCAATGACATGGCAACCAACC
	AGATGATTCTGAAGCAAAAATGGACaaatcatccagtaaaccgcc
	cctcgtaaatcctcatcaaaCTCCAGGGCTGCCAGAGTAAGCAGG
	TGCAGAATATTTCACAGAGAACCCAaaatcatccagtaaaccgcc
	cctcgtaaatcctcatcaaaGCTAGAAAATGGAGCTTTCGTTTCA
	GGCACAGAGCAAAATGATTACTTTCaaatcatccagtaaaccgcc
	cctcgtaaatcctcatcaaaGGGAACTGCGGCCATGGTCAAGGCC
	GGCGCCATACTTGCTGCCACCCAGCaaatcatccagtaaaccgcc
	cctcgtaaatcctcatcaaaCCCAAAAGGCAAAGGCAGGCAGAGA
	GACCATGTAGCCCATGGTGCTGGGCaaatcatccagtaaaccgcc
	cctcgtaaatcctcatcaaaGAAGCAAAGGGAATTGAGCAAGATG
	CTTGGTGTAGGCAATGGTCATCATGaaatcatccagtaaaccgcc
	cctcgtaaatcctcatcaaaCAGGTCTCCCTTGTCCAAATTGCAG
	TACCATAGAGCAGTCCCAAATATTCaaatcatccagtaaaccgcc
	cctcgtaaatcctcatcaaaGTTGGTGAAGAGCAACAGGGCAATG
	GAAAGCCACAGGGCAGTTTAGGATGaaatcatccagtaaaccgcc
	cctcgtaaatcctcatcaaaTAAGGTTTATTAAAGAGGAGAAGGA
	ACTTAATTACTTCAGGACTGATAAAaaatcatccagtaaaccgcc
	cctcgtaaatcctcatcaaaCAGGAAGTGGGACTACCACCAGAAG
	AGATGTAGAGAAGGGGATTGAGACAaaatcatccagtaaaccgcc

## Sheet: SHH
SHH (5'-3')	B2
	cctcgtaaatcctcatcaaaTCTCGCCCATGGAACTGATGACTTC
	GCAGCAGACATCTCGCCAGCAGCAGaaatcatccagtaaaccgcc
	cctcgtaaatcctcatcaaaAGCATACCAGCAGCGAGGAGACGAG
	CCCTGCCCGGTCCGCACGCCAGTCCaaatcatccagtaaaccgcc
	cctcgtaaatcctcatcaaaGCTTTTTGGGGTGCCTCCTCTTCCC
	TAAACTGCTTGTAGGCTAAAGGGGTaaatcatccagtaaaccgcc
	cctcgtaaatcctcatcaaaCCGAGTGTCTTTTTGCTTTGCGTTG
	TAACTCAGTCTGGTTCGTGCGCCTTaaatcatccagtaaaccgcc
	cctcgtaaatcctcatcaaaGGTCGCGAGACAGCAATCAAAAGAC
	CGCTGATAACGGAACACATCGGAGTaaatcatccagtaaaccgcc
	cctcgtaaatcctcatcaaaAGACAGGGGCTGGAATGGCAGGCTG
	CGGGGGACTCTCCACCGCTCCCCACaaatcatccagtaaaccgcc
	cctcgtaaatcctcatcaaaCTTCCTATATAACCTTGCCCGCCGC
	TCCCTCGCTGGCTGCCTCGCTCTTTaaatcatccagtaaaccgcc
	cctcgtaaatcctcatcaaaTTCCTCGCTCCGGCTCGCCCGCTCG
	CGTGTGCGCTCTCTCTTGCGCTTTCaaatcatccagtaaaccgcc
	cctcgtaaatcctcatcaaaGGTCCTTGTTTCCTTAGAGTCTACT
	ACTAAGCACAACAACAAAACTTCCCaaatcatccagtaaaccgcc
	cctcgtaaatcctcatcaaaCGTGAGTACAGTTCACATGATCATA
	CTTGGCCTCACAAAATAATCTTTCCaaatcatccagtaaaccgcc
	cctcgtaaatcctcatcaaaGACAGCCGGGACGAGGGACATGTAG
	GATGGCGGGGACAGAGGTTTGCTTTaaatcatccagtaaaccgcc
	cctcgtaaatcctcatcaaaCTTGCTGAGAAGCAGGAGATGGAAG
	CCCCCATGAAGCACGTTTGAGTTTGaaatcatccagtaaaccgcc
	cctcgtaaatcctcatcaaaTCCAAGAATGTGGCAAAATGGTGAA
	TATGTTGTGTGTGTAACAGTCTTGGaaatcatccagtaaaccgcc
	cctcgtaaatcctcatcaaaCGTGGGCTCGTCACTATGTGCGCTT
	CTCTGTACAAACTGCAGGCTCCATCaaatcatccagtaaaccgcc
	cctcgtaaatcctcatcaaaTAGATACTAAGCGTTCTGTGCATGG
	AGGGCTGCAACAGGAATTCTTAGTTaaatcatccagtaaaccgcc
	cctcgtaaatcctcatcaaaGAGTTCACAGTATAAGCAACACATC
	ACTTTGGTTACCTAAGTCAGTCAGTaaatcatccagtaaaccgcc
	cctcgtaaatcctcatcaaaGAGAAGAAACAAGTTGGTTTGTGTG
	AAACAGAGCTGAGGTTTCTCCAGCCaaatcatccagtaaaccgcc
	cctcgtaaatcctcatcaaaTGGGAGTGTAGAAAGAGCTTCACAC
	GTCCCCACGAATGGCACTCCCAACCaaatcatccagtaaaccgcc
	cctcgtaaatcctcatcaaaGTTAAGGGGTGGGGTGAGGGGGACA
	TCTGGGCTTACACATCAGGCTTTGCaaatcatccagtaaaccgcc
	cctcgtaaatcctcatcaaaGTTGTTGGTGGCCATCCCCAGGCCA
	AACCACACACAGGAGTCCTAAGAGAaaatcatccagtaaaccgcc
	cctcgtaaatcctcatcaaaAAACAGGGTCAGGCCAGGGGTCTGC
	CCTCCTCCCTACAGATCAGAGAAGCaaatcatccagtaaaccgcc
	cctcgtaaatcctcatcaaaCACAACAGGACCTCAGAAAGCAGCA
	TCTTCTAAGGATGCTTTCTGGAAGGaaatcatccagtaaaccgcc
	cctcgtaaatcctcatcaaaGAGCTTCAGAGAAGATCAAACCGGG
	AAGGGGACCCTCAAGAAAAGAGGATaaatcatccagtaaaccgcc
	cctcgtaaatcctcatcaaaCTCGCCACTGTGGGCTTGCCACTCA
	GCAGCCCCGACATTCCAGCGACTGGaaatcatccagtaaaccgcc
	cctcgtaaatcctcatcaaaGACAACCAGTGTAGCCTGAGGACCT
	GTCCACGCCCGACCGCCATGTGACAaaatcatccagtaaaccgcc
	cctcgtaaatcctcatcaaaCAGCAGCATGCTCTCTCAACAGGGA
	GAAGGACCTTCCCCAGCCCAGCGCCaaatcatccagtaaaccgcc
	cctcgtaaatcctcatcaaaGGCCAAACCTCCAAGGCAGCATGAA
	ACAACCGCCAAGGGCAGAGACCCTCaaatcatccagtaaaccgcc
	cctcgtaaatcctcatcaaaACTGGGAGTAGTCCTCCACCTGGGA
	TGGCAGACACCTTCCGTAAGCCAAAaaatcatccagtaaaccgcc
	cctcgtaaatcctcatcaaaCTCAGACGATTCGGCCCAAAGCACA
	AGCGCAACTCTTCCAAGGCCCAGCCaaatcatccagtaaaccgcc
	cctcgtaaatcctcatcaaaTGCAGCTGCTGGGAGGCCCCAAGCT
	TAAGCCTGGACCACCTTCTACACAGaaatcatccagtaaaccgcc

## Sheet: WIF1
WIF1(5'-3')	B1
	gaggagggcagcaaacggaaCTCCGGGCCATGCTGCTCAGGACCT
	CAGAGCGCGGCGGCAGGGAAGGCGCtagaagagtcttcctttacg
	gaggagggcagcaaacggaaTAGGTACAGGCTCTCCTCCTGCGGC
	TACTCTTGCCTGGTGAGCATCGATCtagaagagtcttcctttacg
	gaggagggcagcaaacggaaCAATCAGGATATCTTCTTCAAATCC
	TAAAAGGTGCCATTTTCCCCTCTGAtagaagagtcttcctttacg
	gaggagggcagcaaacggaaATTCTCTGTTGTGCTTTTCTGAAAT
	GAATGGATATTGACAGGAATAGCTGtagaagagtcttcctttacg
	gaggagggcagcaaacggaaTTCTGCCTGCCCTGCAGCTTGCCAG
	GCGCAAGGACAGGAATTCATAGAAGtagaagagtcttcctttacg
	gaggagggcagcaaacggaaTGGATCTGCCATGATGCCTTTATCC
	TGTTCCCAGCAGAGGGACATTGACGtagaagagtcttcctttacg
	gaggagggcagcaaacggaaAACTTGAACAACTGATGCCTTGTGA
	ATCCTGTTTTCCAAGACATGGGAAAtagaagagtcttcctttacg
	gaggagggcagcaaacggaaAATCACATCCACTTCAAATGCTGCC
	AATGGTGTTGCCTTCAGAATTCATAtagaagagtcttcctttacg
	gaggagggcagcaaacggaaCCTGGGCACTCAGCTTGTTGACATG
	TTACAAAAGCCTCCATTTCGGCACCtagaagagtcttcctttacg
	gaggagggcagcaaacggaaCCATCAGGACACTCGCAGATGCGTC
	GCTTTCTCACAGTGAGGTCCGTGGAtagaagagtcttcctttacg
	gaggagggcagcaaacggaaCCACCATTCATACATCGTGGGGTAC
	ATGCAGAAACCAGGAGTCACACAAAtagaagagtcttcctttacg
	gaggagggcagcaaacggaaCAGTTCACTCCATAGAATCCAGGTG
	CAGGTGGTTGAGCAGTTTGCTTTGTtagaagagtcttcctttacg
	gaggagggcagcaaacggaaTTCCAGGGTAGAAACAGGTCCCTCC
	CCTCTAGTCCTGGAGGGCAAATACAtagaagagtcttcctttacg
	gaggagggcagcaaacggaaTTGTGGGCATTTGCTGATTTCACAC
	AATGCATTTACCTCCATTTCGACAGtagaagagtcttcctttacg
	gaggagggcagcaaacggaaCCTGGTAACCTTTGGAACACTTACA
	CGCAGACAGGCTTTGAACAGAGGTCtagaagagtcttcctttacg
	gaggagggcagcaaacggaaGGCAGGTTCCATGTGCACCACAGCC
	CTTGACATTGGCATTTGTTGGGTTCtagaagagtcttcctttacg
	gaggagggcagcaaacggaaCTTTTATTGCAGTGTCTTCCATGCC
	AGGGCATGTATGAGGCTGGCTTCGTtagaagagtcttcctttacg
	gaggagggcagcaaacggaaTGCTGCCTGAGCTGGGCGCCTGCTG
	TCCTCGGCCTTTTTAAGTGAAGGCGtagaagagtcttcctttacg
	gaggagggcagcaaacggaaGATGTAATTGGATTCAGGTGGATCC
	AAACGTTTCAGATGTCGGAGTTCACtagaagagtcttcctttacg
	gaggagggcagcaaacggaaACAAAGGCTATGAACTTGGTGTAAC
	TTTGAACATTCAACACATGAAAGGTtagaagagtcttcctttacg

## Sheet: LEF1
LEF1(5'-3')	B1
	gaggagggcagcaaacggaaCGCCGCCACCTCCTCCGGAGAGTTG
	TGGCGCAGAGTTCCGGGTCCCCCCCtagaagagtcttcctttacg
	gaggagggcagcaaacggaaCCCTCGTCCTTGAAGGGGATCATCT
	GCGAAGATCTTTTCCTTCTGAGGATtagaagagtcttcctttacg
	gaggagggcagcaaacggaaCGCCTTCCTCTTCGGGATGACTGAT
	CCAAGGAAGACTTGATGTCAGCTAAtagaagagtcttcctttacg
	gaggagggcagcaaacggaaTTGCTGGCCGGGATGATTTCAGACT
	TGTGCTTGTCTGGCCACCTCGTGTCtagaagagtcttcctttacg
	gaggagggcagcaaacggaaCCTTGTCGTGGTAGGGCTCCTGAGA
	GCTTTCCGTCATCGGGGTGTTCTCTtagaagagtcttcctttacg
	gaggagggcagcaaacggaaGGTCCCTTGTTGTAGAGGCCTCCAT
	ATGTACCCGGAATAACTCGAGTAGGtagaagagtcttcctttacg
	gaggagggcagcaaacggaaTATGGGTCGTTATTCATATTTGGCA
	GGTGGAGAAAGAGATCCATTTGACAtagaagagtcttcctttacg
	gaggagggcagcaaacggaaACGGGCACTTTATTTGATGTTCTCG
	GGATGGACCGCATGGGATGGCTGCAtagaagagtcttcctttacg
	gaggagggcagcaaacggaaCGTCACTGTAAGTGATGAGGGGGGT
	ACGGGTGTGATCCTGGAGAAAAGTGtagaagagtcttcctttacg
	gaggagggcagcaaacggaaGTTTGGAGTTGACATCTGATGGGAT
	GAGCTGGAGGATGTCTGGACATGCCtagaagagtcttcctttacg
	gaggagggcagcaaacggaaCGGAGACAAGGGATAAAAAGTAGGG
	AGGTGGGGTGATCTGTCCAACACCAtagaagagtcttcctttacg
	gaggagggcagcaaacggaaTGGGATATACAGGCTGACCTTGCCA
	GGTAGGGTTGCCTGAATCCACCCGTtagaagagtcttcctttacg
	gaggagggcagcaaacggaaGGACATGGAAGTGTCGACTGACAGT
	ACCGGGAATCATATGATGGGAAAACtagaagagtcttcctttacg
	gaggagggcagcaaacggaaGCTGTCTTTCTTTCCGTGCTAATTC
	ACCAGCCTGGATAAAGCTGCATATGtagaagagtcttcctttacg
	gaggagggcagcaaacggaaCCTGTACCTGATGCAGATTCCTGTA
	CAGATGTAGGCAGCTGTCATTCTTGtagaagagtcttcctttacg
	gaggagggcagcaaacggaaTGAGGGATGCCAGTTGTGTGGGGAC
	TTGACCTGAGGTGTTACAATAGCTGtagaagagtcttcctttacg
	gaggagggcagcaaacggaaTAGGTCACTGTCAGTGTGGGGATGT
	CTGTTCATGCTGAGGCTTCACGTGCtagaagagtcttcctttacg
	gaggagggcagcaaacggaaGTGAGGTCTTTTTGGCTCCTGCTCC
	CATAAAAGCATTCAGAGGCTTCTTAtagaagagtcttcctttacg
	gaggagggcagcaaacggaaCAACGACATTCGCTCTCATTTCTTT
	CTGCACTTTCTTTTAGAGTACACTCtagaagagtcttcctttacg
	gaggagggcagcaaacggaaATGCCACCTTCTGCCAAGAATCTGG
	TTTAGCCTGCTCTTCACGGGAGAGGtagaagagtcttcctttacg

## Sheet: Legend
Dataset EV10 - probe sequences used for the in situ hybridisation chain reaction experiments
