# Supplementary material for: SOX9 maintains human foetal lung tip progenitor state by enhancing WNT and RTK signalling
Source: EMBO J. 2022 Sep 19;41(21):e111338. doi: 10.15252/embj.2022111338 (PMC9627674; doi:10.15252/embj.2022111338)
Supplement: Supplementary file 14 — Source Data for Figure 1 [file EMBJ-41-e111338-s013.xlsx]

## Sheet: Sheet1
	%CD71 low
BRC 1915 CD71 g1	88.9
BRC 1915 CD71 g2	93.7
HDBR 13393 CD71 g1	93.3
HDBR 13393 CD71 g2	91.9
HDBR 13393 CD71 g3	93.1
BRC 2174 CD71 g2	90.5
BRC 2174 CD71 g3	87.8
	91.3143	Average
	2.30971	STD
	0.872988	SEM
