# Supplementary material for: SOX9 maintains human foetal lung tip progenitor state by enhancing WNT and RTK signalling
Source: EMBO J. 2022 Sep 19;41(21):e111338. doi: 10.15252/embj.2022111338 (PMC9627674; doi:10.15252/embj.2022111338)
Supplement: Supplementary file 15 — Source Data for Figure 2 [file EMBJ-41-e111338-s010.xlsx]

## Sheet: Sheet1
Figure 2B
NT controls	SOX9 expression	SOX9 knockdowns	SOX9 expression
1915_NT1	1	1915_SOX9 g6	0.189464
1915_NT2	0.778891	1915_SOX9 g7	0.375773
13393_NT1	0.980916	13393_SOX9 g6	0.214645
13393_NT2	0.786199	13393_SOX9 g7	0.335328
2174_NT1	1.00681	2174_SOX9 g6	0.249721
2174_NT2	0.754013	2174_SOX9 g7	0.417776
Mean	0.884472		0.297118
SEM	0.0501464		0.0377901
T-test			2.92114e-06
