# Supplementary material for: SOX9 maintains human foetal lung tip progenitor state by enhancing WNT and RTK signalling
Source: EMBO J. 2022 Sep 19;41(21):e111338. doi: 10.15252/embj.2022111338 (PMC9627674; doi:10.15252/embj.2022111338)
Supplement: Supplementary file 16 — Source Data for Figure 3 [file EMBJ-41-e111338-s011.xlsx]

## Sheet: Sheet1
Figure 3H
	SOX9			Mean	SEM	T-test
SN	0.99897	0.712781	0.63881	0.783521	0.109821
SN-WNT	0.269867	0.26792	0.239669	0.259152	0.00975793	0.0366289
SN-WNT+Dox	1.47726	1.16512	0.950328	1.19757	0.152973	0.0230117
