# Supplementary material for: SOX9 maintains human foetal lung tip progenitor state by enhancing WNT and RTK signalling
Source: EMBO J. 2022 Sep 19;41(21):e111338. doi: 10.15252/embj.2022111338 (PMC9627674; doi:10.15252/embj.2022111338)
Supplement: Supplementary file 17 — Source Data for Figure 4 [file EMBJ-41-e111338-s018.zip]

Archive with 5 entries (4 files):
- EMBOJ-2022-111338R1-Figure_4F_Source_Data-sd.xlsx
- __MACOSX/
- __MACOSX/._EMBOJ-2022-111338R1-Figure_4F_Source_Data-sd.xlsx
- EMBOJ-2022-111338R1-Figure_4C_Source_Data-sd.xlsx
- __MACOSX/._EMBOJ-2022-111338R1-Figure_4C_Source_Data-sd.xlsx
