# Supplementary material for: SOX9 maintains human foetal lung tip progenitor state by enhancing WNT and RTK signalling
Source: EMBO J. 2022 Sep 19;41(21):e111338. doi: 10.15252/embj.2022111338 (PMC9627674; doi:10.15252/embj.2022111338)
Supplement: Supplementary file 17 — Source Data for Figure 4 [file EMBJ-41-e111338-s018.zip › EMBOJ-2022-111338R1-Figure_4F_Source_Data-sd.xlsx]

## Sheet: Sheet1
Figure 4F
	SN			SN-RTKs			Mean	SEM	T-test
ETV4	1	1	1	0.0827521	0.0475787	0.160554	0.0969617	0.0333782	0.0013634
ETV5	1	1	1	0.128547	0.332163	0.355558	0.272089	0.0720881	0.00966583
SOX9	1	1	1	2.39834	1.89575	0.912744	1.73561	0.436264	0.233812
