# Supplementary material for: SOX9 maintains human foetal lung tip progenitor state by enhancing WNT and RTK signalling
Source: EMBO J. 2022 Sep 19;41(21):e111338. doi: 10.15252/embj.2022111338 (PMC9627674; doi:10.15252/embj.2022111338)
Supplement: Supplementary file 17 — Source Data for Figure 4 [file EMBJ-41-e111338-s018.zip › EMBOJ-2022-111338R1-Figure_4C_Source_Data-sd.xlsx]

## Sheet: Sheet1
Figure 4C
	ETV4			Mean	SEM	T-test	ETV5			Mean	SEM	T-test
NT	1	1	1	1	0		1	1	1	1	0
ETV4 & ETV5 g1	0.206093	0.23965	0.269476	0.238406	0.0183075	0.000577348	0.174035	0.296068	0.39867	0.289591	0.0649274	0.0003963
ETV4 & ETV5 g2	0.241817	0.164048	0.371113	0.258993	0.0603883	0.00657598	0.135961	0.497057	0.375456	0.336158	0.106075	0.00332518
